# Supplementary material for: Tunnel-structured IrOx unlocks catalytic efficiency in proton exchange membrane water electrolyzers
Source: Nat Commun. 2025 Aug 15;16:7608. doi: 10.1038/s41467-025-62861-0 (PMC12356887; doi:10.1038/s41467-025-62861-0)
Supplement: Supplementary file 3 — Supplementary Data 1 [file 41467_2025_62861_MOESM3_ESM.zip]

Archive with 335 entries (324 files):
- Supplementary_Data_1/
- Supplementary_Data_1/bulk/
- Supplementary_Data_1/bulk/inner_water_bulk/
- Supplementary_Data_1/bulk/inner_water_bulk/water-2x2.txt
- Supplementary_Data_1/bulk/inner_water_bulk/water-2x3.txt
- Supplementary_Data_1/bulk/inner_water_bulk/water-3x3.txt
- Supplementary_Data_1/bulk/no_water_bulk/
- Supplementary_Data_1/bulk/no_water_bulk/1x2'.txt
- Supplementary_Data_1/bulk/no_water_bulk/1x2.txt
- Supplementary_Data_1/bulk/no_water_bulk/2x2.txt
- Supplementary_Data_1/bulk/no_water_bulk/2x3.txt
- Supplementary_Data_1/bulk/no_water_bulk/3x3.txt
- Supplementary_Data_1/bulk/no_water_bulk/H-1x2'.txt
- Supplementary_Data_1/bulk/no_water_bulk/H-1x2.txt
- Supplementary_Data_1/bulk/no_water_bulk/H-2x2.txt
- Supplementary_Data_1/bulk/no_water_bulk/H-2x3.txt
- Supplementary_Data_1/bulk/no_water_bulk/H-3x3.txt
- Supplementary_Data_1/slab/
- Supplementary_Data_1/slab/activity/
- Supplementary_Data_1/slab/activity/AEM/
- Supplementary_Data_1/slab/activity/AEM/1x2'-001-M.txt
- Supplementary_Data_1/slab/activity/AEM/1x2'-001-O.txt
- Supplementary_Data_1/slab/activity/AEM/1x2'-001-OH.txt
- Supplementary_Data_1/slab/activity/AEM/1x2'-001-OOH.txt
- Supplementary_Data_1/slab/activity/AEM/1x2'-010-M.txt
- Supplementary_Data_1/slab/activity/AEM/1x2'-010-O.txt
- Supplementary_Data_1/slab/activity/AEM/1x2'-010-OH.txt
- Supplementary_Data_1/slab/activity/AEM/1x2'-010-OOH.txt
- Supplementary_Data_1/slab/activity/AEM/1x2'-011-M.txt
- Supplementary_Data_1/slab/activity/AEM/1x2'-011-O.txt
- Supplementary_Data_1/slab/activity/AEM/1x2'-011-OH.txt
- Supplementary_Data_1/slab/activity/AEM/1x2'-011-OOH.txt
- Supplementary_Data_1/slab/activity/AEM/1x2'-100-M.txt
- Supplementary_Data_1/slab/activity/AEM/1x2'-100-O.txt
- Supplementary_Data_1/slab/activity/AEM/1x2'-100-OH.txt
- Supplementary_Data_1/slab/activity/AEM/1x2'-100-OOH.txt
- Supplementary_Data_1/slab/activity/AEM/1x2'-101-M.txt
- Supplementary_Data_1/slab/activity/AEM/1x2'-101-O.txt
- Supplementary_Data_1/slab/activity/AEM/1x2'-101-OH.txt
- Supplementary_Data_1/slab/activity/AEM/1x2'-101-OOH.txt
- Supplementary_Data_1/slab/activity/AEM/1x2'-110-M.txt
- Supplementary_Data_1/slab/activity/AEM/1x2'-110-O.txt
- Supplementary_Data_1/slab/activity/AEM/1x2'-110-OH.txt
- Supplementary_Data_1/slab/activity/AEM/1x2'-110-OOH.txt
- Supplementary_Data_1/slab/activity/AEM/1x2'-111-M.txt
- Supplementary_Data_1/slab/activity/AEM/1x2'-111-O.txt
- Supplementary_Data_1/slab/activity/AEM/1x2'-111-OH.txt
- Supplementary_Data_1/slab/activity/AEM/1x2'-111-OOH.txt
- Supplementary_Data_1/slab/activity/AEM/1x2-001-M.txt
- Supplementary_Data_1/slab/activity/AEM/1x2-001-O.txt
- Supplementary_Data_1/slab/activity/AEM/1x2-001-OH.txt
- Supplementary_Data_1/slab/activity/AEM/1x2-001-OOH.txt
- Supplementary_Data_1/slab/activity/AEM/1x2-010-M.txt
- Supplementary_Data_1/slab/activity/AEM/1x2-010-O.txt
- Supplementary_Data_1/slab/activity/AEM/1x2-010-OH.txt
- Supplementary_Data_1/slab/activity/AEM/1x2-010-OOH.txt
- Supplementary_Data_1/slab/activity/AEM/1x2-011-M.txt
- Supplementary_Data_1/slab/activity/AEM/1x2-011-O.txt
- Supplementary_Data_1/slab/activity/AEM/1x2-011-OH.txt
- Supplementary_Data_1/slab/activity/AEM/1x2-011-OOH.txt
- Supplementary_Data_1/slab/activity/AEM/1x2-100-M.txt
- Supplementary_Data_1/slab/activity/AEM/1x2-100-O.txt
- Supplementary_Data_1/slab/activity/AEM/1x2-100-OH.txt
- Supplementary_Data_1/slab/activity/AEM/1x2-100-OOH.txt
- Supplementary_Data_1/slab/activity/AEM/1x2-101-M.txt
- Supplementary_Data_1/slab/activity/AEM/1x2-101-O.txt
- Supplementary_Data_1/slab/activity/AEM/1x2-101-OH.txt
- Supplementary_Data_1/slab/activity/AEM/1x2-101-OOH.txt
- Supplementary_Data_1/slab/activity/AEM/1x2-110-M.txt
- Supplementary_Data_1/slab/activity/AEM/1x2-110-O.txt
- Supplementary_Data_1/slab/activity/AEM/1x2-110-OH.txt
- Supplementary_Data_1/slab/activity/AEM/1x2-110-OOH.txt
- Supplementary_Data_1/slab/activity/AEM/1x2-111-M.txt
- Supplementary_Data_1/slab/activity/AEM/1x2-111-O.txt
- Supplementary_Data_1/slab/activity/AEM/1x2-111-OH.txt
- Supplementary_Data_1/slab/activity/AEM/1x2-111-OOH.txt
- Supplementary_Data_1/slab/activity/AEM/2x2-001-M.txt
- Supplementary_Data_1/slab/activity/AEM/2x2-001-O.txt
- Supplementary_Data_1/slab/activity/AEM/2x2-001-OH.txt
- Supplementary_Data_1/slab/activity/AEM/2x2-001-OOH.txt
- Supplementary_Data_1/slab/activity/AEM/2x2-100-M.txt
- Supplementary_Data_1/slab/activity/AEM/2x2-100-O.txt
- Supplementary_Data_1/slab/activity/AEM/2x2-100-OH.txt
- Supplementary_Data_1/slab/activity/AEM/2x2-100-OOH.txt
- Supplementary_Data_1/slab/activity/AEM/2x2-101-M.txt
- Supplementary_Data_1/slab/activity/AEM/2x2-101-O.txt
- Supplementary_Data_1/slab/activity/AEM/2x2-101-OH.txt
- Supplementary_Data_1/slab/activity/AEM/2x2-101-OOH.txt
- Supplementary_Data_1/slab/activity/AEM/2x2-110-M.txt
- Supplementary_Data_1/slab/activity/AEM/2x2-110-O.txt
- Supplementary_Data_1/slab/activity/AEM/2x2-110-OH.txt
- Supplementary_Data_1/slab/activity/AEM/2x2-110-OOH.txt
- Supplementary_Data_1/slab/activity/AEM/2x2-111-M.txt
- Supplementary_Data_1/slab/activity/AEM/2x2-111-O.txt
- Supplementary_Data_1/slab/activity/AEM/2x2-111-OH.txt
- Supplementary_Data_1/slab/activity/AEM/2x2-111-OOH.txt
- Supplementary_Data_1/slab/activity/AEM/2x3-001-M.txt
- Supplementary_Data_1/slab/activity/AEM/2x3-001-O.txt
- Supplementary_Data_1/slab/activity/AEM/2x3-001-OH.txt
- Supplementary_Data_1/slab/activity/AEM/2x3-001-OOH.txt
- Supplementary_Data_1/slab/activity/AEM/2x3-010-M.txt
- Supplementary_Data_1/slab/activity/AEM/2x3-010-O.txt
- Supplementary_Data_1/slab/activity/AEM/2x3-010-OH.txt
- Supplementary_Data_1/slab/activity/AEM/2x3-010-OOH.txt
- Supplementary_Data_1/slab/activity/AEM/2x3-011-M.txt
- Supplementary_Data_1/slab/activity/AEM/2x3-011-O.txt
- Supplementary_Data_1/slab/activity/AEM/2x3-011-OH.txt
- Supplementary_Data_1/slab/activity/AEM/2x3-011-OOH.txt
- Supplementary_Data_1/slab/activity/AEM/2x3-100-M.txt
- Supplementary_Data_1/slab/activity/AEM/2x3-100-O.txt
- Supplementary_Data_1/slab/activity/AEM/2x3-100-OH.txt
- Supplementary_Data_1/slab/activity/AEM/2x3-100-OOH.txt
- Supplementary_Data_1/slab/activity/AEM/2x3-101-M.txt
- Supplementary_Data_1/slab/activity/AEM/2x3-101-O.txt
- Supplementary_Data_1/slab/activity/AEM/2x3-101-OH.txt
- Supplementary_Data_1/slab/activity/AEM/2x3-101-OOH.txt
- Supplementary_Data_1/slab/activity/AEM/2x3-110-M.txt
- Supplementary_Data_1/slab/activity/AEM/2x3-110-O.txt
- Supplementary_Data_1/slab/activity/AEM/2x3-110-OH.txt
- Supplementary_Data_1/slab/activity/AEM/2x3-110-OOH.txt
- Supplementary_Data_1/slab/activity/AEM/2x3-111-M.txt
- Supplementary_Data_1/slab/activity/AEM/2x3-111-O.txt
- Supplementary_Data_1/slab/activity/AEM/2x3-111-OH.txt
- Supplementary_Data_1/slab/activity/AEM/2x3-111-OOH.txt
- Supplementary_Data_1/slab/activity/AEM/3x3-001-M.txt
- Supplementary_Data_1/slab/activity/AEM/3x3-001-O.txt
- Supplementary_Data_1/slab/activity/AEM/3x3-001-OH.txt
- Supplementary_Data_1/slab/activity/AEM/3x3-001-OOH.txt
- Supplementary_Data_1/slab/activity/AEM/3x3-010-M.txt
- Supplementary_Data_1/slab/activity/AEM/3x3-010-O.txt
- Supplementary_Data_1/slab/activity/AEM/3x3-010-OH.txt
- Supplementary_Data_1/slab/activity/AEM/3x3-010-OOH.txt
- Supplementary_Data_1/slab/activity/AEM/3x3-011-M.txt
- Supplementary_Data_1/slab/activity/AEM/3x3-011-O.txt
- Supplementary_Data_1/slab/activity/AEM/3x3-011-OH.txt
- Supplementary_Data_1/slab/activity/AEM/3x3-011-OOH.txt
- Supplementary_Data_1/slab/activity/AEM/3x3-110-M.txt
- Supplementary_Data_1/slab/activity/AEM/3x3-110-O.txt
- Supplementary_Data_1/slab/activity/AEM/3x3-110-OH.txt
- Supplementary_Data_1/slab/activity/AEM/3x3-110-OOH.txt
- Supplementary_Data_1/slab/activity/AEM/3x3-111-M.txt
- Supplementary_Data_1/slab/activity/AEM/3x3-111-O.txt
- Supplementary_Data_1/slab/activity/AEM/3x3-111-OH.txt
- Supplementary_Data_1/slab/activity/AEM/3x3-111-OOH.txt
- Supplementary_Data_1/slab/activity/inner_water_slab/
- Supplementary_Data_1/slab/activity/inner_water_slab/2x2-001-M.txt
- Supplementary_Data_1/slab/activity/inner_water_slab/2x2-001-O.txt
- Supplementary_Data_1/slab/activity/inner_water_slab/2x2-001-OH.txt
- Supplementary_Data_1/slab/activity/inner_water_slab/2x2-001-OOH.txt
- Supplementary_Data_1/slab/activity/inner_water_slab/2x2-100-M.txt
- Supplementary_Data_1/slab/activity/inner_water_slab/2x2-100-O.txt
- Supplementary_Data_1/slab/activity/inner_water_slab/2x2-100-OH.txt
- Supplementary_Data_1/slab/activity/inner_water_slab/2x2-100-OOH.txt
- Supplementary_Data_1/slab/activity/inner_water_slab/2x2-101-M.txt
- Supplementary_Data_1/slab/activity/inner_water_slab/2x2-101-O.txt
- Supplementary_Data_1/slab/activity/inner_water_slab/2x2-101-OH.txt
- Supplementary_Data_1/slab/activity/inner_water_slab/2x2-101-OOH.txt
- Supplementary_Data_1/slab/activity/inner_water_slab/2x2-110-M.txt
- Supplementary_Data_1/slab/activity/inner_water_slab/2x2-110-O.txt
- Supplementary_Data_1/slab/activity/inner_water_slab/2x2-110-OH.txt
- Supplementary_Data_1/slab/activity/inner_water_slab/2x2-110-OOH.txt
- Supplementary_Data_1/slab/activity/inner_water_slab/2x2-111-M.txt
- Supplementary_Data_1/slab/activity/inner_water_slab/2x2-111-O.txt
- Supplementary_Data_1/slab/activity/inner_water_slab/2x2-111-OH.txt
- Supplementary_Data_1/slab/activity/inner_water_slab/2x2-111-OOH.txt
- Supplementary_Data_1/slab/activity/inner_water_slab/2x3-001-M.txt
- Supplementary_Data_1/slab/activity/inner_water_slab/2x3-001-O.txt
- Supplementary_Data_1/slab/activity/inner_water_slab/2x3-001-OH.txt
- Supplementary_Data_1/slab/activity/inner_water_slab/2x3-001-OOH.txt
- Supplementary_Data_1/slab/activity/inner_water_slab/2x3-010-M.txt
- Supplementary_Data_1/slab/activity/inner_water_slab/2x3-010-O.txt
- Supplementary_Data_1/slab/activity/inner_water_slab/2x3-010-OH.txt
- Supplementary_Data_1/slab/activity/inner_water_slab/2x3-010-OOH.txt
- Supplementary_Data_1/slab/activity/inner_water_slab/2x3-011-M.txt
- Supplementary_Data_1/slab/activity/inner_water_slab/2x3-011-O.txt
- Supplementary_Data_1/slab/activity/inner_water_slab/2x3-011-OH.txt
- Supplementary_Data_1/slab/activity/inner_water_slab/2x3-011-OOH.txt
- Supplementary_Data_1/slab/activity/inner_water_slab/2x3-100-M.txt
- Supplementary_Data_1/slab/activity/inner_water_slab/2x3-100-O.txt
- Supplementary_Data_1/slab/activity/inner_water_slab/2x3-100-OH.txt
- Supplementary_Data_1/slab/activity/inner_water_slab/2x3-100-OOH.txt
- Supplementary_Data_1/slab/activity/inner_water_slab/2x3-101-M.txt
- Supplementary_Data_1/slab/activity/inner_water_slab/2x3-101-O.txt
- Supplementary_Data_1/slab/activity/inner_water_slab/2x3-101-OH.txt
- Supplementary_Data_1/slab/activity/inner_water_slab/2x3-101-OOH.txt
- Supplementary_Data_1/slab/activity/inner_water_slab/2x3-110-M.txt
- Supplementary_Data_1/slab/activity/inner_water_slab/2x3-110-O.txt
- Supplementary_Data_1/slab/activity/inner_water_slab/2x3-110-OH.txt
- Supplementary_Data_1/slab/activity/inner_water_slab/2x3-110-OOH.txt
- Supplementary_Data_1/slab/activity/inner_water_slab/2x3-111-M.txt
- Supplementary_Data_1/slab/activity/inner_water_slab/2x3-111-O.txt
- Supplementary_Data_1/slab/activity/inner_water_slab/2x3-111-OH.txt
- Supplementary_Data_1/slab/activity/inner_water_slab/2x3-111-OOH.txt
- Supplementary_Data_1/slab/activity/inner_water_slab/3x3-001-M.txt
- Supplementary_Data_1/slab/activity/inner_water_slab/3x3-001-O.txt
- Supplementary_Data_1/slab/activity/inner_water_slab/3x3-001-OH.txt
- Supplementary_Data_1/slab/activity/inner_water_slab/3x3-001-OOH.txt
- Supplementary_Data_1/slab/activity/inner_water_slab/3x3-010-M.txt
- Supplementary_Data_1/slab/activity/inner_water_slab/3x3-010-O.txt
- Supplementary_Data_1/slab/activity/inner_water_slab/3x3-010-OH.txt
- Supplementary_Data_1/slab/activity/inner_water_slab/3x3-010-OOH.txt
- Supplementary_Data_1/slab/activity/inner_water_slab/3x3-011-M.txt
- Supplementary_Data_1/slab/activity/inner_water_slab/3x3-011-O.txt
- Supplementary_Data_1/slab/activity/inner_water_slab/3x3-011-OH.txt
- Supplementary_Data_1/slab/activity/inner_water_slab/3x3-011-OOH.txt
- Supplementary_Data_1/slab/activity/inner_water_slab/3x3-110-M.txt
- Supplementary_Data_1/slab/activity/inner_water_slab/3x3-110-O.txt
- Supplementary_Data_1/slab/activity/inner_water_slab/3x3-110-OH.txt
- Supplementary_Data_1/slab/activity/inner_water_slab/3x3-110-OOH.txt
- Supplementary_Data_1/slab/activity/inner_water_slab/3x3-111-M.txt
- Supplementary_Data_1/slab/activity/inner_water_slab/3x3-111-O.txt
- Supplementary_Data_1/slab/activity/inner_water_slab/3x3-111-OH.txt
- Supplementary_Data_1/slab/activity/inner_water_slab/3x3-111-OOH.txt
- Supplementary_Data_1/slab/activity/LOM/
- Supplementary_Data_1/slab/activity/LOM/2x2-001-H.txt
- Supplementary_Data_1/slab/activity/LOM/2x2-001-M.txt
- Supplementary_Data_1/slab/activity/LOM/2x2-001-OH.txt
- Supplementary_Data_1/slab/activity/LOM/2x2-001-OO.txt
- Supplementary_Data_1/slab/activity/LOM/2x2-100-H.txt
- Supplementary_Data_1/slab/activity/LOM/2x2-100-M.txt
- Supplementary_Data_1/slab/activity/LOM/2x2-100-OH.txt
- Supplementary_Data_1/slab/activity/LOM/2x2-100-OO.txt
- Supplementary_Data_1/slab/activity/LOM/2x2-101-H.txt
- Supplementary_Data_1/slab/activity/LOM/2x2-101-M.txt
- Supplementary_Data_1/slab/activity/LOM/2x2-101-OH.txt
- Supplementary_Data_1/slab/activity/LOM/2x2-101-OO.txt
- Supplementary_Data_1/slab/activity/LOM/2x2-110-H.txt
- Supplementary_Data_1/slab/activity/LOM/2x2-110-M.txt
- Supplementary_Data_1/slab/activity/LOM/2x2-110-OH.txt
- Supplementary_Data_1/slab/activity/LOM/2x2-110-OO.txt
- Supplementary_Data_1/slab/activity/LOM/2x2-111-H.txt
- Supplementary_Data_1/slab/activity/LOM/2x2-111-M.txt
- Supplementary_Data_1/slab/activity/LOM/2x2-111-OH.txt
- Supplementary_Data_1/slab/activity/LOM/2x2-111-OO.txt
- Supplementary_Data_1/slab/pourbaix/
- Supplementary_Data_1/slab/pourbaix/1x2'-001-M.txt
- Supplementary_Data_1/slab/pourbaix/1x2'-001-O.txt
- Supplementary_Data_1/slab/pourbaix/1x2'-001-OH.txt
- Supplementary_Data_1/slab/pourbaix/1x2'-010-M.txt
- Supplementary_Data_1/slab/pourbaix/1x2'-010-O.txt
- Supplementary_Data_1/slab/pourbaix/1x2'-010-OH.txt
- Supplementary_Data_1/slab/pourbaix/1x2'-011-M.txt
- Supplementary_Data_1/slab/pourbaix/1x2'-011-O.txt
- Supplementary_Data_1/slab/pourbaix/1x2'-011-OH.txt
- Supplementary_Data_1/slab/pourbaix/1x2'-100-M.txt
- Supplementary_Data_1/slab/pourbaix/1x2'-100-O.txt
- Supplementary_Data_1/slab/pourbaix/1x2'-100-OH.txt
- Supplementary_Data_1/slab/pourbaix/1x2'-101-M.txt
- Supplementary_Data_1/slab/pourbaix/1x2'-101-O.txt
- Supplementary_Data_1/slab/pourbaix/1x2'-101-OH.txt
- Supplementary_Data_1/slab/pourbaix/1x2'-110-M.txt
- Supplementary_Data_1/slab/pourbaix/1x2'-110-O.txt
- Supplementary_Data_1/slab/pourbaix/1x2'-110-OH.txt
- Supplementary_Data_1/slab/pourbaix/1x2'-111-M.txt
- Supplementary_Data_1/slab/pourbaix/1x2'-111-O.txt
- Supplementary_Data_1/slab/pourbaix/1x2'-111-OH.txt
- Supplementary_Data_1/slab/pourbaix/1x2-001-M.txt
- Supplementary_Data_1/slab/pourbaix/1x2-001-O.txt
- Supplementary_Data_1/slab/pourbaix/1x2-001-OH.txt
- Supplementary_Data_1/slab/pourbaix/1x2-010-M.txt
- Supplementary_Data_1/slab/pourbaix/1x2-010-O.txt
- Supplementary_Data_1/slab/pourbaix/1x2-010-OH.txt
- Supplementary_Data_1/slab/pourbaix/1x2-011-M.txt
- Supplementary_Data_1/slab/pourbaix/1x2-011-O.txt
- Supplementary_Data_1/slab/pourbaix/1x2-011-OH.txt
- Supplementary_Data_1/slab/pourbaix/1x2-100-M.txt
- Supplementary_Data_1/slab/pourbaix/1x2-100-O.txt
- Supplementary_Data_1/slab/pourbaix/1x2-100-OH.txt
- Supplementary_Data_1/slab/pourbaix/1x2-101-M.txt
- Supplementary_Data_1/slab/pourbaix/1x2-101-O.txt
- Supplementary_Data_1/slab/pourbaix/1x2-101-OH.txt
- Supplementary_Data_1/slab/pourbaix/1x2-110-M.txt
- Supplementary_Data_1/slab/pourbaix/1x2-110-O.txt
- Supplementary_Data_1/slab/pourbaix/1x2-110-OH.txt
- Supplementary_Data_1/slab/pourbaix/1x2-111-M.txt
- Supplementary_Data_1/slab/pourbaix/1x2-111-O.txt
- Supplementary_Data_1/slab/pourbaix/1x2-111-OH.txt
- Supplementary_Data_1/slab/pourbaix/2x2-001-M.txt
- Supplementary_Data_1/slab/pourbaix/2x2-001-O.txt
- Supplementary_Data_1/slab/pourbaix/2x2-001-OH.txt
- Supplementary_Data_1/slab/pourbaix/2x2-100-M.txt
- Supplementary_Data_1/slab/pourbaix/2x2-100-O.txt
- Supplementary_Data_1/slab/pourbaix/2x2-100-OH.txt
- Supplementary_Data_1/slab/pourbaix/2x2-101-M.txt
- Supplementary_Data_1/slab/pourbaix/2x2-101-O.txt
- Supplementary_Data_1/slab/pourbaix/2x2-101-OH.txt
- Supplementary_Data_1/slab/pourbaix/2x2-110-M.txt
- Supplementary_Data_1/slab/pourbaix/2x2-110-O.txt
- Supplementary_Data_1/slab/pourbaix/2x2-110-OH.txt
- Supplementary_Data_1/slab/pourbaix/2x2-111-M.txt
- Supplementary_Data_1/slab/pourbaix/2x2-111-O.txt
- Supplementary_Data_1/slab/pourbaix/2x2-111-OH.txt
- Supplementary_Data_1/slab/pourbaix/2x3-001-M.txt
- Supplementary_Data_1/slab/pourbaix/2x3-001-O.txt
- Supplementary_Data_1/slab/pourbaix/2x3-001-OH.txt
- Supplementary_Data_1/slab/pourbaix/2x3-010-M.txt
- Supplementary_Data_1/slab/pourbaix/2x3-010-O.txt
- Supplementary_Data_1/slab/pourbaix/2x3-010-OH.txt
- Supplementary_Data_1/slab/pourbaix/2x3-011-M.txt
- Supplementary_Data_1/slab/pourbaix/2x3-011-O.txt
[truncated: 35 more entries]
