# Supplementary material for: Tunnel-structured IrOx unlocks catalytic efficiency in proton exchange membrane water electrolyzers
Source: Nat Commun. 2025 Aug 15;16:7608. doi: 10.1038/s41467-025-62861-0 (PMC12356887; doi:10.1038/s41467-025-62861-0)
Supplement: Supplementary file 3 — Supplementary Data 1 [file 41467_2025_62861_MOESM3_ESM.zip › Supplementary_Data_1/bulk/inner_water_bulk/water-2x2.txt]

data_created_by_vaspkit_code
_audit_creation_date          Sat May 10 10:59:57 2025
_pd_phase_name                     'CIF files'
_cell_length_a                    10.39915389
_cell_length_b                     3.19903736
_cell_length_c                     9.98998712
_cell_angle_alpha                     89.9392
_cell_angle_beta                      89.0289
_cell_angle_gamma                     90.0933
_symmetry_space_group_name_H-M           'P 1'
_symmetry_Int_Tables_number            1
loop_
_symmetry_equiv_pos_as_xyz
    'x, y, z'
loop_
   _atom_site_label
   _atom_site_occupancy
   _atom_site_fract_x
   _atom_site_fract_y
   _atom_site_fract_z
   _atom_site_thermal_displace_type
   _atom_site_U_iso_or_equiv
   _atom_site_type_symbol
   Ir001  1.0    0.365921   -0.006067    0.172716  Uiso   1.00  Ir
   Ir002  1.0    0.642910   -0.003399    0.829010  Uiso   1.00  Ir
   Ir003  1.0    0.849682    0.496755    0.660901  Uiso   1.00  Ir
   Ir004  1.0    0.155262    0.493837    0.333850  Uiso   1.00  Ir
   Ir005  1.0    0.848348   -0.005396    0.343564  Uiso   1.00  Ir
   Ir006  1.0    0.156333   -0.001694    0.651557  Uiso   1.00  Ir
   Ir007  1.0    0.334845    0.497961    0.857993  Uiso   1.00  Ir
   Ir008  1.0    0.671961    0.494746    0.146402  Uiso   1.00  Ir
    O001  1.0    0.171887   -0.005583    0.204513  Uiso   1.00   O
    O002  1.0    0.834114   -0.003436    0.788649  Uiso   1.00   O
    O003  1.0    0.652385    0.495877    0.695010  Uiso   1.00   O
    O004  1.0    0.354556    0.492521    0.303852  Uiso   1.00   O
    O005  1.0    0.796129   -0.005215    0.149058  Uiso   1.00   O
    O006  1.0    0.200343   -0.001437    0.862423  Uiso   1.00   O
    O007  1.0    0.283531    0.500572    0.658285  Uiso   1.00   O
    O008  1.0    0.723172    0.493410    0.340890  Uiso   1.00   O
    O009  1.0    0.555393   -0.005443    0.165211  Uiso   1.00   O
    O010  1.0    0.450883   -0.001915    0.827914  Uiso   1.00   O
    O011  1.0    0.039460    0.497851    0.668644  Uiso   1.00   O
    O012  1.0    0.965596    0.494697    0.329356  Uiso   1.00   O
    O013  1.0    0.855198   -0.003741    0.539333  Uiso   1.00   O
    O014  1.0    0.156653   -0.005619    0.456527  Uiso   1.00   O
    O015  1.0    0.359498    0.494808    0.052760  Uiso   1.00   O
    O016  1.0    0.649287    0.496751    0.950482  Uiso   1.00   O
    O017  1.0    0.474046    0.655048    0.523209  Uiso   1.00   O
    H001  1.0    0.134582   -0.001334    0.934186  Uiso   1.00   H
    H002  1.0    0.387285    0.569154    0.584567  Uiso   1.00   H
    H003  1.0    0.553783    0.548094    0.569985  Uiso   1.00   H
    H004  1.0    0.455905    0.545605    0.430659  Uiso   1.00   H
