# Supplementary material for: Tunnel-structured IrOx unlocks catalytic efficiency in proton exchange membrane water electrolyzers
Source: Nat Commun. 2025 Aug 15;16:7608. doi: 10.1038/s41467-025-62861-0 (PMC12356887; doi:10.1038/s41467-025-62861-0)
Supplement: Supplementary file 3 — Supplementary Data 1 [file 41467_2025_62861_MOESM3_ESM.zip › Supplementary_Data_1/bulk/inner_water_bulk/water-2x3.txt]

data_created_by_vaspkit_code
_audit_creation_date          Sat May 10 10:59:57 2025
_pd_phase_name                     'CIF files'
_cell_length_a                    13.92330780
_cell_length_b                     3.19879300
_cell_length_c                    10.01927604
_cell_angle_alpha                     89.9873
_cell_angle_beta                     100.5128
_cell_angle_gamma                     90.0077
_symmetry_space_group_name_H-M           'P 1'
_symmetry_Int_Tables_number            1
loop_
_symmetry_equiv_pos_as_xyz
    'x, y, z'
loop_
   _atom_site_label
   _atom_site_occupancy
   _atom_site_fract_x
   _atom_site_fract_y
   _atom_site_fract_z
   _atom_site_thermal_displace_type
   _atom_site_U_iso_or_equiv
   _atom_site_type_symbol
   Ir001  1.0    0.001334    0.470620    0.001736  Uiso   1.00  Ir
   Ir002  1.0    0.499894    0.000991    0.001014  Uiso   1.00  Ir
   Ir003  1.0    0.991133    0.973491    0.271457  Uiso   1.00  Ir
   Ir004  1.0    0.012581    0.973862    0.732307  Uiso   1.00  Ir
   Ir005  1.0    0.501101    0.498873    0.271443  Uiso   1.00  Ir
   Ir006  1.0    0.500578    0.497203    0.730236  Uiso   1.00  Ir
   Ir007  1.0    0.345186    0.991706    0.461531  Uiso   1.00  Ir
   Ir008  1.0    0.657250    0.993445    0.540583  Uiso   1.00  Ir
   Ir009  1.0    0.843038    0.481015    0.475896  Uiso   1.00  Ir
   Ir010  1.0    0.160642    0.479981    0.528247  Uiso   1.00  Ir
    O001  1.0    0.572929    0.998910    0.201990  Uiso   1.00   O
    O002  1.0    0.427956    0.997426    0.798768  Uiso   1.00   O
    O003  1.0    0.060517    0.473365    0.203141  Uiso   1.00   O
    O004  1.0    0.942855    0.473324    0.800052  Uiso   1.00   O
    O005  1.0    0.085711    0.978250    0.443389  Uiso   1.00   O
    O006  1.0    0.917631    0.979277    0.560883  Uiso   1.00   O
    O007  1.0    0.587977    0.495112    0.449254  Uiso   1.00   O
    O008  1.0    0.415011    0.492123    0.551918  Uiso   1.00   O
    O009  1.0    0.751571    0.982081    0.395290  Uiso   1.00   O
    O010  1.0    0.252557    0.980452    0.608542  Uiso   1.00   O
    O011  1.0    0.257278    0.492888    0.379070  Uiso   1.00   O
    O012  1.0    0.745254    0.493909    0.623724  Uiso   1.00   O
    O013  1.0    0.424292    0.998390    0.317448  Uiso   1.00   O
    O014  1.0    0.577877    0.997121    0.684774  Uiso   1.00   O
    O015  1.0    0.914329    0.473859    0.321479  Uiso   1.00   O
    O016  1.0    0.090340    0.474135    0.683670  Uiso   1.00   O
    O017  1.0    0.931324    0.970106    0.071128  Uiso   1.00   O
    O018  1.0    0.071473    0.969839    0.932654  Uiso   1.00   O
    O019  1.0    0.433284    0.502046    0.075853  Uiso   1.00   O
    O020  1.0    0.566349    0.502168    0.926746  Uiso   1.00   O
    O021  1.0    0.244544    0.521061    0.123383  Uiso   1.00   O
    O022  1.0    0.756423    0.526040    0.880690  Uiso   1.00   O
    H001  1.0    0.240957    0.504427    0.271454  Uiso   1.00   H
    H002  1.0    0.710553    0.985245    0.302366  Uiso   1.00   H
    H003  1.0    0.761086    0.506096    0.730745  Uiso   1.00   H
    H004  1.0    0.295364    0.983701    0.700640  Uiso   1.00   H
    H005  1.0    0.205701    0.747820    0.074544  Uiso   1.00   H
    H006  1.0    0.310999    0.537210    0.100196  Uiso   1.00   H
    H007  1.0    0.689700    0.542234    0.902688  Uiso   1.00   H
    H008  1.0    0.794161    0.757838    0.928241  Uiso   1.00   H
