# Supplementary material for: Tunnel-structured IrOx unlocks catalytic efficiency in proton exchange membrane water electrolyzers
Source: Nat Commun. 2025 Aug 15;16:7608. doi: 10.1038/s41467-025-62861-0 (PMC12356887; doi:10.1038/s41467-025-62861-0)
Supplement: Supplementary file 3 — Supplementary Data 1 [file 41467_2025_62861_MOESM3_ESM.zip › Supplementary_Data_1/bulk/inner_water_bulk/water-3x3.txt]

data_created_by_vaspkit_code
_audit_creation_date          Sat May 10 10:59:57 2025
_pd_phase_name                     'CIF files'
_cell_length_a                    10.02920715
_cell_length_b                     3.22184710
_cell_length_c                    10.08974722
_cell_angle_alpha                     90.0232
_cell_angle_beta                      92.3664
_cell_angle_gamma                     90.0314
_symmetry_space_group_name_H-M           'P 1'
_symmetry_Int_Tables_number            1
loop_
_symmetry_equiv_pos_as_xyz
    'x, y, z'
loop_
   _atom_site_label
   _atom_site_occupancy
   _atom_site_fract_x
   _atom_site_fract_y
   _atom_site_fract_z
   _atom_site_thermal_displace_type
   _atom_site_U_iso_or_equiv
   _atom_site_type_symbol
    H001  1.0    0.332346    0.507801    0.777799  Uiso   1.00   H
    H002  1.0    0.818545    0.486106    0.398853  Uiso   1.00   H
    H003  1.0    0.687411    0.487905    0.178161  Uiso   1.00   H
    H004  1.0    0.200935    0.485905    0.575009  Uiso   1.00   H
    H005  1.0    0.441425    0.841142    0.596039  Uiso   1.00   H
    H006  1.0    0.513947    0.577706    0.704646  Uiso   1.00   H
   Ir001  1.0    0.503697    0.486909   -0.022266  Uiso   1.00  Ir
   Ir002  1.0    0.782675   -0.013128   -0.014614  Uiso   1.00  Ir
   Ir003  1.0    0.226629   -0.013161    0.971019  Uiso   1.00  Ir
   Ir004  1.0    0.010372   -0.013574    0.480379  Uiso   1.00  Ir
   Ir005  1.0    0.981863    0.485472    0.755931  Uiso   1.00  Ir
   Ir006  1.0    0.029605    0.487399    0.202944  Uiso   1.00  Ir
    O001  1.0    0.169371    0.487575    0.074763  Uiso   1.00   O
    O002  1.0    0.838468    0.486293    0.880558  Uiso   1.00   O
    O003  1.0    0.411254   -0.012704    0.062826  Uiso   1.00   O
    O004  1.0    0.597246   -0.013690    0.888975  Uiso   1.00   O
    O005  1.0    0.688104    0.487282    0.081346  Uiso   1.00   O
    O006  1.0    0.320200    0.488128    0.874845  Uiso   1.00   O
    O007  1.0    0.934343   -0.012744    0.120672  Uiso   1.00   O
    O008  1.0    0.071013   -0.014805    0.842810  Uiso   1.00   O
    O009  1.0    0.914930    0.486329    0.386297  Uiso   1.00   O
    O010  1.0    0.103298    0.486155    0.577279  Uiso   1.00   O
    O011  1.0    0.901756   -0.014430    0.651525  Uiso   1.00   O
    O012  1.0    0.113263   -0.012338    0.305515  Uiso   1.00   O
    O013  1.0    0.438674    0.567637    0.638140  Uiso   1.00   O
