# Supplementary material for: Tunnel-structured IrOx unlocks catalytic efficiency in proton exchange membrane water electrolyzers
Source: Nat Commun. 2025 Aug 15;16:7608. doi: 10.1038/s41467-025-62861-0 (PMC12356887; doi:10.1038/s41467-025-62861-0)
Supplement: Supplementary file 3 — Supplementary Data 1 [file 41467_2025_62861_MOESM3_ESM.zip › Supplementary_Data_1/bulk/no_water_bulk/1x2'.txt]

data_created_by_vaspkit_code
_audit_creation_date          Thu May  8 21:53:31 2025
_pd_phase_name                     'CIF files'
_cell_length_a                     9.90049596
_cell_length_b                     3.17091184
_cell_length_c                     4.81147132
_cell_angle_alpha                     90.0020
_cell_angle_beta                      89.9872
_cell_angle_gamma                     89.9958
_symmetry_space_group_name_H-M           'P 1'
_symmetry_Int_Tables_number            1
loop_
_symmetry_equiv_pos_as_xyz
    'x, y, z'
loop_
   _atom_site_label
   _atom_site_occupancy
   _atom_site_fract_x
   _atom_site_fract_y
   _atom_site_fract_z
   _atom_site_thermal_displace_type
   _atom_site_U_iso_or_equiv
   _atom_site_type_symbol
   Ir001  1.0    0.124319    0.249949    0.013827  Uiso   1.00  Ir
   Ir002  1.0    0.845980    0.749973    0.975523  Uiso   1.00  Ir
   Ir003  1.0    0.346222    0.750058    0.520699  Uiso   1.00  Ir
   Ir004  1.0    0.624311    0.249976    0.482635  Uiso   1.00  Ir
    O001  1.0    0.945605    0.249930    0.792941  Uiso   1.00   O
    O002  1.0    0.022415    0.749905    0.208706  Uiso   1.00   O
    O003  1.0    0.522968    0.749930    0.286585  Uiso   1.00   O
    O004  1.0    0.445720    0.250040    0.703595  Uiso   1.00   O
    O005  1.0    0.276911    0.249962    0.293328  Uiso   1.00   O
    O006  1.0    0.702007    0.749980    0.686376  Uiso   1.00   O
    O007  1.0    0.202383    0.749947    0.810620  Uiso   1.00   O
    O008  1.0    0.776817    0.250039    0.203459  Uiso   1.00   O
   Li001  1.0    0.448997    0.250186    0.078208  Uiso   1.00  Li
   Li002  1.0    0.948944    0.250001    0.417697  Uiso   1.00  Li
