# Supplementary material for: Tunnel-structured IrOx unlocks catalytic efficiency in proton exchange membrane water electrolyzers
Source: Nat Commun. 2025 Aug 15;16:7608. doi: 10.1038/s41467-025-62861-0 (PMC12356887; doi:10.1038/s41467-025-62861-0)
Supplement: Supplementary file 3 — Supplementary Data 1 [file 41467_2025_62861_MOESM3_ESM.zip › Supplementary_Data_1/bulk/no_water_bulk/1x2.txt]

data_created_by_vaspkit_code
_audit_creation_date          Thu May  8 21:53:31 2025
_pd_phase_name                     'CIF files'
_cell_length_a                    14.30252515
_cell_length_b                     3.17199128
_cell_length_c                     4.78132201
_cell_angle_alpha                     90.0000
_cell_angle_beta                      91.9790
_cell_angle_gamma                     90.0000
_symmetry_space_group_name_H-M           'P 1'
_symmetry_Int_Tables_number            1
loop_
_symmetry_equiv_pos_as_xyz
    'x, y, z'
loop_
   _atom_site_label
   _atom_site_occupancy
   _atom_site_fract_x
   _atom_site_fract_y
   _atom_site_fract_z
   _atom_site_thermal_displace_type
   _atom_site_U_iso_or_equiv
   _atom_site_type_symbol
   Ir001  1.0    0.007040    0.000000    0.007177  Uiso   1.00  Ir
   Ir002  1.0    0.507040    0.500000    0.007177  Uiso   1.00  Ir
   Ir003  1.0    0.351335    0.000000    0.484563  Uiso   1.00  Ir
   Ir004  1.0    0.658819    0.000000    0.524131  Uiso   1.00  Ir
   Ir005  1.0    0.851335    0.500000    0.484563  Uiso   1.00  Ir
   Ir006  1.0    0.158819    0.500000    0.524131  Uiso   1.00  Ir
    O001  1.0    0.103832    0.000000    0.318301  Uiso   1.00   O
    O002  1.0    0.905254    0.000000    0.703821  Uiso   1.00   O
    O003  1.0    0.603832    0.500000    0.318301  Uiso   1.00   O
    O004  1.0    0.405254    0.500000    0.703821  Uiso   1.00   O
    O005  1.0    0.446982    0.000000    0.190893  Uiso   1.00   O
    O006  1.0    0.564230    0.000000    0.818092  Uiso   1.00   O
    O007  1.0    0.946982    0.500000    0.190893  Uiso   1.00   O
    O008  1.0    0.064230    0.500000    0.818092  Uiso   1.00   O
    O009  1.0    0.231856    0.000000    0.722579  Uiso   1.00   O
    O010  1.0    0.779849    0.000000    0.303297  Uiso   1.00   O
    O011  1.0    0.731856    0.500000    0.722579  Uiso   1.00   O
    O012  1.0    0.279849    0.500000    0.303297  Uiso   1.00   O
   Li001  1.0    0.287264    0.500000   -0.072855  Uiso   1.00  Li
   Li002  1.0    0.787264    0.000000   -0.072855  Uiso   1.00  Li
