# Supplementary material for: Tunnel-structured IrOx unlocks catalytic efficiency in proton exchange membrane water electrolyzers
Source: Nat Commun. 2025 Aug 15;16:7608. doi: 10.1038/s41467-025-62861-0 (PMC12356887; doi:10.1038/s41467-025-62861-0)
Supplement: Supplementary file 3 — Supplementary Data 1 [file 41467_2025_62861_MOESM3_ESM.zip › Supplementary_Data_1/bulk/no_water_bulk/2x2.txt]

data_created_by_vaspkit_code
_audit_creation_date          Thu May  8 21:53:31 2025
_pd_phase_name                     'CIF files'
_cell_length_a                    10.48722792
_cell_length_b                     3.20724080
_cell_length_c                     9.93087932
_cell_angle_alpha                     90.0000
_cell_angle_beta                      88.2399
_cell_angle_gamma                     90.0000
_symmetry_space_group_name_H-M           'P 1'
_symmetry_Int_Tables_number            1
loop_
_symmetry_equiv_pos_as_xyz
    'x, y, z'
loop_
   _atom_site_label
   _atom_site_occupancy
   _atom_site_fract_x
   _atom_site_fract_y
   _atom_site_fract_z
   _atom_site_thermal_displace_type
   _atom_site_U_iso_or_equiv
   _atom_site_type_symbol
   Ir001  1.0    0.355044    0.000000    0.167352  Uiso   1.00  Ir
   Ir002  1.0    0.644955    0.000000    0.832648  Uiso   1.00  Ir
   Ir003  1.0    0.855045    0.500000    0.667352  Uiso   1.00  Ir
   Ir004  1.0    0.144956    0.500000    0.332648  Uiso   1.00  Ir
   Ir005  1.0    0.838111    0.000000    0.348116  Uiso   1.00  Ir
   Ir006  1.0    0.161889    0.000000    0.651884  Uiso   1.00  Ir
   Ir007  1.0    0.338111    0.500000    0.848116  Uiso   1.00  Ir
   Ir008  1.0    0.661889    0.500000    0.151884  Uiso   1.00  Ir
    O001  1.0    0.159929    0.000000    0.200828  Uiso   1.00   O
    O002  1.0    0.840071    0.000000    0.799171  Uiso   1.00   O
    O003  1.0    0.659929    0.500000    0.700828  Uiso   1.00   O
    O004  1.0    0.340071    0.500000    0.299172  Uiso   1.00   O
    O005  1.0    0.787731    0.000000    0.150776  Uiso   1.00   O
    O006  1.0    0.212269    0.000000    0.849224  Uiso   1.00   O
    O007  1.0    0.287731    0.500000    0.650776  Uiso   1.00   O
    O008  1.0    0.712269    0.500000    0.349224  Uiso   1.00   O
    O009  1.0    0.544608    0.000000    0.176282  Uiso   1.00   O
    O010  1.0    0.455392    0.000000    0.823718  Uiso   1.00   O
    O011  1.0    0.044608    0.500000    0.676282  Uiso   1.00   O
    O012  1.0    0.955392    0.500000    0.323718  Uiso   1.00   O
    O013  1.0    0.854812    0.000000    0.544969  Uiso   1.00   O
    O014  1.0    0.145188    0.000000    0.455031  Uiso   1.00   O
    O015  1.0    0.354812    0.500000    0.044969  Uiso   1.00   O
    O016  1.0    0.645188    0.500000    0.955031  Uiso   1.00   O
    K001  1.0    0.000000    0.000000    0.000000  Uiso   1.00   K
    K002  1.0    0.500000    0.500000    0.500000  Uiso   1.00   K
