# Supplementary material for: Tunnel-structured IrOx unlocks catalytic efficiency in proton exchange membrane water electrolyzers
Source: Nat Commun. 2025 Aug 15;16:7608. doi: 10.1038/s41467-025-62861-0 (PMC12356887; doi:10.1038/s41467-025-62861-0)
Supplement: Supplementary file 3 — Supplementary Data 1 [file 41467_2025_62861_MOESM3_ESM.zip › Supplementary_Data_1/bulk/no_water_bulk/2x3.txt]

data_created_by_vaspkit_code
_audit_creation_date          Thu May  8 21:53:31 2025
_pd_phase_name                     'CIF files'
_cell_length_a                    13.40558282
_cell_length_b                     3.22885376
_cell_length_c                    10.30856681
_cell_angle_alpha                     90.0000
_cell_angle_beta                      90.4670
_cell_angle_gamma                     90.0000
_symmetry_space_group_name_H-M           'P 1'
_symmetry_Int_Tables_number            1
loop_
_symmetry_equiv_pos_as_xyz
    'x, y, z'
loop_
   _atom_site_label
   _atom_site_occupancy
   _atom_site_fract_x
   _atom_site_fract_y
   _atom_site_fract_z
   _atom_site_thermal_displace_type
   _atom_site_U_iso_or_equiv
   _atom_site_type_symbol
   Ir001  1.0    0.000000    0.500000    0.000000  Uiso   1.00  Ir
   Ir002  1.0    0.500000    0.000000    0.000000  Uiso   1.00  Ir
   Ir003  1.0    0.012203    0.000000    0.266830  Uiso   1.00  Ir
   Ir004  1.0    0.987797    0.000000    0.733170  Uiso   1.00  Ir
   Ir005  1.0    0.512203    0.500000    0.266830  Uiso   1.00  Ir
   Ir006  1.0    0.487797    0.500000    0.733170  Uiso   1.00  Ir
   Ir007  1.0    0.344963    0.000000    0.484688  Uiso   1.00  Ir
   Ir008  1.0    0.655037    0.000000    0.515312  Uiso   1.00  Ir
   Ir009  1.0    0.844963    0.500000    0.484688  Uiso   1.00  Ir
   Ir010  1.0    0.155037    0.500000    0.515312  Uiso   1.00  Ir
    O001  1.0    0.580915    0.000000    0.174554  Uiso   1.00   O
    O002  1.0    0.419085    0.000000    0.825446  Uiso   1.00   O
    O003  1.0    0.080915    0.500000    0.174554  Uiso   1.00   O
    O004  1.0    0.919085    0.500000    0.825446  Uiso   1.00   O
    O005  1.0    0.099944    0.000000    0.421758  Uiso   1.00   O
    O006  1.0    0.900056    0.000000    0.578242  Uiso   1.00   O
    O007  1.0    0.599944    0.500000    0.421758  Uiso   1.00   O
    O008  1.0    0.400056    0.500000    0.578242  Uiso   1.00   O
    O009  1.0    0.775804    0.000000    0.391996  Uiso   1.00   O
    O010  1.0    0.224196    0.000000    0.608004  Uiso   1.00   O
    O011  1.0    0.275804    0.500000    0.391996  Uiso   1.00   O
    O012  1.0    0.724196    0.500000    0.608004  Uiso   1.00   O
    O013  1.0    0.441527    0.000000    0.339912  Uiso   1.00   O
    O014  1.0    0.558473    0.000000    0.660088  Uiso   1.00   O
    O015  1.0    0.941527    0.500000    0.339912  Uiso   1.00   O
    O016  1.0    0.058473    0.500000    0.660088  Uiso   1.00   O
    O017  1.0    0.934715    0.000000    0.094159  Uiso   1.00   O
    O018  1.0    0.065285    0.000000    0.905841  Uiso   1.00   O
    O019  1.0    0.434715    0.500000    0.094159  Uiso   1.00   O
    O020  1.0    0.565285    0.500000    0.905841  Uiso   1.00   O
    K001  1.0    0.260501    0.000000    0.185076  Uiso   1.00   K
    K002  1.0    0.739499    0.000000    0.814924  Uiso   1.00   K
    K003  1.0    0.760501    0.500000    0.185076  Uiso   1.00   K
    K004  1.0    0.239499    0.500000    0.814924  Uiso   1.00   K
