# Supplementary material for: Tunnel-structured IrOx unlocks catalytic efficiency in proton exchange membrane water electrolyzers
Source: Nat Commun. 2025 Aug 15;16:7608. doi: 10.1038/s41467-025-62861-0 (PMC12356887; doi:10.1038/s41467-025-62861-0)
Supplement: Supplementary file 3 — Supplementary Data 1 [file 41467_2025_62861_MOESM3_ESM.zip › Supplementary_Data_1/bulk/no_water_bulk/3x3.txt]

data_created_by_vaspkit_code
_audit_creation_date          Thu May  8 21:53:31 2025
_pd_phase_name                     'CIF files'
_cell_length_a                    10.13860001
_cell_length_b                     3.23621993
_cell_length_c                    10.16435944
_cell_angle_alpha                     90.0000
_cell_angle_beta                      84.6175
_cell_angle_gamma                     90.0000
_symmetry_space_group_name_H-M           'P 1'
_symmetry_Int_Tables_number            1
loop_
_symmetry_equiv_pos_as_xyz
    'x, y, z'
loop_
   _atom_site_label
   _atom_site_occupancy
   _atom_site_fract_x
   _atom_site_fract_y
   _atom_site_fract_z
   _atom_site_thermal_displace_type
   _atom_site_U_iso_or_equiv
   _atom_site_type_symbol
   Rb001  1.0    0.301336    0.500000    0.280423  Uiso   1.00  Rb
   Rb002  1.0    0.314091    0.500000    0.661421  Uiso   1.00  Rb
   Rb003  1.0    0.685909    0.500000    0.338579  Uiso   1.00  Rb
   Rb004  1.0    0.698664    0.500000    0.719577  Uiso   1.00  Rb
   Ir001  1.0    0.500000    0.500000    0.000000  Uiso   1.00  Ir
   Ir002  1.0    0.773804    0.000000    0.019973  Uiso   1.00  Ir
   Ir003  1.0    0.226196    0.000000    0.980027  Uiso   1.00  Ir
   Ir004  1.0    1.000000    0.000000    0.500000  Uiso   1.00  Ir
   Ir005  1.0    0.998198    0.500000    0.774242  Uiso   1.00  Ir
   Ir006  1.0    0.001802    0.500000    0.225758  Uiso   1.00  Ir
    O001  1.0    0.132923    0.500000    0.067076  Uiso   1.00   O
    O002  1.0    0.867077    0.500000    0.932924  Uiso   1.00   O
    O003  1.0    0.394047    0.000000    0.087072  Uiso   1.00   O
    O004  1.0    0.605953    0.000000    0.912928  Uiso   1.00   O
    O005  1.0    0.667448    0.500000    0.100967  Uiso   1.00   O
    O006  1.0    0.332552    0.500000    0.899033  Uiso   1.00   O
    O007  1.0    0.895718    0.000000    0.167521  Uiso   1.00   O
    O008  1.0    0.104282    0.000000    0.832479  Uiso   1.00   O
    O009  1.0    0.910959    0.500000    0.415846  Uiso   1.00   O
    O010  1.0    0.089041    0.500000    0.584154  Uiso   1.00   O
    O011  1.0    0.904485    0.000000    0.691637  Uiso   1.00   O
    O012  1.0    0.095515    0.000000    0.308363  Uiso   1.00   O
