# Supplementary material for: Tunnel-structured IrOx unlocks catalytic efficiency in proton exchange membrane water electrolyzers
Source: Nat Commun. 2025 Aug 15;16:7608. doi: 10.1038/s41467-025-62861-0 (PMC12356887; doi:10.1038/s41467-025-62861-0)
Supplement: Supplementary file 3 — Supplementary Data 1 [file 41467_2025_62861_MOESM3_ESM.zip › Supplementary_Data_1/bulk/no_water_bulk/H-1x2'.txt]

data_created_by_vaspkit_code
_audit_creation_date          Wed May  7 15:06:53 2025
_pd_phase_name                     'CIF files'
_cell_length_a                    10.20167143
_cell_length_b                     3.20139420
_cell_length_c                     4.43426289
_cell_angle_alpha                     89.9980
_cell_angle_beta                      90.0147
_cell_angle_gamma                     89.9995
_symmetry_space_group_name_H-M           'P 1'
_symmetry_Int_Tables_number            1
loop_
_symmetry_equiv_pos_as_xyz
    'x, y, z'
loop_
   _atom_site_label
   _atom_site_occupancy
   _atom_site_fract_x
   _atom_site_fract_y
   _atom_site_fract_z
   _atom_site_thermal_displace_type
   _atom_site_U_iso_or_equiv
   _atom_site_type_symbol
   Ir001  1.0    0.122600    0.250027    0.017393  Uiso   1.00  Ir
   Ir002  1.0    0.847626    0.749967    0.981182  Uiso   1.00  Ir
   Ir003  1.0    0.347353    0.750004    0.515175  Uiso   1.00  Ir
   Ir004  1.0    0.622652    0.249963    0.478775  Uiso   1.00  Ir
    O001  1.0    0.945138    0.249975    0.771372  Uiso   1.00   O
    O002  1.0    0.024022    0.749998    0.209245  Uiso   1.00   O
    O003  1.0    0.523614    0.750073    0.287775  Uiso   1.00   O
    O004  1.0    0.444849    0.249981    0.724464  Uiso   1.00   O
    O005  1.0    0.280202    0.249965    0.282018  Uiso   1.00   O
    O006  1.0    0.699247    0.749916    0.693892  Uiso   1.00   O
    O007  1.0    0.199056    0.750042    0.801746  Uiso   1.00   O
    O008  1.0    0.781029    0.249947    0.215357  Uiso   1.00   O
    H001  1.0    0.448179    0.250018   -0.052708  Uiso   1.00   H
    H002  1.0    0.948033    0.249999    0.548515  Uiso   1.00   H
