# Supplementary material for: Tunnel-structured IrOx unlocks catalytic efficiency in proton exchange membrane water electrolyzers
Source: Nat Commun. 2025 Aug 15;16:7608. doi: 10.1038/s41467-025-62861-0 (PMC12356887; doi:10.1038/s41467-025-62861-0)
Supplement: Supplementary file 3 — Supplementary Data 1 [file 41467_2025_62861_MOESM3_ESM.zip › Supplementary_Data_1/bulk/no_water_bulk/H-1x2.txt]

data_created_by_vaspkit_code
_audit_creation_date          Wed May  7 15:06:43 2025
_pd_phase_name                     'CIF files'
_cell_length_a                    14.57018976
_cell_length_b                     3.20653054
_cell_length_c                     4.52455697
_cell_angle_alpha                     90.0000
_cell_angle_beta                      93.6653
_cell_angle_gamma                     90.0000
_symmetry_space_group_name_H-M           'P 1'
_symmetry_Int_Tables_number            1
loop_
_symmetry_equiv_pos_as_xyz
    'x, y, z'
loop_
   _atom_site_label
   _atom_site_occupancy
   _atom_site_fract_x
   _atom_site_fract_y
   _atom_site_fract_z
   _atom_site_thermal_displace_type
   _atom_site_U_iso_or_equiv
   _atom_site_type_symbol
   Ir001  1.0    0.008338    0.000000   -0.004039  Uiso   1.00  Ir
   Ir002  1.0    0.508338    0.500000   -0.004039  Uiso   1.00  Ir
   Ir003  1.0    0.351744    0.000000    0.466134  Uiso   1.00  Ir
   Ir004  1.0    0.662978    0.000000    0.524721  Uiso   1.00  Ir
   Ir005  1.0    0.851744    0.500000    0.466134  Uiso   1.00  Ir
   Ir006  1.0    0.162978    0.500000    0.524721  Uiso   1.00  Ir
    O001  1.0    0.104534    0.000000    0.319977  Uiso   1.00   O
    O002  1.0    0.908064    0.000000    0.676934  Uiso   1.00   O
    O003  1.0    0.604534    0.500000    0.319977  Uiso   1.00   O
    O004  1.0    0.408064    0.500000    0.676934  Uiso   1.00   O
    O005  1.0    0.448798    0.000000    0.174769  Uiso   1.00   O
    O006  1.0    0.568862    0.000000    0.818929  Uiso   1.00   O
    O007  1.0    0.948798    0.500000    0.174769  Uiso   1.00   O
    O008  1.0    0.068862    0.500000    0.818929  Uiso   1.00   O
    O009  1.0    0.236800    0.000000    0.712804  Uiso   1.00   O
    O010  1.0    0.778876    0.000000    0.263887  Uiso   1.00   O
    O011  1.0    0.736800    0.500000    0.712804  Uiso   1.00   O
    O012  1.0    0.278876    0.500000    0.263887  Uiso   1.00   O
    H001  1.0    0.267467    0.500000    0.045884  Uiso   1.00   H
    H002  1.0    0.767467    0.000000    0.045884  Uiso   1.00   H
