# Supplementary material for: Tunnel-structured IrOx unlocks catalytic efficiency in proton exchange membrane water electrolyzers
Source: Nat Commun. 2025 Aug 15;16:7608. doi: 10.1038/s41467-025-62861-0 (PMC12356887; doi:10.1038/s41467-025-62861-0)
Supplement: Supplementary file 3 — Supplementary Data 1 [file 41467_2025_62861_MOESM3_ESM.zip › Supplementary_Data_1/bulk/no_water_bulk/H-2x2.txt]

data_created_by_vaspkit_code
_audit_creation_date          Wed May  7 15:07:05 2025
_pd_phase_name                     'CIF files'
_cell_length_a                    10.65688779
_cell_length_b                     3.19516651
_cell_length_c                     9.61520884
_cell_angle_alpha                     90.0000
_cell_angle_beta                      87.2587
_cell_angle_gamma                     90.0000
_symmetry_space_group_name_H-M           'P 1'
_symmetry_Int_Tables_number            1
loop_
_symmetry_equiv_pos_as_xyz
    'x, y, z'
loop_
   _atom_site_label
   _atom_site_occupancy
   _atom_site_fract_x
   _atom_site_fract_y
   _atom_site_fract_z
   _atom_site_thermal_displace_type
   _atom_site_U_iso_or_equiv
   _atom_site_type_symbol
   Ir001  1.0    0.358675    0.000000    0.176839  Uiso   1.00  Ir
   Ir002  1.0    0.643277    0.000000    0.829866  Uiso   1.00  Ir
   Ir003  1.0    0.856723    0.500000    0.670134  Uiso   1.00  Ir
   Ir004  1.0    0.141325    0.500000    0.323161  Uiso   1.00  Ir
   Ir005  1.0    0.842498    0.000000    0.342903  Uiso   1.00  Ir
   Ir006  1.0    0.155892    0.000000    0.650927  Uiso   1.00  Ir
   Ir007  1.0    0.344108    0.500000    0.849073  Uiso   1.00  Ir
   Ir008  1.0    0.657502    0.500000    0.157097  Uiso   1.00  Ir
    O001  1.0    0.164995    0.000000    0.188102  Uiso   1.00   O
    O002  1.0    0.833402    0.000000    0.803040  Uiso   1.00   O
    O003  1.0    0.666598    0.500000    0.696960  Uiso   1.00   O
    O004  1.0    0.335005    0.500000    0.311898  Uiso   1.00   O
    O005  1.0    0.779003    0.000000    0.148542  Uiso   1.00   O
    O006  1.0    0.212640    0.000000    0.862887  Uiso   1.00   O
    O007  1.0    0.287360    0.500000    0.637113  Uiso   1.00   O
    O008  1.0    0.720997    0.500000    0.351458  Uiso   1.00   O
    O009  1.0    0.543218    0.000000    0.183346  Uiso   1.00   O
    O010  1.0    0.457287    0.000000    0.811926  Uiso   1.00   O
    O011  1.0    0.042713    0.500000    0.688074  Uiso   1.00   O
    O012  1.0    0.956782    0.500000    0.316654  Uiso   1.00   O
    O013  1.0    0.865234    0.000000    0.544340  Uiso   1.00   O
    O014  1.0    0.136616    0.000000    0.449686  Uiso   1.00   O
    O015  1.0    0.363384    0.500000    0.050314  Uiso   1.00   O
    O016  1.0    0.634766    0.500000    0.955660  Uiso   1.00   O
    H001  1.0    0.153923    0.000000   -0.054466  Uiso   1.00   H
    H002  1.0    0.346077    0.500000    0.554466  Uiso   1.00   H
