# Supplementary material for: Tunnel-structured IrOx unlocks catalytic efficiency in proton exchange membrane water electrolyzers
Source: Nat Commun. 2025 Aug 15;16:7608. doi: 10.1038/s41467-025-62861-0 (PMC12356887; doi:10.1038/s41467-025-62861-0)
Supplement: Supplementary file 3 — Supplementary Data 1 [file 41467_2025_62861_MOESM3_ESM.zip › Supplementary_Data_1/bulk/no_water_bulk/H-2x3.txt]

#======================================================================
# CRYSTAL DATA
#----------------------------------------------------------------------
data_VESTA_phase_1

_chemical_name_common                  'Barium manganese oxide hydrate (0.66/5'
_cell_length_a                         13.348606
_cell_length_b                         3.204175
_cell_length_c                         10.118891
_cell_angle_alpha                      90.004456
_cell_angle_beta                       104.078033
_cell_angle_gamma                      90.057785
_cell_volume                           419.798575
_space_group_name_H-M_alt              'P 1'
_space_group_IT_number                 1

loop_
_space_group_symop_operation_xyz
   'x, y, z'

loop_
   _atom_site_label
   _atom_site_occupancy
   _atom_site_fract_x
   _atom_site_fract_y
   _atom_site_fract_z
   _atom_site_adp_type
   _atom_site_U_iso_or_equiv
   _atom_site_type_symbol
   Ir1        1.0    -0.000771     0.494226     0.000630    Uiso  ? Ir
   Ir2        1.0     0.499414    -0.005723     0.000744    Uiso  ? Ir
   Ir3        1.0    -0.009039    -0.006210     0.268375    Uiso  ? Ir
   Ir4        1.0     0.008265    -0.005937     0.732842    Uiso  ? Ir
   Ir5        1.0     0.491011     0.493808     0.268442    Uiso  ? Ir
   Ir6        1.0     0.508356     0.494038     0.733013    Uiso  ? Ir
   Ir7        1.0     0.338910    -0.006498     0.458625    Uiso  ? Ir
   Ir8        1.0     0.660733    -0.005204     0.542908    Uiso  ? Ir
   Ir9        1.0     0.838833     0.493709     0.458507    Uiso  ? Ir
   Ir10       1.0     0.160696     0.494519     0.542847    Uiso  ? Ir
   O1         1.0     0.570526    -0.005134     0.208098    Uiso  ? O
   O2         1.0     0.428640    -0.005807     0.793074    Uiso  ? O
   O3         1.0     0.070443     0.494804     0.207941    Uiso  ? O
   O4         1.0     0.928512     0.494331     0.792887    Uiso  ? O
   O5         1.0     0.082193    -0.005712     0.453498    Uiso  ? O
   O6         1.0     0.917630    -0.006174     0.547453    Uiso  ? O
   O7         1.0     0.582219     0.494566     0.453602    Uiso  ? O
   O8         1.0     0.417650     0.493495     0.547657    Uiso  ? O
   O9         1.0     0.740905    -0.006509     0.382977    Uiso  ? O
   O10        1.0     0.258577    -0.004683     0.618404    Uiso  ? O
   O11        1.0     0.240992     0.493578     0.382994    Uiso  ? O
   O12        1.0     0.758630     0.495550     0.618352    Uiso  ? O
   O13        1.0     0.408291    -0.007240     0.305519    Uiso  ? O
   O14        1.0     0.591198    -0.005783     0.696014    Uiso  ? O
   O15        1.0     0.908291     0.492659     0.305531    Uiso  ? O
   O16        1.0     0.091056     0.494003     0.695845    Uiso  ? O
   O17        1.0     0.931264    -0.006123     0.067777    Uiso  ? O
   O18        1.0     0.067027    -0.005219     0.933522    Uiso  ? O
   O19        1.0     0.431407     0.493877     0.067830    Uiso  ? O
   O20        1.0     0.567246     0.494760     0.933671    Uiso  ? O
   H1         1.0     0.181685     0.493431     0.292719    Uiso  ? H
   H2         1.0     0.681381     0.993651     0.292750    Uiso  ? H
   H3         1.0     0.818602     0.494601     0.708717    Uiso  ? H
   H4         1.0     0.318310     0.994351     0.708764    Uiso  ? H
