# Supplementary material for: Tunnel-structured IrOx unlocks catalytic efficiency in proton exchange membrane water electrolyzers
Source: Nat Commun. 2025 Aug 15;16:7608. doi: 10.1038/s41467-025-62861-0 (PMC12356887; doi:10.1038/s41467-025-62861-0)
Supplement: Supplementary file 3 — Supplementary Data 1 [file 41467_2025_62861_MOESM3_ESM.zip › Supplementary_Data_1/bulk/no_water_bulk/H-3x3.txt]

data_created_by_vaspkit_code
_audit_creation_date          Wed May  7 15:07:26 2025
_pd_phase_name                     'CIF files'
_cell_length_a                    10.04025399
_cell_length_b                     3.22338297
_cell_length_c                    10.16425359
_cell_angle_alpha                     90.0000
_cell_angle_beta                      86.9284
_cell_angle_gamma                     90.0000
_symmetry_space_group_name_H-M           'P 1'
_symmetry_Int_Tables_number            1
loop_
_symmetry_equiv_pos_as_xyz
    'x, y, z'
loop_
   _atom_site_label
   _atom_site_occupancy
   _atom_site_fract_x
   _atom_site_fract_y
   _atom_site_fract_z
   _atom_site_thermal_displace_type
   _atom_site_U_iso_or_equiv
   _atom_site_type_symbol
    H001  1.0    0.344809    0.500000    0.793658  Uiso   1.00   H
    H002  1.0    0.805697    0.500000    0.441979  Uiso   1.00   H
    H003  1.0    0.655191    0.500000    0.206342  Uiso   1.00   H
    H004  1.0    0.194303    0.500000    0.558021  Uiso   1.00   H
   Ir001  1.0    0.500000    0.500000    0.000000  Uiso   1.00  Ir
   Ir002  1.0    0.777353    0.000000    0.017655  Uiso   1.00  Ir
   Ir003  1.0    0.222647    0.000000    0.982345  Uiso   1.00  Ir
   Ir004  1.0    1.000000    0.000000    0.500000  Uiso   1.00  Ir
   Ir005  1.0    0.987137    0.500000    0.777398  Uiso   1.00  Ir
   Ir006  1.0    0.012863    0.500000    0.222602  Uiso   1.00  Ir
    O001  1.0    0.153380    0.500000    0.083498  Uiso   1.00   O
    O002  1.0    0.846620    0.500000    0.916502  Uiso   1.00   O
    O003  1.0    0.395594    0.000000    0.079661  Uiso   1.00   O
    O004  1.0    0.604406    0.000000    0.920339  Uiso   1.00   O
    O005  1.0    0.669666    0.500000    0.110570  Uiso   1.00   O
    O006  1.0    0.330334    0.500000    0.889430  Uiso   1.00   O
    O007  1.0    0.917631    0.000000    0.149832  Uiso   1.00   O
    O008  1.0    0.082369    0.000000    0.850168  Uiso   1.00   O
    O009  1.0    0.901508    0.500000    0.418297  Uiso   1.00   O
    O010  1.0    0.098492    0.500000    0.581703  Uiso   1.00   O
    O011  1.0    0.902554    0.000000    0.684999  Uiso   1.00   O
    O012  1.0    0.097446    0.000000    0.315001  Uiso   1.00   O
