# Supplementary material for: Tunnel-structured IrOx unlocks catalytic efficiency in proton exchange membrane water electrolyzers
Source: Nat Commun. 2025 Aug 15;16:7608. doi: 10.1038/s41467-025-62861-0 (PMC12356887; doi:10.1038/s41467-025-62861-0)
Supplement: Supplementary file 3 — Supplementary Data 1 [file 41467_2025_62861_MOESM3_ESM.zip › Supplementary_Data_1/slab/activity/AEM/1x2'-001-O.txt]

data_created_by_vaspkit_code
_audit_creation_date          Wed May  7 19:50:08 2025
_pd_phase_name                     'CIF files'
_cell_length_a                     9.93501400
_cell_length_b                     4.83576726
_cell_length_c                    22.96988600
_cell_angle_alpha                     90.0000
_cell_angle_beta                      90.0000
_cell_angle_gamma                     89.9811
_symmetry_space_group_name_H-M           'P 1'
_symmetry_Int_Tables_number            1
loop_
_symmetry_equiv_pos_as_xyz
    'x, y, z'
loop_
   _atom_site_label
   _atom_site_occupancy
   _atom_site_fract_x
   _atom_site_fract_y
   _atom_site_fract_z
   _atom_site_thermal_displace_type
   _atom_site_U_iso_or_equiv
   _atom_site_type_symbol
   Ir001  1.0    0.346193    0.479174    0.000006  Uiso   1.00  Ir
   Ir002  1.0    0.846158    0.024523    0.000011  Uiso   1.00  Ir
   Ir003  1.0    0.124422    0.986442    0.069392  Uiso   1.00  Ir
   Ir004  1.0    0.624362    0.517301    0.069397  Uiso   1.00  Ir
   Ir005  1.0    0.346193    0.479167    0.138782  Uiso   1.00  Ir
   Ir006  1.0    0.846158    0.024517    0.138787  Uiso   1.00  Ir
   Ir007  1.0    0.129465    0.968328    0.206745  Uiso   1.00  Ir
   Ir008  1.0    0.628083    0.523718    0.207111  Uiso   1.00  Ir
   Ir009  1.0    0.347580    0.462495    0.276582  Uiso   1.00  Ir
   Ir010  1.0    0.850803    0.008315    0.278025  Uiso   1.00  Ir
   Ir011  1.0    0.118799    0.928352    0.349803  Uiso   1.00  Ir
   Ir012  1.0    0.629347    0.516921    0.349462  Uiso   1.00  Ir
    H001  1.0    0.951783    0.410913    0.065419  Uiso   1.00   H
    H002  1.0    0.514222    0.913456    0.138964  Uiso   1.00   H
    H003  1.0    0.961188    0.420547    0.211811  Uiso   1.00   H
    H004  1.0    0.510152    0.927705    0.280079  Uiso   1.00   H
    O001  1.0    0.202180    0.189404    0.000000  Uiso   1.00   O
    O002  1.0    0.022742    0.793654    0.000009  Uiso   1.00   O
    O003  1.0    0.701864    0.313623    0.000013  Uiso   1.00   O
    O004  1.0    0.522719    0.710131    0.000015  Uiso   1.00   O
    O005  1.0    0.276547    0.705406    0.069392  Uiso   1.00   O
    O006  1.0    0.445861    0.297951    0.069393  Uiso   1.00   O
    O007  1.0    0.776655    0.798030    0.069394  Uiso   1.00   O
    O008  1.0    0.945789    0.205726    0.069401  Uiso   1.00   O
    O009  1.0    0.202180    0.189397    0.138776  Uiso   1.00   O
    O010  1.0    0.022742    0.793648    0.138785  Uiso   1.00   O
    O011  1.0    0.701864    0.313616    0.138789  Uiso   1.00   O
    O012  1.0    0.522719    0.710124    0.138792  Uiso   1.00   O
    O013  1.0    0.261537    0.666315    0.208185  Uiso   1.00   O
    O014  1.0    0.451280    0.299536    0.206996  Uiso   1.00   O
    O015  1.0    0.768283    0.821037    0.207027  Uiso   1.00   O
    O016  1.0    0.952118    0.217218    0.208674  Uiso   1.00   O
    O017  1.0    0.212088    0.159414    0.275260  Uiso   1.00   O
    O018  1.0    0.024550    0.781143    0.271394  Uiso   1.00   O
    O019  1.0    0.717481    0.335902    0.275296  Uiso   1.00   O
    O020  1.0    0.519584    0.723873    0.273835  Uiso   1.00   O
    O021  1.0    0.257298    0.670762    0.335858  Uiso   1.00   O
    O022  1.0    0.475973    0.272149    0.327288  Uiso   1.00   O
    O023  1.0    0.756197    0.809145    0.338277  Uiso   1.00   O
    O024  1.0    0.968503    0.176659    0.335999  Uiso   1.00   O
    O025  1.0    0.021312    0.698586    0.391782  Uiso   1.00   O
    O026  1.0    0.201935    0.167246    0.394422  Uiso   1.00   O
    O027  1.0    0.521505    0.729749    0.391859  Uiso   1.00   O
    O028  1.0    0.709954    0.281384    0.395579  Uiso   1.00   O
