# Supplementary material for: Tunnel-structured IrOx unlocks catalytic efficiency in proton exchange membrane water electrolyzers
Source: Nat Commun. 2025 Aug 15;16:7608. doi: 10.1038/s41467-025-62861-0 (PMC12356887; doi:10.1038/s41467-025-62861-0)
Supplement: Supplementary file 3 — Supplementary Data 1 [file 41467_2025_62861_MOESM3_ESM.zip › Supplementary_Data_1/slab/activity/AEM/1x2'-001-OH.txt]

data_created_by_vaspkit_code
_audit_creation_date          Wed May  7 19:50:08 2025
_pd_phase_name                     'CIF files'
_cell_length_a                     9.93501400
_cell_length_b                     4.83576726
_cell_length_c                    22.96988600
_cell_angle_alpha                     90.0000
_cell_angle_beta                      90.0000
_cell_angle_gamma                     89.9811
_symmetry_space_group_name_H-M           'P 1'
_symmetry_Int_Tables_number            1
loop_
_symmetry_equiv_pos_as_xyz
    'x, y, z'
loop_
   _atom_site_label
   _atom_site_occupancy
   _atom_site_fract_x
   _atom_site_fract_y
   _atom_site_fract_z
   _atom_site_thermal_displace_type
   _atom_site_U_iso_or_equiv
   _atom_site_type_symbol
   Ir001  1.0    0.346193    0.479174    0.000006  Uiso   1.00  Ir
   Ir002  1.0    0.846158    0.024523    0.000011  Uiso   1.00  Ir
   Ir003  1.0    0.124422    0.986442    0.069392  Uiso   1.00  Ir
   Ir004  1.0    0.624362    0.517301    0.069397  Uiso   1.00  Ir
   Ir005  1.0    0.346193    0.479167    0.138782  Uiso   1.00  Ir
   Ir006  1.0    0.846158    0.024517    0.138787  Uiso   1.00  Ir
   Ir007  1.0    0.128751    0.968547    0.207064  Uiso   1.00  Ir
   Ir008  1.0    0.627774    0.519188    0.207396  Uiso   1.00  Ir
   Ir009  1.0    0.344264    0.457246    0.276541  Uiso   1.00  Ir
   Ir010  1.0    0.847730    0.004882    0.278045  Uiso   1.00  Ir
   Ir011  1.0    0.114550    0.917283    0.350462  Uiso   1.00  Ir
   Ir012  1.0    0.620763    0.539266    0.345368  Uiso   1.00  Ir
    H001  1.0    0.951783    0.410913    0.065419  Uiso   1.00   H
    H002  1.0    0.514222    0.913456    0.138964  Uiso   1.00   H
    H003  1.0    0.961464    0.421090    0.209932  Uiso   1.00   H
    H004  1.0    0.505472    0.934242    0.282690  Uiso   1.00   H
    H005  1.0    0.809439    0.385550    0.402223  Uiso   1.00   H
    O001  1.0    0.202180    0.189404    0.000000  Uiso   1.00   O
    O002  1.0    0.022742    0.793654    0.000009  Uiso   1.00   O
    O003  1.0    0.701864    0.313623    0.000013  Uiso   1.00   O
    O004  1.0    0.522719    0.710131    0.000015  Uiso   1.00   O
    O005  1.0    0.276547    0.705406    0.069392  Uiso   1.00   O
    O006  1.0    0.445861    0.297951    0.069393  Uiso   1.00   O
    O007  1.0    0.776655    0.798030    0.069394  Uiso   1.00   O
    O008  1.0    0.945789    0.205726    0.069401  Uiso   1.00   O
    O009  1.0    0.202180    0.189397    0.138776  Uiso   1.00   O
    O010  1.0    0.022742    0.793648    0.138785  Uiso   1.00   O
    O011  1.0    0.701864    0.313616    0.138789  Uiso   1.00   O
    O012  1.0    0.522719    0.710124    0.138792  Uiso   1.00   O
    O013  1.0    0.258433    0.663077    0.208038  Uiso   1.00   O
    O014  1.0    0.449518    0.300034    0.206776  Uiso   1.00   O
    O015  1.0    0.767847    0.818424    0.206872  Uiso   1.00   O
    O016  1.0    0.951018    0.217941    0.208202  Uiso   1.00   O
    O017  1.0    0.209418    0.158888    0.275318  Uiso   1.00   O
    O018  1.0    0.025098    0.781035    0.272064  Uiso   1.00   O
    O019  1.0    0.704967    0.304504    0.275262  Uiso   1.00   O
    O020  1.0    0.515497    0.729258    0.274992  Uiso   1.00   O
    O021  1.0    0.256792    0.666707    0.336127  Uiso   1.00   O
    O022  1.0    0.473306    0.262731    0.326106  Uiso   1.00   O
    O023  1.0    0.781244    0.752395    0.337389  Uiso   1.00   O
    O024  1.0    0.965286    0.168942    0.337718  Uiso   1.00   O
    O025  1.0    0.020924    0.689002    0.394317  Uiso   1.00   O
    O026  1.0    0.200965    0.157324    0.393894  Uiso   1.00   O
    O027  1.0    0.522154    0.735229    0.393482  Uiso   1.00   O
    O028  1.0    0.718587    0.305701    0.397505  Uiso   1.00   O
