# Supplementary material for: Tunnel-structured IrOx unlocks catalytic efficiency in proton exchange membrane water electrolyzers
Source: Nat Commun. 2025 Aug 15;16:7608. doi: 10.1038/s41467-025-62861-0 (PMC12356887; doi:10.1038/s41467-025-62861-0)
Supplement: Supplementary file 3 — Supplementary Data 1 [file 41467_2025_62861_MOESM3_ESM.zip › Supplementary_Data_1/slab/activity/AEM/1x2'-010-OOH.txt]

data_created_by_vaspkit_code
_audit_creation_date          Wed May  7 19:50:08 2025
_pd_phase_name                     'CIF files'
_cell_length_a                     9.93501400
_cell_length_b                     3.18767600
_cell_length_c                    24.64870300
_cell_angle_alpha                     90.0000
_cell_angle_beta                      90.0000
_cell_angle_gamma                     90.0000
_symmetry_space_group_name_H-M           'P 1'
_symmetry_Int_Tables_number            1
loop_
_symmetry_equiv_pos_as_xyz
    'x, y, z'
loop_
   _atom_site_label
   _atom_site_occupancy
   _atom_site_fract_x
   _atom_site_fract_y
   _atom_site_fract_z
   _atom_site_thermal_displace_type
   _atom_site_U_iso_or_equiv
   _atom_site_type_symbol
   Ir001  1.0    0.624285    0.249991    0.036904  Uiso   1.00  Ir
   Ir002  1.0    0.346110    0.749972    0.044385  Uiso   1.00  Ir
   Ir003  1.0    0.846001    0.750017    0.133581  Uiso   1.00  Ir
   Ir004  1.0    0.124260    0.249965    0.141052  Uiso   1.00  Ir
   Ir005  1.0    0.621079    0.250599    0.230808  Uiso   1.00  Ir
   Ir006  1.0    0.342539    0.751074    0.236866  Uiso   1.00  Ir
   Ir007  1.0    0.840390    0.754503    0.322966  Uiso   1.00  Ir
   Ir008  1.0    0.124087    0.256093    0.327858  Uiso   1.00  Ir
    H001  1.0    0.952539    0.250043    0.058211  Uiso   1.00   H
    H002  1.0    0.514476    0.750115    0.155281  Uiso   1.00   H
    H003  1.0    0.940078    0.253526    0.241424  Uiso   1.00   H
    H004  1.0    0.231188    0.015329    0.446738  Uiso   1.00   H
    O001  1.0    0.223237    0.304954    0.432985  Uiso   1.00   O
    O002  1.0    0.276499    0.249958    0.000000  Uiso   1.00   O
    O003  1.0    0.701754    0.750026    0.076864  Uiso   1.00   O
    O004  1.0    0.445748    0.249968    0.079938  Uiso   1.00   O
    O005  1.0    0.945661    0.250026    0.098031  Uiso   1.00   O
    O006  1.0    0.202050    0.749935    0.101234  Uiso   1.00   O
    O007  1.0    0.776462    0.249985    0.178016  Uiso   1.00   O
    O008  1.0    0.022548    0.750003    0.178875  Uiso   1.00   O
    O009  1.0    0.524039    0.750394    0.194237  Uiso   1.00   O
    O010  1.0    0.274148    0.251396    0.193330  Uiso   1.00   O
    O011  1.0    0.693898    0.751421    0.270124  Uiso   1.00   O
    O012  1.0    0.441336    0.251072    0.271417  Uiso   1.00   O
    O013  1.0    0.940511    0.253663    0.281492  Uiso   1.00   O
    O014  1.0    0.199773    0.753111    0.289399  Uiso   1.00   O
    O015  1.0    0.771453    0.254739    0.361197  Uiso   1.00   O
    O016  1.0    0.021282    0.756717    0.358164  Uiso   1.00   O
    O017  1.0    0.272793    0.249960    0.377864  Uiso   1.00   O
