# Supplementary material for: Tunnel-structured IrOx unlocks catalytic efficiency in proton exchange membrane water electrolyzers
Source: Nat Commun. 2025 Aug 15;16:7608. doi: 10.1038/s41467-025-62861-0 (PMC12356887; doi:10.1038/s41467-025-62861-0)
Supplement: Supplementary file 3 — Supplementary Data 1 [file 41467_2025_62861_MOESM3_ESM.zip › Supplementary_Data_1/slab/activity/AEM/1x2'-011-M.txt]

data_created_by_vaspkit_code
_audit_creation_date          Wed May  7 19:50:09 2025
_pd_phase_name                     'CIF files'
_cell_length_a                     9.93501400
_cell_length_b                     5.79185722
_cell_length_c                    22.40068900
_cell_angle_alpha                     90.0000
_cell_angle_beta                      90.0000
_cell_angle_gamma                     89.9842
_symmetry_space_group_name_H-M           'P 1'
_symmetry_Int_Tables_number            1
loop_
_symmetry_equiv_pos_as_xyz
    'x, y, z'
loop_
   _atom_site_label
   _atom_site_occupancy
   _atom_site_fract_x
   _atom_site_fract_y
   _atom_site_fract_z
   _atom_site_thermal_displace_type
   _atom_site_U_iso_or_equiv
   _atom_site_type_symbol
   Ir001  1.0    0.124361    0.369189    0.037010  Uiso   1.00  Ir
   Ir002  1.0    0.346131    0.864124    0.037876  Uiso   1.00  Ir
   Ir003  1.0    0.846074    0.547201    0.091898  Uiso   1.00  Ir
   Ir004  1.0    0.624278    0.042163    0.092754  Uiso   1.00  Ir
   Ir005  1.0    0.124312    0.672093    0.155822  Uiso   1.00  Ir
   Ir006  1.0    0.346083    0.167029    0.156688  Uiso   1.00  Ir
   Ir007  1.0    0.846215    0.858281    0.209867  Uiso   1.00  Ir
   Ir008  1.0    0.625956    0.363629    0.210671  Uiso   1.00  Ir
   Ir009  1.0    0.129981    0.972090    0.273215  Uiso   1.00  Ir
   Ir010  1.0    0.337042    0.470441    0.275017  Uiso   1.00  Ir
   Ir011  1.0    0.864061    0.194424    0.320967  Uiso   1.00  Ir
   Ir012  1.0    0.614111    0.698518    0.329932  Uiso   1.00  Ir
    H001  1.0    0.515634    0.459744    0.100606  Uiso   1.00   H
    H002  1.0    0.018756    0.231577    0.138066  Uiso   1.00   H
    H003  1.0    0.516671    0.787046    0.215438  Uiso   1.00   H
    H004  1.0    0.939741    0.608699    0.340483  Uiso   1.00   H
    O001  1.0    0.445815    0.586342    0.000000  Uiso   1.00   O
    O002  1.0    0.022695    0.083353    0.000514  Uiso   1.00   O
    O003  1.0    0.522668    0.025144    0.010444  Uiso   1.00   O
    O004  1.0    0.945738    0.522070    0.010964  Uiso   1.00   O
    O005  1.0    0.701794    0.748735    0.057551  Uiso   1.00   O
    O006  1.0    0.776584    0.237853    0.059398  Uiso   1.00   O
    O007  1.0    0.276472    0.173281    0.070401  Uiso   1.00   O
    O008  1.0    0.202104    0.662114    0.072299  Uiso   1.00   O
    O009  1.0    0.445766    0.889247    0.118812  Uiso   1.00   O
    O010  1.0    0.022647    0.386258    0.119326  Uiso   1.00   O
    O011  1.0    0.522620    0.328049    0.129256  Uiso   1.00   O
    O012  1.0    0.945690    0.824975    0.129776  Uiso   1.00   O
    O013  1.0    0.698382    0.059004    0.178008  Uiso   1.00   O
    O014  1.0    0.767913    0.562500    0.175860  Uiso   1.00   O
    O015  1.0    0.261596    0.460662    0.192360  Uiso   1.00   O
    O016  1.0    0.199026    0.969684    0.188703  Uiso   1.00   O
    O017  1.0    0.448222    0.215217    0.235527  Uiso   1.00   O
    O018  1.0    0.022306    0.707966    0.235242  Uiso   1.00   O
    O019  1.0    0.521697    0.650674    0.241687  Uiso   1.00   O
    O020  1.0    0.949394    0.132000    0.242326  Uiso   1.00   O
    O021  1.0    0.706364    0.389764    0.290616  Uiso   1.00   O
    O022  1.0    0.768336    0.898362    0.292944  Uiso   1.00   O
    O023  1.0    0.261005    0.765599    0.302376  Uiso   1.00   O
    O024  1.0    0.207130    0.263055    0.304646  Uiso   1.00   O
    O025  1.0    0.010223   -0.003568    0.343684  Uiso   1.00   O
    O026  1.0    0.459839    0.502460    0.344562  Uiso   1.00   O
    O027  1.0    0.706448    0.631708    0.394365  Uiso   1.00   O
    O028  1.0    0.521576    0.955911    0.334001  Uiso   1.00   O
    O029  1.0    0.933485    0.457134    0.360143  Uiso   1.00   O
