# Supplementary material for: Tunnel-structured IrOx unlocks catalytic efficiency in proton exchange membrane water electrolyzers
Source: Nat Commun. 2025 Aug 15;16:7608. doi: 10.1038/s41467-025-62861-0 (PMC12356887; doi:10.1038/s41467-025-62861-0)
Supplement: Supplementary file 3 — Supplementary Data 1 [file 41467_2025_62861_MOESM3_ESM.zip › Supplementary_Data_1/slab/activity/AEM/1x2'-100-M.txt]

data_created_by_vaspkit_code
_audit_creation_date          Wed May  7 19:50:09 2025
_pd_phase_name                     'CIF files'
_cell_length_a                     3.18767600
_cell_length_b                     4.83576700
_cell_length_c                    24.19196200
_cell_angle_alpha                     90.0000
_cell_angle_beta                      90.0000
_cell_angle_gamma                     89.9994
_symmetry_space_group_name_H-M           'P 1'
_symmetry_Int_Tables_number            1
loop_
_symmetry_equiv_pos_as_xyz
    'x, y, z'
loop_
   _atom_site_label
   _atom_site_occupancy
   _atom_site_fract_x
   _atom_site_fract_y
   _atom_site_fract_z
   _atom_site_thermal_displace_type
   _atom_site_U_iso_or_equiv
   _atom_site_type_symbol
   Ir001  1.0    0.750003    0.974872    0.028543  Uiso   1.00  Ir
   Ir002  1.0    0.249950    0.012762    0.142819  Uiso   1.00  Ir
   Ir003  1.0    0.748980    0.517803    0.232390  Uiso   1.00  Ir
   Ir004  1.0    0.248391    0.221954    0.350024  Uiso   1.00  Ir
    H001  1.0    0.250098    0.588873    0.070766  Uiso   1.00   H
    H002  1.0    0.249068    0.922757    0.258529  Uiso   1.00   H
    O001  1.0    0.249967    0.201409    0.000000  Uiso   1.00   O
    O002  1.0    0.250014    0.793599    0.069459  Uiso   1.00   O
    O003  1.0    0.749985    0.205622    0.101061  Uiso   1.00   O
    O004  1.0    0.749923    0.809751    0.174752  Uiso   1.00   O
    O005  1.0    0.249135    0.297701    0.203820  Uiso   1.00   O
    O006  1.0    0.248817    0.723207    0.267139  Uiso   1.00   O
    O007  1.0    0.748860    0.296450    0.300636  Uiso   1.00   O
    O008  1.0    0.748166    0.124248    0.389390  Uiso   1.00   O
