# Supplementary material for: Tunnel-structured IrOx unlocks catalytic efficiency in proton exchange membrane water electrolyzers
Source: Nat Commun. 2025 Aug 15;16:7608. doi: 10.1038/s41467-025-62861-0 (PMC12356887; doi:10.1038/s41467-025-62861-0)
Supplement: Supplementary file 3 — Supplementary Data 1 [file 41467_2025_62861_MOESM3_ESM.zip › Supplementary_Data_1/slab/activity/AEM/1x2'-101-O.txt]

data_created_by_vaspkit_code
_audit_creation_date          Wed May  7 19:50:09 2025
_pd_phase_name                     'CIF files'
_cell_length_a                    10.43387600
_cell_length_b                     4.83576724
_cell_length_c                    23.79736100
_cell_angle_alpha                     90.0000
_cell_angle_beta                      90.0000
_cell_angle_gamma                     89.9818
_symmetry_space_group_name_H-M           'P 1'
_symmetry_Int_Tables_number            1
loop_
_symmetry_equiv_pos_as_xyz
    'x, y, z'
loop_
   _atom_site_label
   _atom_site_occupancy
   _atom_site_fract_x
   _atom_site_fract_y
   _atom_site_fract_z
   _atom_site_thermal_displace_type
   _atom_site_U_iso_or_equiv
   _atom_site_type_symbol
   Ir001  1.0    0.542753    0.517386    0.000000  Uiso   1.00  Ir
   Ir002  1.0    0.243880    0.479268    0.028291  Uiso   1.00  Ir
   Ir003  1.0    0.996142    0.986555    0.063776  Uiso   1.00  Ir
   Ir004  1.0    0.697176    0.024646    0.092065  Uiso   1.00  Ir
   Ir005  1.0    0.449415    0.517443    0.127546  Uiso   1.00  Ir
   Ir006  1.0    0.150543    0.479325    0.155838  Uiso   1.00  Ir
   Ir007  1.0    0.904986    0.969201    0.189941  Uiso   1.00  Ir
   Ir008  1.0    0.601754    0.015811    0.219290  Uiso   1.00  Ir
   Ir009  1.0    0.358925    0.530983    0.255305  Uiso   1.00  Ir
   Ir010  1.0    0.060271    0.498409    0.284992  Uiso   1.00  Ir
   Ir011  1.0    0.812477    0.992762    0.318394  Uiso   1.00  Ir
   Ir012  1.0    0.519805    0.060959    0.351148  Uiso   1.00  Ir
    H001  1.0    0.842275    0.404622    0.049581  Uiso   1.00   H
    H002  1.0    0.293064    0.093227    0.103096  Uiso   1.00   H
    H003  1.0    0.745936    0.410518    0.170256  Uiso   1.00   H
    H004  1.0    0.201622    0.073826    0.246563  Uiso   1.00   H
    O001  1.0    0.113313    0.189490    0.009918  Uiso   1.00   O
    O002  1.0    0.680832    0.798124    0.019422  Uiso   1.00   O
    O003  1.0    0.834175    0.205829    0.041001  Uiso   1.00   O
    O004  1.0    0.403923    0.710235    0.050815  Uiso   1.00   O
    O005  1.0    0.566349    0.313737    0.073662  Uiso   1.00   O
    O006  1.0    0.134067    0.705528    0.083180  Uiso   1.00   O
    O007  1.0    0.287577    0.298082    0.104776  Uiso   1.00   O
    O008  1.0    0.857279    0.793787    0.114585  Uiso   1.00   O
    O009  1.0    0.019975    0.189547    0.137464  Uiso   1.00   O
    O010  1.0    0.587495    0.798181    0.146969  Uiso   1.00   O
    O011  1.0    0.740838    0.205886    0.168547  Uiso   1.00   O
    O012  1.0    0.312249    0.698472    0.178513  Uiso   1.00   O
    O013  1.0    0.477358    0.318092    0.202398  Uiso   1.00   O
    O014  1.0    0.030299    0.679258    0.208168  Uiso   1.00   O
    O015  1.0    0.197393    0.277278    0.235660  Uiso   1.00   O
    O016  1.0    0.761806    0.808943    0.239002  Uiso   1.00   O
    O017  1.0    0.925843    0.190718    0.261952  Uiso   1.00   O
    O018  1.0    0.487747    0.819308    0.270684  Uiso   1.00   O
    O019  1.0    0.649551    0.204371    0.291735  Uiso   1.00   O
    O020  1.0    0.212324    0.745684    0.285638  Uiso   1.00   O
    O021  1.0    0.397661    0.309635    0.320181  Uiso   1.00   O
    O022  1.0    0.925779    0.692699    0.324687  Uiso   1.00   O
    O023  1.0    0.095362    0.293012    0.345451  Uiso   1.00   O
    O024  1.0    0.669711    0.813761    0.357366  Uiso   1.00   O
    O025  1.0    0.856584    0.224321    0.372224  Uiso   1.00   O
    O026  1.0    0.575242    0.287511    0.403473  Uiso   1.00   O
    O027  1.0    0.416238    0.812556    0.379819  Uiso   1.00   O
