# Supplementary material for: Tunnel-structured IrOx unlocks catalytic efficiency in proton exchange membrane water electrolyzers
Source: Nat Commun. 2025 Aug 15;16:7608. doi: 10.1038/s41467-025-62861-0 (PMC12356887; doi:10.1038/s41467-025-62861-0)
Supplement: Supplementary file 3 — Supplementary Data 1 [file 41467_2025_62861_MOESM3_ESM.zip › Supplementary_Data_1/slab/activity/AEM/1x2'-101-OH.txt]

data_created_by_vaspkit_code
_audit_creation_date          Wed May  7 19:50:09 2025
_pd_phase_name                     'CIF files'
_cell_length_a                    10.43387600
_cell_length_b                     4.83576724
_cell_length_c                    23.79736100
_cell_angle_alpha                     90.0000
_cell_angle_beta                      90.0000
_cell_angle_gamma                     89.9818
_symmetry_space_group_name_H-M           'P 1'
_symmetry_Int_Tables_number            1
loop_
_symmetry_equiv_pos_as_xyz
    'x, y, z'
loop_
   _atom_site_label
   _atom_site_occupancy
   _atom_site_fract_x
   _atom_site_fract_y
   _atom_site_fract_z
   _atom_site_thermal_displace_type
   _atom_site_U_iso_or_equiv
   _atom_site_type_symbol
   Ir001  1.0    0.542753    0.517386    0.000000  Uiso   1.00  Ir
   Ir002  1.0    0.243880    0.479268    0.028291  Uiso   1.00  Ir
   Ir003  1.0    0.996142    0.986555    0.063776  Uiso   1.00  Ir
   Ir004  1.0    0.697176    0.024646    0.092065  Uiso   1.00  Ir
   Ir005  1.0    0.449415    0.517443    0.127546  Uiso   1.00  Ir
   Ir006  1.0    0.150543    0.479325    0.155838  Uiso   1.00  Ir
   Ir007  1.0    0.905797    0.968629    0.190155  Uiso   1.00  Ir
   Ir008  1.0    0.600636    0.018181    0.219244  Uiso   1.00  Ir
   Ir009  1.0    0.358432    0.536834    0.255029  Uiso   1.00  Ir
   Ir010  1.0    0.060404    0.490034    0.285796  Uiso   1.00  Ir
   Ir011  1.0    0.809443    0.977925    0.315966  Uiso   1.00  Ir
   Ir012  1.0    0.518618    0.071846    0.352174  Uiso   1.00  Ir
    H001  1.0    0.842275    0.404622    0.049581  Uiso   1.00   H
    H002  1.0    0.293064    0.093227    0.103096  Uiso   1.00   H
    H003  1.0    0.745936    0.410518    0.170256  Uiso   1.00   H
    H004  1.0    0.203483    0.072358    0.245098  Uiso   1.00   H
    H005  1.0    0.784626    0.190852    0.408062  Uiso   1.00   H
    O001  1.0    0.113313    0.189490    0.009918  Uiso   1.00   O
    O002  1.0    0.680832    0.798124    0.019422  Uiso   1.00   O
    O003  1.0    0.834175    0.205829    0.041001  Uiso   1.00   O
    O004  1.0    0.403923    0.710235    0.050815  Uiso   1.00   O
    O005  1.0    0.566349    0.313737    0.073662  Uiso   1.00   O
    O006  1.0    0.134067    0.705528    0.083180  Uiso   1.00   O
    O007  1.0    0.287577    0.298082    0.104776  Uiso   1.00   O
    O008  1.0    0.857279    0.793787    0.114585  Uiso   1.00   O
    O009  1.0    0.019975    0.189547    0.137464  Uiso   1.00   O
    O010  1.0    0.587495    0.798181    0.146969  Uiso   1.00   O
    O011  1.0    0.740838    0.205886    0.168547  Uiso   1.00   O
    O012  1.0    0.311989    0.699967    0.177943  Uiso   1.00   O
    O013  1.0    0.477637    0.322379    0.202802  Uiso   1.00   O
    O014  1.0    0.027257    0.669344    0.208380  Uiso   1.00   O
    O015  1.0    0.199258    0.276896    0.234370  Uiso   1.00   O
    O016  1.0    0.760762    0.806428    0.238352  Uiso   1.00   O
    O017  1.0    0.931856    0.178294    0.264367  Uiso   1.00   O
    O018  1.0    0.485685    0.827007    0.270920  Uiso   1.00   O
    O019  1.0    0.651671    0.201974    0.291695  Uiso   1.00   O
    O020  1.0    0.211055    0.751821    0.283326  Uiso   1.00   O
    O021  1.0    0.399908    0.323825    0.320400  Uiso   1.00   O
    O022  1.0    0.923098    0.677540    0.322953  Uiso   1.00   O
    O023  1.0    0.124169    0.306877    0.344288  Uiso   1.00   O
    O024  1.0    0.662490    0.825153    0.360046  Uiso   1.00   O
    O025  1.0    0.850624    0.208136    0.378819  Uiso   1.00   O
    O026  1.0    0.574922    0.303319    0.404068  Uiso   1.00   O
    O027  1.0    0.408478    0.838673    0.381398  Uiso   1.00   O
