# Supplementary material for: Tunnel-structured IrOx unlocks catalytic efficiency in proton exchange membrane water electrolyzers
Source: Nat Commun. 2025 Aug 15;16:7608. doi: 10.1038/s41467-025-62861-0 (PMC12356887; doi:10.1038/s41467-025-62861-0)
Supplement: Supplementary file 3 — Supplementary Data 1 [file 41467_2025_62861_MOESM3_ESM.zip › Supplementary_Data_1/slab/activity/AEM/1x2'-110-O.txt]

data_created_by_vaspkit_code
_audit_creation_date          Wed May  7 19:50:09 2025
_pd_phase_name                     'CIF files'
_cell_length_a                     3.18767600
_cell_length_b                    11.05082800
_cell_length_c                    22.96059800
_cell_angle_alpha                     90.0000
_cell_angle_beta                      90.0000
_cell_angle_gamma                     89.9998
_symmetry_space_group_name_H-M           'P 1'
_symmetry_Int_Tables_number            1
loop_
_symmetry_equiv_pos_as_xyz
    'x, y, z'
loop_
   _atom_site_label
   _atom_site_occupancy
   _atom_site_fract_x
   _atom_site_fract_y
   _atom_site_fract_z
   _atom_site_thermal_displace_type
   _atom_site_U_iso_or_equiv
   _atom_site_type_symbol
   Ir001  1.0    0.249987    0.688724    0.015446  Uiso   1.00  Ir
   Ir002  1.0    0.250025    0.180063    0.024039  Uiso   1.00  Ir
   Ir003  1.0    0.750003    0.412237    0.069490  Uiso   1.00  Ir
   Ir004  1.0    0.750037    0.906372    0.075344  Uiso   1.00  Ir
   Ir005  1.0    0.249993    0.499863    0.203060  Uiso   1.00  Ir
   Ir006  1.0    0.249949    0.992733    0.208556  Uiso   1.00  Ir
   Ir007  1.0    0.749797    0.226964    0.247387  Uiso   1.00  Ir
   Ir008  1.0    0.750151    0.726935    0.268741  Uiso   1.00  Ir
    H001  1.0    0.749998    0.652995    0.150787  Uiso   1.00   H
    H002  1.0    0.750073    0.190572    0.117163  Uiso   1.00   H
    O001  1.0    0.749977    0.803987    0.000000  Uiso   1.00   O
    O002  1.0    0.249956    0.367019    0.013733  Uiso   1.00   O
    O003  1.0    0.750021    0.589140    0.045171  Uiso   1.00   O
    O004  1.0    0.250065    0.008120    0.051638  Uiso   1.00   O
    O005  1.0    0.750029    0.225908    0.077224  Uiso   1.00   O
    O006  1.0    0.250000    0.787233    0.092595  Uiso   1.00   O
    O007  1.0    0.249967    0.435859    0.122730  Uiso   1.00   O
    O008  1.0    0.749879    0.961306    0.157170  Uiso   1.00   O
    O009  1.0    0.749989    0.615649    0.188776  Uiso   1.00   O
    O010  1.0    0.249579    0.173011    0.193041  Uiso   1.00   O
    O011  1.0    0.749991    0.397402    0.222553  Uiso   1.00   O
    O012  1.0    0.250151    0.821950    0.238245  Uiso   1.00   O
    O013  1.0    0.750103    0.047024    0.257359  Uiso   1.00   O
    O014  1.0    0.250120    0.610854    0.276062  Uiso   1.00   O
    O015  1.0    0.249979    0.254185    0.295640  Uiso   1.00   O
    O016  1.0    0.750432    0.789010    0.339919  Uiso   1.00   O
