# Supplementary material for: Tunnel-structured IrOx unlocks catalytic efficiency in proton exchange membrane water electrolyzers
Source: Nat Commun. 2025 Aug 15;16:7608. doi: 10.1038/s41467-025-62861-0 (PMC12356887; doi:10.1038/s41467-025-62861-0)
Supplement: Supplementary file 3 — Supplementary Data 1 [file 41467_2025_62861_MOESM3_ESM.zip › Supplementary_Data_1/slab/activity/AEM/1x2'-111-M.txt]

data_created_by_vaspkit_code
_audit_creation_date          Wed May  7 19:50:10 2025
_pd_phase_name                     'CIF files'
_cell_length_a                     5.79185700
_cell_length_b                    10.43387594
_cell_length_c                    22.30599400
_cell_angle_alpha                     90.0000
_cell_angle_beta                      90.0000
_cell_angle_gamma                     80.3354
_symmetry_space_group_name_H-M           'P 1'
_symmetry_Int_Tables_number            1
loop_
_symmetry_equiv_pos_as_xyz
    'x, y, z'
loop_
   _atom_site_label
   _atom_site_occupancy
   _atom_site_fract_x
   _atom_site_fract_y
   _atom_site_fract_z
   _atom_site_thermal_displace_type
   _atom_site_U_iso_or_equiv
   _atom_site_type_symbol
   Ir001  1.0    0.099116    0.533445    0.043560  Uiso   1.00  Ir
   Ir002  1.0    0.621245    0.031436    0.047119  Uiso   1.00  Ir
   Ir003  1.0    0.531243    0.740863    0.068291  Uiso   1.00  Ir
   Ir004  1.0    0.063776    0.237861    0.073518  Uiso   1.00  Ir
   Ir005  1.0    0.816474    0.466447    0.158807  Uiso   1.00  Ir
   Ir006  1.0    0.326389    0.964408    0.161429  Uiso   1.00  Ir
   Ir007  1.0    0.248371    0.673749    0.182189  Uiso   1.00  Ir
   Ir008  1.0    0.769719    0.178089    0.187069  Uiso   1.00  Ir
   Ir009  1.0    0.500292    0.400499    0.273160  Uiso   1.00  Ir
   Ir010  1.0    0.041835    0.901331    0.274498  Uiso   1.00  Ir
   Ir011  1.0    0.919177    0.625216    0.299046  Uiso   1.00  Ir
   Ir012  1.0    0.473120    0.099224    0.292981  Uiso   1.00  Ir
    H001  1.0    0.069851    0.953611    0.025063  Uiso   1.00   H
    H002  1.0    0.453128    0.346729    0.071257  Uiso   1.00   H
    H003  1.0    0.802972    0.873128    0.134754  Uiso   1.00   H
    H004  1.0    0.097464    0.296292    0.227437  Uiso   1.00   H
    O001  1.0    0.929596    0.957148    0.000000  Uiso   1.00   O
    O002  1.0    0.514411    0.879458    0.001268  Uiso   1.00   O
    O003  1.0    0.364635    0.625605    0.018346  Uiso   1.00   O
    O004  1.0    0.854693    0.694344    0.028756  Uiso   1.00   O
    O005  1.0    0.306928    0.352209    0.048265  Uiso   1.00   O
    O006  1.0    0.848184    0.418028    0.067253  Uiso   1.00   O
    O007  1.0    0.312360    0.084085    0.090311  Uiso   1.00   O
    O008  1.0    0.779851    0.154539    0.097040  Uiso   1.00   O
    O009  1.0    0.646953    0.890150    0.115247  Uiso   1.00   O
    O010  1.0    0.231769    0.812460    0.116515  Uiso   1.00   O
    O011  1.0    0.081993    0.558607    0.133593  Uiso   1.00   O
    O012  1.0    0.572050    0.627346    0.144003  Uiso   1.00   O
    O013  1.0    0.024117    0.293498    0.185904  Uiso   1.00   O
    O014  1.0    0.573106    0.357058    0.182826  Uiso   1.00   O
    O015  1.0    0.008311    0.014757    0.199389  Uiso   1.00   O
    O016  1.0    0.493395    0.087379    0.204147  Uiso   1.00   O
    O017  1.0    0.335161    0.826446    0.227808  Uiso   1.00   O
    O018  1.0    0.945784    0.746367    0.225383  Uiso   1.00   O
    O019  1.0    0.769123    0.502252    0.247392  Uiso   1.00   O
    O020  1.0    0.257657    0.548050    0.250071  Uiso   1.00   O
    O021  1.0    0.714865    0.222134    0.274899  Uiso   1.00   O
    O022  1.0    0.284790    0.278039    0.282058  Uiso   1.00   O
    O023  1.0    0.734057    0.971965    0.309138  Uiso   1.00   O
    O024  1.0    0.214787    0.020870    0.315286  Uiso   1.00   O
    O025  1.0    0.560103    0.438862    0.347541  Uiso   1.00   O
    O026  1.0    0.077862    0.759557    0.332999  Uiso   1.00   O
    O027  1.0    0.044362    0.506212    0.350043  Uiso   1.00   O
    O028  1.0    0.638876    0.706828    0.317384  Uiso   1.00   O
