# Supplementary material for: Tunnel-structured IrOx unlocks catalytic efficiency in proton exchange membrane water electrolyzers
Source: Nat Commun. 2025 Aug 15;16:7608. doi: 10.1038/s41467-025-62861-0 (PMC12356887; doi:10.1038/s41467-025-62861-0)
Supplement: Supplementary file 3 — Supplementary Data 1 [file 41467_2025_62861_MOESM3_ESM.zip › Supplementary_Data_1/slab/activity/AEM/1x2-001-M.txt]

data_created_by_vaspkit_code
_audit_creation_date          Wed May  7 19:50:06 2025
_pd_phase_name                     'CIF files'
_cell_length_a                    14.35572800
_cell_length_b                     4.76054962
_cell_length_c                    22.98567400
_cell_angle_alpha                     90.0000
_cell_angle_beta                      90.0000
_cell_angle_gamma                     87.9313
_symmetry_space_group_name_H-M           'P 1'
_symmetry_Int_Tables_number            1
loop_
_symmetry_equiv_pos_as_xyz
    'x, y, z'
loop_
   _atom_site_label
   _atom_site_occupancy
   _atom_site_fract_x
   _atom_site_fract_y
   _atom_site_fract_z
   _atom_site_thermal_displace_type
   _atom_site_U_iso_or_equiv
   _atom_site_type_symbol
   Ir001  1.0    0.658965    0.476248    0.000000  Uiso   1.00  Ir
   Ir002  1.0    0.007142    0.992696    0.000000  Uiso   1.00  Ir
   Ir003  1.0    0.351378    0.515388    0.000000  Uiso   1.00  Ir
   Ir004  1.0    0.158965    0.476248    0.069484  Uiso   1.00  Ir
   Ir005  1.0    0.851378    0.515388    0.069484  Uiso   1.00  Ir
   Ir006  1.0    0.507142    0.992696    0.069484  Uiso   1.00  Ir
   Ir007  1.0    0.658965    0.476248    0.138968  Uiso   1.00  Ir
   Ir008  1.0    0.351378    0.515388    0.138968  Uiso   1.00  Ir
   Ir009  1.0    0.007142    0.992696    0.138968  Uiso   1.00  Ir
   Ir010  1.0    0.159626    0.479737    0.208303  Uiso   1.00  Ir
   Ir011  1.0    0.504659    0.999738    0.207318  Uiso   1.00  Ir
   Ir012  1.0    0.853110    0.518655    0.207829  Uiso   1.00  Ir
   Ir013  1.0    0.658708    0.498214    0.278331  Uiso   1.00  Ir
   Ir014  1.0    0.347791    0.512546    0.277619  Uiso   1.00  Ir
   Ir015  1.0    0.004688    0.002914    0.277444  Uiso   1.00  Ir
   Ir016  1.0    0.157099    0.486177    0.347598  Uiso   1.00  Ir
   Ir017  1.0    0.842128    0.563084    0.351061  Uiso   1.00  Ir
   Ir018  1.0    0.503342    0.003351    0.348972  Uiso   1.00  Ir
    H001  1.0    0.740445    0.072392    0.065498  Uiso   1.00   H
    H002  1.0    0.240388    0.073723    0.141282  Uiso   1.00   H
    H003  1.0    0.738922    0.073043    0.214442  Uiso   1.00   H
    H004  1.0    0.246632    0.083982    0.010979  Uiso   1.00   H
    O001  1.0    0.780076    0.696087    0.000000  Uiso   1.00   O
    O002  1.0    0.104026    0.680825    0.000000  Uiso   1.00   O
    O003  1.0    0.904538    0.294271    0.000000  Uiso   1.00   O
    O004  1.0    0.231774    0.280252    0.000000  Uiso   1.00   O
    O005  1.0    0.564588    0.180817    0.000000  Uiso   1.00   O
    O006  1.0    0.447105    0.809933    0.000000  Uiso   1.00   O
    O007  1.0    0.280076    0.696087    0.069484  Uiso   1.00   O
    O008  1.0    0.731774    0.280252    0.069484  Uiso   1.00   O
    O009  1.0    0.064588    0.180817    0.069484  Uiso   1.00   O
    O010  1.0    0.404538    0.294271    0.069484  Uiso   1.00   O
    O011  1.0    0.604026    0.680825    0.069484  Uiso   1.00   O
    O012  1.0    0.947105    0.809933    0.069484  Uiso   1.00   O
    O013  1.0    0.104026    0.680825    0.138968  Uiso   1.00   O
    O014  1.0    0.780076    0.696087    0.138968  Uiso   1.00   O
    O015  1.0    0.231774    0.280252    0.138968  Uiso   1.00   O
    O016  1.0    0.564588    0.180817    0.138968  Uiso   1.00   O
    O017  1.0    0.447105    0.809933    0.138968  Uiso   1.00   O
    O018  1.0    0.904538    0.294271    0.138968  Uiso   1.00   O
    O019  1.0    0.279214    0.698416    0.207758  Uiso   1.00   O
    O020  1.0    0.065155    0.184037    0.208581  Uiso   1.00   O
    O021  1.0    0.947346    0.809207    0.208372  Uiso   1.00   O
    O022  1.0    0.409117    0.312046    0.208014  Uiso   1.00   O
    O023  1.0    0.602337    0.688647    0.206834  Uiso   1.00   O
    O024  1.0    0.731620    0.279659    0.210087  Uiso   1.00   O
    O025  1.0    0.103369    0.685567    0.274861  Uiso   1.00   O
    O026  1.0    0.444174    0.813029    0.274473  Uiso   1.00   O
    O027  1.0    0.905755    0.309619    0.275740  Uiso   1.00   O
    O028  1.0    0.229797    0.294933    0.275370  Uiso   1.00   O
    O029  1.0    0.779660    0.718811    0.272522  Uiso   1.00   O
    O030  1.0    0.566387    0.185763    0.275217  Uiso   1.00   O
    O031  1.0    0.268568    0.704051    0.333696  Uiso   1.00   O
    O032  1.0    0.739952    0.318502    0.336359  Uiso   1.00   O
    O033  1.0    0.072573    0.200938    0.337249  Uiso   1.00   O
    O034  1.0    0.944114    0.797058    0.339299  Uiso   1.00   O
    O035  1.0    0.409464    0.294745    0.337514  Uiso   1.00   O
    O036  1.0    0.597735    0.709419    0.339588  Uiso   1.00   O
    O037  1.0    0.157639    0.561549    0.420824  Uiso   1.00   O
    O038  1.0    0.573992    0.206851    0.393957  Uiso   1.00   O
    O039  1.0    0.432334    0.799169    0.393503  Uiso   1.00   O
    O040  1.0    0.778145    0.805942    0.393765  Uiso   1.00   O
    O041  1.0    0.899426    0.307805    0.395010  Uiso   1.00   O
