# Supplementary material for: Tunnel-structured IrOx unlocks catalytic efficiency in proton exchange membrane water electrolyzers
Source: Nat Commun. 2025 Aug 15;16:7608. doi: 10.1038/s41467-025-62861-0 (PMC12356887; doi:10.1038/s41467-025-62861-0)
Supplement: Supplementary file 3 — Supplementary Data 1 [file 41467_2025_62861_MOESM3_ESM.zip › Supplementary_Data_1/slab/activity/AEM/1x2-001-O.txt]

data_created_by_vaspkit_code
_audit_creation_date          Wed May  7 19:50:06 2025
_pd_phase_name                     'CIF files'
_cell_length_a                    14.35572800
_cell_length_b                     4.76054962
_cell_length_c                    22.98567400
_cell_angle_alpha                     90.0000
_cell_angle_beta                      90.0000
_cell_angle_gamma                     87.9313
_symmetry_space_group_name_H-M           'P 1'
_symmetry_Int_Tables_number            1
loop_
_symmetry_equiv_pos_as_xyz
    'x, y, z'
loop_
   _atom_site_label
   _atom_site_occupancy
   _atom_site_fract_x
   _atom_site_fract_y
   _atom_site_fract_z
   _atom_site_thermal_displace_type
   _atom_site_U_iso_or_equiv
   _atom_site_type_symbol
   Ir001  1.0    0.658965    0.476248    0.000000  Uiso   1.00  Ir
   Ir002  1.0    0.007142    0.992696    0.000000  Uiso   1.00  Ir
   Ir003  1.0    0.351378    0.515388    0.000000  Uiso   1.00  Ir
   Ir004  1.0    0.158965    0.476248    0.069484  Uiso   1.00  Ir
   Ir005  1.0    0.851378    0.515388    0.069484  Uiso   1.00  Ir
   Ir006  1.0    0.507142    0.992696    0.069484  Uiso   1.00  Ir
   Ir007  1.0    0.658965    0.476248    0.138968  Uiso   1.00  Ir
   Ir008  1.0    0.351378    0.515388    0.138968  Uiso   1.00  Ir
   Ir009  1.0    0.007142    0.992696    0.138968  Uiso   1.00  Ir
   Ir010  1.0    0.159082    0.479980    0.209046  Uiso   1.00  Ir
   Ir011  1.0    0.505178    0.997197    0.207352  Uiso   1.00  Ir
   Ir012  1.0    0.853160    0.516247    0.207758  Uiso   1.00  Ir
   Ir013  1.0    0.659247    0.494209    0.278447  Uiso   1.00  Ir
   Ir014  1.0    0.349708    0.504781    0.277123  Uiso   1.00  Ir
   Ir015  1.0    0.005326    0.997839    0.277084  Uiso   1.00  Ir
   Ir016  1.0    0.167948    0.440757    0.350459  Uiso   1.00  Ir
   Ir017  1.0    0.842807    0.555437    0.350140  Uiso   1.00  Ir
   Ir018  1.0    0.504093    0.998982    0.349446  Uiso   1.00  Ir
    H001  1.0    0.740445    0.072392    0.065498  Uiso   1.00   H
    H002  1.0    0.240370    0.073735    0.140778  Uiso   1.00   H
    H003  1.0    0.739021    0.071308    0.213290  Uiso   1.00   H
    H004  1.0    0.246632    0.083982    0.010979  Uiso   1.00   H
    O001  1.0    0.780076    0.696087    0.000000  Uiso   1.00   O
    O002  1.0    0.104026    0.680825    0.000000  Uiso   1.00   O
    O003  1.0    0.904538    0.294271    0.000000  Uiso   1.00   O
    O004  1.0    0.231774    0.280252    0.000000  Uiso   1.00   O
    O005  1.0    0.564588    0.180817    0.000000  Uiso   1.00   O
    O006  1.0    0.447105    0.809933    0.000000  Uiso   1.00   O
    O007  1.0    0.280076    0.696087    0.069484  Uiso   1.00   O
    O008  1.0    0.731774    0.280252    0.069484  Uiso   1.00   O
    O009  1.0    0.064588    0.180817    0.069484  Uiso   1.00   O
    O010  1.0    0.404538    0.294271    0.069484  Uiso   1.00   O
    O011  1.0    0.604026    0.680825    0.069484  Uiso   1.00   O
    O012  1.0    0.947105    0.809933    0.069484  Uiso   1.00   O
    O013  1.0    0.104026    0.680825    0.138968  Uiso   1.00   O
    O014  1.0    0.780076    0.696087    0.138968  Uiso   1.00   O
    O015  1.0    0.231774    0.280252    0.138968  Uiso   1.00   O
    O016  1.0    0.564588    0.180817    0.138968  Uiso   1.00   O
    O017  1.0    0.447105    0.809933    0.138968  Uiso   1.00   O
    O018  1.0    0.904538    0.294271    0.138968  Uiso   1.00   O
    O019  1.0    0.279571    0.693870    0.208325  Uiso   1.00   O
    O020  1.0    0.064595    0.184672    0.208389  Uiso   1.00   O
    O021  1.0    0.946999    0.807969    0.207933  Uiso   1.00   O
    O022  1.0    0.410071    0.310796    0.207645  Uiso   1.00   O
    O023  1.0    0.602665    0.687490    0.206833  Uiso   1.00   O
    O024  1.0    0.731604    0.278253    0.209801  Uiso   1.00   O
    O025  1.0    0.104547    0.687761    0.275146  Uiso   1.00   O
    O026  1.0    0.444168    0.809835    0.274728  Uiso   1.00   O
    O027  1.0    0.906419    0.309064    0.275190  Uiso   1.00   O
    O028  1.0    0.229604    0.284932    0.274131  Uiso   1.00   O
    O029  1.0    0.779603    0.715217    0.272537  Uiso   1.00   O
    O030  1.0    0.567346    0.180860    0.275170  Uiso   1.00   O
    O031  1.0    0.268945    0.690201    0.335182  Uiso   1.00   O
    O032  1.0    0.740743    0.308109    0.335910  Uiso   1.00   O
    O033  1.0    0.065077    0.208734    0.337973  Uiso   1.00   O
    O034  1.0    0.944880    0.788094    0.337839  Uiso   1.00   O
    O035  1.0    0.412226    0.290286    0.337863  Uiso   1.00   O
    O036  1.0    0.598919    0.708757    0.338705  Uiso   1.00   O
    O037  1.0    0.108731    0.696944    0.393515  Uiso   1.00   O
    O038  1.0    0.230212    0.199591    0.394307  Uiso   1.00   O
    O039  1.0    0.574666    0.200051    0.395103  Uiso   1.00   O
    O040  1.0    0.433774    0.792542    0.393951  Uiso   1.00   O
    O041  1.0    0.780074    0.797221    0.393676  Uiso   1.00   O
    O042  1.0    0.901919    0.299544    0.393332  Uiso   1.00   O
