# Supplementary material for: Tunnel-structured IrOx unlocks catalytic efficiency in proton exchange membrane water electrolyzers
Source: Nat Commun. 2025 Aug 15;16:7608. doi: 10.1038/s41467-025-62861-0 (PMC12356887; doi:10.1038/s41467-025-62861-0)
Supplement: Supplementary file 3 — Supplementary Data 1 [file 41467_2025_62861_MOESM3_ESM.zip › Supplementary_Data_1/slab/activity/AEM/1x2-001-OH.txt]

data_created_by_vaspkit_code
_audit_creation_date          Wed May  7 19:50:06 2025
_pd_phase_name                     'CIF files'
_cell_length_a                    14.35572800
_cell_length_b                     4.76054962
_cell_length_c                    22.98567400
_cell_angle_alpha                     90.0000
_cell_angle_beta                      90.0000
_cell_angle_gamma                     87.9313
_symmetry_space_group_name_H-M           'P 1'
_symmetry_Int_Tables_number            1
loop_
_symmetry_equiv_pos_as_xyz
    'x, y, z'
loop_
   _atom_site_label
   _atom_site_occupancy
   _atom_site_fract_x
   _atom_site_fract_y
   _atom_site_fract_z
   _atom_site_thermal_displace_type
   _atom_site_U_iso_or_equiv
   _atom_site_type_symbol
   Ir001  1.0    0.658965    0.476248    0.000000  Uiso   1.00  Ir
   Ir002  1.0    0.007142    0.992696    0.000000  Uiso   1.00  Ir
   Ir003  1.0    0.351378    0.515388    0.000000  Uiso   1.00  Ir
   Ir004  1.0    0.158965    0.476248    0.069484  Uiso   1.00  Ir
   Ir005  1.0    0.851378    0.515388    0.069484  Uiso   1.00  Ir
   Ir006  1.0    0.507142    0.992696    0.069484  Uiso   1.00  Ir
   Ir007  1.0    0.658965    0.476248    0.138968  Uiso   1.00  Ir
   Ir008  1.0    0.351378    0.515388    0.138968  Uiso   1.00  Ir
   Ir009  1.0    0.007142    0.992696    0.138968  Uiso   1.00  Ir
   Ir010  1.0    0.159411    0.480618    0.208741  Uiso   1.00  Ir
   Ir011  1.0    0.505240   -0.001154    0.207302  Uiso   1.00  Ir
   Ir012  1.0    0.853210    0.521193    0.207672  Uiso   1.00  Ir
   Ir013  1.0    0.658813    0.497515    0.277987  Uiso   1.00  Ir
   Ir014  1.0    0.349557    0.508257    0.277952  Uiso   1.00  Ir
   Ir015  1.0    0.003504    0.008247    0.277143  Uiso   1.00  Ir
   Ir016  1.0    0.158755    0.479066    0.346628  Uiso   1.00  Ir
   Ir017  1.0    0.840845    0.569865    0.350680  Uiso   1.00  Ir
   Ir018  1.0    0.504599    0.000515    0.349138  Uiso   1.00  Ir
    H001  1.0    0.740445    0.072392    0.065498  Uiso   1.00   H
    H002  1.0    0.240344    0.073763    0.141288  Uiso   1.00   H
    H003  1.0    0.739905    0.073562    0.214863  Uiso   1.00   H
    H004  1.0    0.246632    0.083982    0.010979  Uiso   1.00   H
    H005  1.0    0.188453    0.065870    0.404847  Uiso   1.00   H
    O001  1.0    0.780076    0.696087    0.000000  Uiso   1.00   O
    O002  1.0    0.104026    0.680825    0.000000  Uiso   1.00   O
    O003  1.0    0.904538    0.294271    0.000000  Uiso   1.00   O
    O004  1.0    0.231774    0.280252    0.000000  Uiso   1.00   O
    O005  1.0    0.564588    0.180817    0.000000  Uiso   1.00   O
    O006  1.0    0.447105    0.809933    0.000000  Uiso   1.00   O
    O007  1.0    0.280076    0.696087    0.069484  Uiso   1.00   O
    O008  1.0    0.731774    0.280252    0.069484  Uiso   1.00   O
    O009  1.0    0.064588    0.180817    0.069484  Uiso   1.00   O
    O010  1.0    0.404538    0.294271    0.069484  Uiso   1.00   O
    O011  1.0    0.604026    0.680825    0.069484  Uiso   1.00   O
    O012  1.0    0.947105    0.809933    0.069484  Uiso   1.00   O
    O013  1.0    0.104026    0.680825    0.138968  Uiso   1.00   O
    O014  1.0    0.780076    0.696087    0.138968  Uiso   1.00   O
    O015  1.0    0.231774    0.280252    0.138968  Uiso   1.00   O
    O016  1.0    0.564588    0.180817    0.138968  Uiso   1.00   O
    O017  1.0    0.447105    0.809933    0.138968  Uiso   1.00   O
    O018  1.0    0.904538    0.294271    0.138968  Uiso   1.00   O
    O019  1.0    0.279799    0.694540    0.208340  Uiso   1.00   O
    O020  1.0    0.064658    0.187474    0.208473  Uiso   1.00   O
    O021  1.0    0.946158    0.813384    0.207775  Uiso   1.00   O
    O022  1.0    0.409820    0.311849    0.207949  Uiso   1.00   O
    O023  1.0    0.601762    0.686879    0.206582  Uiso   1.00   O
    O024  1.0    0.732196    0.279895    0.209989  Uiso   1.00   O
    O025  1.0    0.102329    0.691476    0.274771  Uiso   1.00   O
    O026  1.0    0.445672    0.811610    0.274882  Uiso   1.00   O
    O027  1.0    0.906375    0.318897    0.275534  Uiso   1.00   O
    O028  1.0    0.230104    0.292973    0.275521  Uiso   1.00   O
    O029  1.0    0.778978    0.722849    0.271947  Uiso   1.00   O
    O030  1.0    0.568471    0.181421    0.274903  Uiso   1.00   O
    O031  1.0    0.271809    0.700411    0.334057  Uiso   1.00   O
    O032  1.0    0.740414    0.319645    0.336223  Uiso   1.00   O
    O033  1.0    0.070474    0.194536    0.339082  Uiso   1.00   O
    O034  1.0    0.942181    0.804947    0.338371  Uiso   1.00   O
    O035  1.0    0.413613    0.296631    0.337235  Uiso   1.00   O
    O036  1.0    0.599293    0.708405    0.339782  Uiso   1.00   O
    O037  1.0    0.110291    0.729030    0.395597  Uiso   1.00   O
    O038  1.0    0.227007    0.231146    0.397789  Uiso   1.00   O
    O039  1.0    0.575702    0.203771    0.393947  Uiso   1.00   O
    O040  1.0    0.433242    0.798904    0.393771  Uiso   1.00   O
    O041  1.0    0.776633    0.814043    0.392863  Uiso   1.00   O
    O042  1.0    0.898862    0.316193    0.394808  Uiso   1.00   O
