# Supplementary material for: Tunnel-structured IrOx unlocks catalytic efficiency in proton exchange membrane water electrolyzers
Source: Nat Commun. 2025 Aug 15;16:7608. doi: 10.1038/s41467-025-62861-0 (PMC12356887; doi:10.1038/s41467-025-62861-0)
Supplement: Supplementary file 3 — Supplementary Data 1 [file 41467_2025_62861_MOESM3_ESM.zip › Supplementary_Data_1/slab/activity/AEM/1x2-001-OOH.txt]

data_created_by_vaspkit_code
_audit_creation_date          Wed May  7 19:50:06 2025
_pd_phase_name                     'CIF files'
_cell_length_a                    14.35572800
_cell_length_b                     4.76054962
_cell_length_c                    22.98567400
_cell_angle_alpha                     90.0000
_cell_angle_beta                      90.0000
_cell_angle_gamma                     87.9313
_symmetry_space_group_name_H-M           'P 1'
_symmetry_Int_Tables_number            1
loop_
_symmetry_equiv_pos_as_xyz
    'x, y, z'
loop_
   _atom_site_label
   _atom_site_occupancy
   _atom_site_fract_x
   _atom_site_fract_y
   _atom_site_fract_z
   _atom_site_thermal_displace_type
   _atom_site_U_iso_or_equiv
   _atom_site_type_symbol
   Ir001  1.0    0.658965    0.476248    0.000000  Uiso   1.00  Ir
   Ir002  1.0    0.007142    0.992696    0.000000  Uiso   1.00  Ir
   Ir003  1.0    0.351378    0.515388    0.000000  Uiso   1.00  Ir
   Ir004  1.0    0.158965    0.476248    0.069484  Uiso   1.00  Ir
   Ir005  1.0    0.851378    0.515388    0.069484  Uiso   1.00  Ir
   Ir006  1.0    0.507142    0.992696    0.069484  Uiso   1.00  Ir
   Ir007  1.0    0.658965    0.476248    0.138968  Uiso   1.00  Ir
   Ir008  1.0    0.351378    0.515388    0.138968  Uiso   1.00  Ir
   Ir009  1.0    0.007142    0.992696    0.138968  Uiso   1.00  Ir
   Ir010  1.0    0.159449    0.479605    0.208913  Uiso   1.00  Ir
   Ir011  1.0    0.505133   -0.000938    0.207312  Uiso   1.00  Ir
   Ir012  1.0    0.853048    0.520479    0.207736  Uiso   1.00  Ir
   Ir013  1.0    0.658874    0.496995    0.278113  Uiso   1.00  Ir
   Ir014  1.0    0.349192    0.508354    0.277906  Uiso   1.00  Ir
   Ir015  1.0    0.004189    0.003405    0.276826  Uiso   1.00  Ir
   Ir016  1.0    0.159494    0.472843    0.347196  Uiso   1.00  Ir
   Ir017  1.0    0.842271    0.563390    0.350600  Uiso   1.00  Ir
   Ir018  1.0    0.504340   -0.000185    0.349086  Uiso   1.00  Ir
    H001  1.0    0.740445    0.072392    0.065498  Uiso   1.00   H
    H002  1.0    0.240493    0.073770    0.141102  Uiso   1.00   H
    H003  1.0    0.739814    0.072779    0.214538  Uiso   1.00   H
    H004  1.0    0.246632    0.083982    0.010979  Uiso   1.00   H
    H005  1.0    0.151076   -0.021659    0.432723  Uiso   1.00   H
    O001  1.0    0.180233    0.152969    0.450115  Uiso   1.00   O
    O002  1.0    0.780076    0.696087    0.000000  Uiso   1.00   O
    O003  1.0    0.104026    0.680825    0.000000  Uiso   1.00   O
    O004  1.0    0.904538    0.294271    0.000000  Uiso   1.00   O
    O005  1.0    0.231774    0.280252    0.000000  Uiso   1.00   O
    O006  1.0    0.564588    0.180817    0.000000  Uiso   1.00   O
    O007  1.0    0.447105    0.809933    0.000000  Uiso   1.00   O
    O008  1.0    0.280076    0.696087    0.069484  Uiso   1.00   O
    O009  1.0    0.731774    0.280252    0.069484  Uiso   1.00   O
    O010  1.0    0.064588    0.180817    0.069484  Uiso   1.00   O
    O011  1.0    0.404538    0.294271    0.069484  Uiso   1.00   O
    O012  1.0    0.604026    0.680825    0.069484  Uiso   1.00   O
    O013  1.0    0.947105    0.809933    0.069484  Uiso   1.00   O
    O014  1.0    0.104026    0.680825    0.138968  Uiso   1.00   O
    O015  1.0    0.780076    0.696087    0.138968  Uiso   1.00   O
    O016  1.0    0.231774    0.280252    0.138968  Uiso   1.00   O
    O017  1.0    0.564588    0.180817    0.138968  Uiso   1.00   O
    O018  1.0    0.447105    0.809933    0.138968  Uiso   1.00   O
    O019  1.0    0.904538    0.294271    0.138968  Uiso   1.00   O
    O020  1.0    0.279593    0.694254    0.208085  Uiso   1.00   O
    O021  1.0    0.064755    0.185606    0.208472  Uiso   1.00   O
    O022  1.0    0.945327    0.814469    0.207535  Uiso   1.00   O
    O023  1.0    0.409640    0.311996    0.207805  Uiso   1.00   O
    O024  1.0    0.602034    0.687163    0.206774  Uiso   1.00   O
    O025  1.0    0.732089    0.279285    0.209985  Uiso   1.00   O
    O026  1.0    0.100366    0.685559    0.274653  Uiso   1.00   O
    O027  1.0    0.445691    0.810966    0.274760  Uiso   1.00   O
    O028  1.0    0.907367    0.319415    0.275716  Uiso   1.00   O
    O029  1.0    0.230892    0.288710    0.275818  Uiso   1.00   O
    O030  1.0    0.779091    0.721455    0.272133  Uiso   1.00   O
    O031  1.0    0.566899    0.184908    0.275052  Uiso   1.00   O
    O032  1.0    0.269956    0.705038    0.331988  Uiso   1.00   O
    O033  1.0    0.740735    0.317431    0.335932  Uiso   1.00   O
    O034  1.0    0.074392    0.186217    0.338145  Uiso   1.00   O
    O035  1.0    0.942084    0.803412    0.338228  Uiso   1.00   O
    O036  1.0    0.411618    0.293818    0.337105  Uiso   1.00   O
    O037  1.0    0.599753    0.709338    0.340004  Uiso   1.00   O
    O038  1.0    0.111289    0.727755    0.396802  Uiso   1.00   O
    O039  1.0    0.232036    0.258751    0.403881  Uiso   1.00   O
    O040  1.0    0.575020    0.205173    0.393705  Uiso   1.00   O
    O041  1.0    0.432952    0.796696    0.393398  Uiso   1.00   O
    O042  1.0    0.777807    0.806556    0.392919  Uiso   1.00   O
    O043  1.0    0.899727    0.310426    0.394948  Uiso   1.00   O
