# Supplementary material for: Tunnel-structured IrOx unlocks catalytic efficiency in proton exchange membrane water electrolyzers
Source: Nat Commun. 2025 Aug 15;16:7608. doi: 10.1038/s41467-025-62861-0 (PMC12356887; doi:10.1038/s41467-025-62861-0)
Supplement: Supplementary file 3 — Supplementary Data 1 [file 41467_2025_62861_MOESM3_ESM.zip › Supplementary_Data_1/slab/activity/AEM/1x2-010-O.txt]

data_created_by_vaspkit_code
_audit_creation_date          Wed May  7 19:50:07 2025
_pd_phase_name                     'CIF files'
_cell_length_a                    14.35572800
_cell_length_b                     3.19427000
_cell_length_c                    23.97327700
_cell_angle_alpha                     90.0000
_cell_angle_beta                      90.0000
_cell_angle_gamma                     90.0000
_symmetry_space_group_name_H-M           'P 1'
_symmetry_Int_Tables_number            1
loop_
_symmetry_equiv_pos_as_xyz
    'x, y, z'
loop_
   _atom_site_label
   _atom_site_occupancy
   _atom_site_fract_x
   _atom_site_fract_y
   _atom_site_fract_z
   _atom_site_thermal_displace_type
   _atom_site_U_iso_or_equiv
   _atom_site_type_symbol
   Ir001  1.0    0.345577    0.000000    0.035859  Uiso   1.00  Ir
   Ir002  1.0    0.845577    0.500000    0.035859  Uiso   1.00  Ir
   Ir003  1.0    0.652695    0.000000    0.043627  Uiso   1.00  Ir
   Ir004  1.0    0.152695    0.500000    0.043627  Uiso   1.00  Ir
   Ir005  1.0    0.995084    0.000000    0.139587  Uiso   1.00  Ir
   Ir006  1.0    0.495084    0.500000    0.139587  Uiso   1.00  Ir
   Ir007  1.0    0.335339    0.999976    0.234872  Uiso   1.00  Ir
   Ir008  1.0    0.835037    0.500014    0.234922  Uiso   1.00  Ir
   Ir009  1.0    0.640546    0.000038    0.242080  Uiso   1.00  Ir
   Ir010  1.0    0.140638    0.499986    0.242102  Uiso   1.00  Ir
   Ir011  1.0    0.984467    0.000004    0.337250  Uiso   1.00  Ir
   Ir012  1.0    0.484542    0.499997    0.337265  Uiso   1.00  Ir
    H001  1.0    0.260845    0.500000    0.157070  Uiso   1.00   H
    H002  1.0    0.760842    0.000000    0.157069  Uiso   1.00   H
    O001  1.0    0.276438    0.500000    0.000000  Uiso   1.00   O
    O002  1.0    0.776438    0.000000    0.000000  Uiso   1.00   O
    O003  1.0    0.600205    0.500000    0.003029  Uiso   1.00   O
    O004  1.0    0.100205    0.000000    0.003029  Uiso   1.00   O
    O005  1.0    0.396090    0.500000    0.079740  Uiso   1.00   O
    O006  1.0    0.896090    0.000000    0.079740  Uiso   1.00   O
    O007  1.0    0.723158    0.500000    0.082522  Uiso   1.00   O
    O008  1.0    0.223158    0.000000    0.082522  Uiso   1.00   O
    O009  1.0    0.054782    0.500000    0.102254  Uiso   1.00   O
    O010  1.0    0.554782    0.000000    0.102254  Uiso   1.00   O
    O011  1.0    0.932859    0.500000    0.175855  Uiso   1.00   O
    O012  1.0    0.433501   -0.000004    0.175892  Uiso   1.00   O
    O013  1.0    0.765545    0.000001    0.197478  Uiso   1.00   O
    O014  1.0    0.265761    0.499986    0.197478  Uiso   1.00   O
    O015  1.0    0.585934    0.499978    0.201719  Uiso   1.00   O
    O016  1.0    0.085887   -0.000040    0.201745  Uiso   1.00   O
    O017  1.0    0.388294    0.499984    0.273599  Uiso   1.00   O
    O018  1.0    0.887783    0.000004    0.273703  Uiso   1.00   O
    O019  1.0    0.710449    0.499946    0.276072  Uiso   1.00   O
    O020  1.0    0.210621   -0.000046    0.276062  Uiso   1.00   O
    O021  1.0    0.037050    0.500008    0.295154  Uiso   1.00   O
    O022  1.0    0.537021   -0.000004    0.295134  Uiso   1.00   O
    O023  1.0    0.916428    0.500010    0.364192  Uiso   1.00   O
    O024  1.0    0.416453   -0.000001    0.364152  Uiso   1.00   O
    O025  1.0    0.573472    0.500051    0.387728  Uiso   1.00   O
    O026  1.0    0.073377    0.000017    0.387741  Uiso   1.00   O
