# Supplementary material for: Tunnel-structured IrOx unlocks catalytic efficiency in proton exchange membrane water electrolyzers
Source: Nat Commun. 2025 Aug 15;16:7608. doi: 10.1038/s41467-025-62861-0 (PMC12356887; doi:10.1038/s41467-025-62861-0)
Supplement: Supplementary file 3 — Supplementary Data 1 [file 41467_2025_62861_MOESM3_ESM.zip › Supplementary_Data_1/slab/activity/AEM/1x2-010-OH.txt]

data_created_by_vaspkit_code
_audit_creation_date          Wed May  7 19:50:07 2025
_pd_phase_name                     'CIF files'
_cell_length_a                    14.35572800
_cell_length_b                     3.19427000
_cell_length_c                    23.97327700
_cell_angle_alpha                     90.0000
_cell_angle_beta                      90.0000
_cell_angle_gamma                     90.0000
_symmetry_space_group_name_H-M           'P 1'
_symmetry_Int_Tables_number            1
loop_
_symmetry_equiv_pos_as_xyz
    'x, y, z'
loop_
   _atom_site_label
   _atom_site_occupancy
   _atom_site_fract_x
   _atom_site_fract_y
   _atom_site_fract_z
   _atom_site_thermal_displace_type
   _atom_site_U_iso_or_equiv
   _atom_site_type_symbol
   Ir001  1.0    0.345577    0.000000    0.035859  Uiso   1.00  Ir
   Ir002  1.0    0.845577    0.500000    0.035859  Uiso   1.00  Ir
   Ir003  1.0    0.652695    0.000000    0.043627  Uiso   1.00  Ir
   Ir004  1.0    0.152695    0.500000    0.043627  Uiso   1.00  Ir
   Ir005  1.0    0.995084    0.000000    0.139587  Uiso   1.00  Ir
   Ir006  1.0    0.495084    0.500000    0.139587  Uiso   1.00  Ir
   Ir007  1.0    0.334926   -0.000024    0.234713  Uiso   1.00  Ir
   Ir008  1.0    0.834787    0.500016    0.234852  Uiso   1.00  Ir
   Ir009  1.0    0.640221    0.000004    0.242270  Uiso   1.00  Ir
   Ir010  1.0    0.140197    0.499994    0.242077  Uiso   1.00  Ir
   Ir011  1.0    0.983973   -0.000000    0.337125  Uiso   1.00  Ir
   Ir012  1.0    0.484725    0.500014    0.335566  Uiso   1.00  Ir
    H001  1.0    0.260845    0.500000    0.157070  Uiso   1.00   H
    H002  1.0    0.760842    0.000000    0.157069  Uiso   1.00   H
    H003  1.0    0.561656    0.499969    0.426420  Uiso   1.00   H
    O001  1.0    0.276438    0.500000    0.000000  Uiso   1.00   O
    O002  1.0    0.776438    0.000000    0.000000  Uiso   1.00   O
    O003  1.0    0.600205    0.500000    0.003029  Uiso   1.00   O
    O004  1.0    0.100205    0.000000    0.003029  Uiso   1.00   O
    O005  1.0    0.396090    0.500000    0.079740  Uiso   1.00   O
    O006  1.0    0.896090    0.000000    0.079740  Uiso   1.00   O
    O007  1.0    0.723158    0.500000    0.082522  Uiso   1.00   O
    O008  1.0    0.223158    0.000000    0.082522  Uiso   1.00   O
    O009  1.0    0.054782    0.500000    0.102254  Uiso   1.00   O
    O010  1.0    0.554782    0.000000    0.102254  Uiso   1.00   O
    O011  1.0    0.932859    0.500000    0.175855  Uiso   1.00   O
    O012  1.0    0.433337   -0.000005    0.176151  Uiso   1.00   O
    O013  1.0    0.765333    0.000014    0.197432  Uiso   1.00   O
    O014  1.0    0.264949    0.499971    0.197450  Uiso   1.00   O
    O015  1.0    0.585978    0.499999    0.201849  Uiso   1.00   O
    O016  1.0    0.085699   -0.000004    0.201757  Uiso   1.00   O
    O017  1.0    0.386508    0.500008    0.273772  Uiso   1.00   O
    O018  1.0    0.887487    0.000011    0.273662  Uiso   1.00   O
    O019  1.0    0.710456    0.499983    0.276079  Uiso   1.00   O
    O020  1.0    0.210447   -0.000010    0.275754  Uiso   1.00   O
    O021  1.0    0.036303    0.499992    0.294994  Uiso   1.00   O
    O022  1.0    0.539797    0.000028    0.296312  Uiso   1.00   O
    O023  1.0    0.916257    0.500013    0.364313  Uiso   1.00   O
    O024  1.0    0.422492   -0.000022    0.366404  Uiso   1.00   O
    O025  1.0    0.585870    0.499967    0.388314  Uiso   1.00   O
    O026  1.0    0.073241    0.000013    0.387517  Uiso   1.00   O
