# Supplementary material for: Tunnel-structured IrOx unlocks catalytic efficiency in proton exchange membrane water electrolyzers
Source: Nat Commun. 2025 Aug 15;16:7608. doi: 10.1038/s41467-025-62861-0 (PMC12356887; doi:10.1038/s41467-025-62861-0)
Supplement: Supplementary file 3 — Supplementary Data 1 [file 41467_2025_62861_MOESM3_ESM.zip › Supplementary_Data_1/slab/activity/AEM/1x2-011-M.txt]

data_created_by_vaspkit_code
_audit_creation_date          Wed May  7 19:50:07 2025
_pd_phase_name                     'CIF files'
_cell_length_a                    14.35572800
_cell_length_b                     5.73290412
_cell_length_c                    22.91224500
_cell_angle_alpha                     90.0000
_cell_angle_beta                      90.0000
_cell_angle_gamma                     88.2823
_symmetry_space_group_name_H-M           'P 1'
_symmetry_Int_Tables_number            1
loop_
_symmetry_equiv_pos_as_xyz
    'x, y, z'
loop_
   _atom_site_label
   _atom_site_occupancy
   _atom_site_fract_x
   _atom_site_fract_y
   _atom_site_fract_z
   _atom_site_thermal_displace_type
   _atom_site_U_iso_or_equiv
   _atom_site_type_symbol
   Ir001  1.0    0.657017    0.638994    0.000000  Uiso   1.00  Ir
   Ir002  1.0    0.847716    0.821337    0.053342  Uiso   1.00  Ir
   Ir003  1.0    0.003396    0.305696    0.055968  Uiso   1.00  Ir
   Ir004  1.0    0.155157    0.794359    0.057872  Uiso   1.00  Ir
   Ir005  1.0    0.345856    0.976702    0.111214  Uiso   1.00  Ir
   Ir006  1.0    0.501536    0.461061    0.113840  Uiso   1.00  Ir
   Ir007  1.0    0.653297    0.949725    0.115744  Uiso   1.00  Ir
   Ir008  1.0    0.843996    0.132068    0.169086  Uiso   1.00  Ir
   Ir009  1.0    0.999676    0.616427    0.171712  Uiso   1.00  Ir
   Ir010  1.0    0.151994    0.103628    0.173909  Uiso   1.00  Ir
   Ir011  1.0    0.343225    0.297545    0.227239  Uiso   1.00  Ir
   Ir012  1.0    0.499972    0.776141    0.229612  Uiso   1.00  Ir
   Ir013  1.0    0.651555    0.269391    0.232607  Uiso   1.00  Ir
   Ir014  1.0    0.837562    0.458123    0.289416  Uiso   1.00  Ir
   Ir015  1.0    0.004971    0.938544    0.284057  Uiso   1.00  Ir
   Ir016  1.0    0.145552    0.419268    0.290230  Uiso   1.00  Ir
   Ir017  1.0    0.333254    0.611839    0.346283  Uiso   1.00  Ir
   Ir018  1.0    0.510395    0.072316    0.353072  Uiso   1.00  Ir
    H001  1.0    0.770217    0.247721    0.067314  Uiso   1.00   H
    H002  1.0    0.268088    0.388830    0.119331  Uiso   1.00   H
    H003  1.0    0.766763    0.569647    0.176235  Uiso   1.00   H
    H004  1.0    0.259320    0.724682    0.231401  Uiso   1.00   H
    O001  1.0    0.944538    0.024358    0.019250  Uiso   1.00   O
    O002  1.0    0.901913    0.513563    0.021063  Uiso   1.00   O
    O003  1.0    0.229097    0.503900    0.022685  Uiso   1.00   O
    O004  1.0    0.277085    0.945887    0.032427  Uiso   1.00   O
    O005  1.0    0.600979    0.935368    0.034194  Uiso   1.00   O
    O006  1.0    0.561541    0.435363    0.034194  Uiso   1.00   O
    O007  1.0    0.442678    0.179723    0.077122  Uiso   1.00   O
    O008  1.0    0.400053    0.668928    0.078935  Uiso   1.00   O
    O009  1.0    0.727237    0.659265    0.080557  Uiso   1.00   O
    O010  1.0    0.775226    0.101253    0.090299  Uiso   1.00   O
    O011  1.0    0.099119    0.090733    0.092066  Uiso   1.00   O
    O012  1.0    0.059681    0.590728    0.092066  Uiso   1.00   O
    O013  1.0    0.940818    0.335089    0.134994  Uiso   1.00   O
    O014  1.0    0.898193    0.824294    0.136807  Uiso   1.00   O
    O015  1.0    0.225377    0.814631    0.138429  Uiso   1.00   O
    O016  1.0    0.273366    0.256618    0.148171  Uiso   1.00   O
    O017  1.0    0.597260    0.246098    0.149937  Uiso   1.00   O
    O018  1.0    0.557821    0.746093    0.149938  Uiso   1.00   O
    O019  1.0    0.439884    0.495656    0.193260  Uiso   1.00   O
    O020  1.0    0.402299    0.998617    0.195147  Uiso   1.00   O
    O021  1.0    0.723290    0.994104    0.194862  Uiso   1.00   O
    O022  1.0    0.772831    0.429007    0.200969  Uiso   1.00   O
    O023  1.0    0.093176    0.402347    0.208014  Uiso   1.00   O
    O024  1.0    0.052208    0.909997    0.202983  Uiso   1.00   O
    O025  1.0    0.940811    0.652277    0.251977  Uiso   1.00   O
    O026  1.0    0.900610    0.157069    0.248606  Uiso   1.00   O
    O027  1.0    0.222216    0.148300    0.251629  Uiso   1.00   O
    O028  1.0    0.266203    0.587161    0.257024  Uiso   1.00   O
    O029  1.0    0.594941    0.565020    0.257739  Uiso   1.00   O
    O030  1.0    0.559903    0.058575    0.266258  Uiso   1.00   O
    O031  1.0    0.441469    0.811156    0.307993  Uiso   1.00   O
    O032  1.0    0.393750    0.334212    0.305003  Uiso   1.00   O
    O033  1.0    0.728015    0.273269    0.303698  Uiso   1.00   O
    O034  1.0    0.776238    0.726916    0.295779  Uiso   1.00   O
    O035  1.0    0.084944    0.709806    0.318863  Uiso   1.00   O
    O036  1.0    0.058474    0.202803    0.318635  Uiso   1.00   O
    O037  1.0    0.224616    0.434933    0.361192  Uiso   1.00   O
    O038  1.0    0.898695    0.373504    0.352768  Uiso   1.00   O
    O039  1.0    0.595179    0.868706    0.378807  Uiso   1.00   O
    O040  1.0    0.566533    0.337926    0.359367  Uiso   1.00   O
    O041  1.0    0.422326    0.066040    0.405385  Uiso   1.00   O
    O042  1.0    0.396985    0.551838    0.410326  Uiso   1.00   O
    O043  1.0    0.273310    0.881528    0.349215  Uiso   1.00   O
