# Supplementary material for: Tunnel-structured IrOx unlocks catalytic efficiency in proton exchange membrane water electrolyzers
Source: Nat Commun. 2025 Aug 15;16:7608. doi: 10.1038/s41467-025-62861-0 (PMC12356887; doi:10.1038/s41467-025-62861-0)
Supplement: Supplementary file 3 — Supplementary Data 1 [file 41467_2025_62861_MOESM3_ESM.zip › Supplementary_Data_1/slab/activity/AEM/1x2-011-O.txt]

data_created_by_vaspkit_code
_audit_creation_date          Wed May  7 19:50:07 2025
_pd_phase_name                     'CIF files'
_cell_length_a                    14.35572800
_cell_length_b                     5.73290412
_cell_length_c                    22.91224500
_cell_angle_alpha                     90.0000
_cell_angle_beta                      90.0000
_cell_angle_gamma                     88.2823
_symmetry_space_group_name_H-M           'P 1'
_symmetry_Int_Tables_number            1
loop_
_symmetry_equiv_pos_as_xyz
    'x, y, z'
loop_
   _atom_site_label
   _atom_site_occupancy
   _atom_site_fract_x
   _atom_site_fract_y
   _atom_site_fract_z
   _atom_site_thermal_displace_type
   _atom_site_U_iso_or_equiv
   _atom_site_type_symbol
   Ir001  1.0    0.657017    0.638994    0.000000  Uiso   1.00  Ir
   Ir002  1.0    0.847716    0.821337    0.053342  Uiso   1.00  Ir
   Ir003  1.0    0.003396    0.305696    0.055968  Uiso   1.00  Ir
   Ir004  1.0    0.155157    0.794359    0.057872  Uiso   1.00  Ir
   Ir005  1.0    0.345856    0.976702    0.111214  Uiso   1.00  Ir
   Ir006  1.0    0.501536    0.461061    0.113840  Uiso   1.00  Ir
   Ir007  1.0    0.653297    0.949725    0.115744  Uiso   1.00  Ir
   Ir008  1.0    0.843996    0.132068    0.169086  Uiso   1.00  Ir
   Ir009  1.0    0.999676    0.616427    0.171712  Uiso   1.00  Ir
   Ir010  1.0    0.151104    0.099576    0.173776  Uiso   1.00  Ir
   Ir011  1.0    0.343731    0.296645    0.226890  Uiso   1.00  Ir
   Ir012  1.0    0.499954    0.775605    0.229663  Uiso   1.00  Ir
   Ir013  1.0    0.651062    0.268299    0.232160  Uiso   1.00  Ir
   Ir014  1.0    0.836682    0.449314    0.289983  Uiso   1.00  Ir
   Ir015  1.0    0.996800    0.921270    0.290234  Uiso   1.00  Ir
   Ir016  1.0    0.145220    0.409084    0.288880  Uiso   1.00  Ir
   Ir017  1.0    0.332576    0.609563    0.346103  Uiso   1.00  Ir
   Ir018  1.0    0.509502    0.071731    0.353199  Uiso   1.00  Ir
    H001  1.0    0.770217    0.247721    0.067314  Uiso   1.00   H
    H002  1.0    0.268088    0.388830    0.119331  Uiso   1.00   H
    H003  1.0    0.764109    0.566615    0.174346  Uiso   1.00   H
    H004  1.0    0.259627    0.725731    0.232467  Uiso   1.00   H
    O001  1.0    0.944538    0.024358    0.019250  Uiso   1.00   O
    O002  1.0    0.901913    0.513563    0.021063  Uiso   1.00   O
    O003  1.0    0.229097    0.503900    0.022685  Uiso   1.00   O
    O004  1.0    0.277085    0.945887    0.032427  Uiso   1.00   O
    O005  1.0    0.600979    0.935368    0.034194  Uiso   1.00   O
    O006  1.0    0.561541    0.435363    0.034194  Uiso   1.00   O
    O007  1.0    0.442678    0.179723    0.077122  Uiso   1.00   O
    O008  1.0    0.400053    0.668928    0.078935  Uiso   1.00   O
    O009  1.0    0.727237    0.659265    0.080557  Uiso   1.00   O
    O010  1.0    0.775226    0.101253    0.090299  Uiso   1.00   O
    O011  1.0    0.099119    0.090733    0.092066  Uiso   1.00   O
    O012  1.0    0.059681    0.590728    0.092066  Uiso   1.00   O
    O013  1.0    0.940818    0.335089    0.134994  Uiso   1.00   O
    O014  1.0    0.898193    0.824294    0.136807  Uiso   1.00   O
    O015  1.0    0.225377    0.814631    0.138429  Uiso   1.00   O
    O016  1.0    0.273366    0.256618    0.148171  Uiso   1.00   O
    O017  1.0    0.597260    0.246098    0.149937  Uiso   1.00   O
    O018  1.0    0.557821    0.746093    0.149938  Uiso   1.00   O
    O019  1.0    0.440101    0.495695    0.193232  Uiso   1.00   O
    O020  1.0    0.402532    0.997637    0.194937  Uiso   1.00   O
    O021  1.0    0.723303    0.994193    0.194753  Uiso   1.00   O
    O022  1.0    0.771271    0.428828    0.199889  Uiso   1.00   O
    O023  1.0    0.091641    0.395844    0.207943  Uiso   1.00   O
    O024  1.0    0.055531    0.901198    0.207633  Uiso   1.00   O
    O025  1.0    0.940399    0.640985    0.252131  Uiso   1.00   O
    O026  1.0    0.900895    0.167562    0.247498  Uiso   1.00   O
    O027  1.0    0.224134    0.142969    0.250489  Uiso   1.00   O
    O028  1.0    0.266642    0.585160    0.257021  Uiso   1.00   O
    O029  1.0    0.594590    0.563512    0.257803  Uiso   1.00   O
    O030  1.0    0.559561    0.057955    0.266297  Uiso   1.00   O
    O031  1.0    0.441441    0.809731    0.308093  Uiso   1.00   O
    O032  1.0    0.394028    0.332980    0.304779  Uiso   1.00   O
    O033  1.0    0.728177    0.266204    0.302736  Uiso   1.00   O
    O034  1.0    0.774462    0.716686    0.296746  Uiso   1.00   O
    O035  1.0    0.093822    0.709051    0.316246  Uiso   1.00   O
    O036  1.0    0.068532    0.178665    0.319124  Uiso   1.00   O
    O037  1.0    0.225224    0.429782    0.360064  Uiso   1.00   O
    O038  1.0    0.915143    0.922726    0.347987  Uiso   1.00   O
    O039  1.0    0.896223    0.375278    0.354582  Uiso   1.00   O
    O040  1.0    0.594672    0.869521    0.379020  Uiso   1.00   O
    O041  1.0    0.564857    0.338354    0.359843  Uiso   1.00   O
    O042  1.0    0.421177    0.064692    0.405336  Uiso   1.00   O
    O043  1.0    0.396841    0.551457    0.410029  Uiso   1.00   O
    O044  1.0    0.273044    0.879586    0.349295  Uiso   1.00   O
