# Supplementary material for: Tunnel-structured IrOx unlocks catalytic efficiency in proton exchange membrane water electrolyzers
Source: Nat Commun. 2025 Aug 15;16:7608. doi: 10.1038/s41467-025-62861-0 (PMC12356887; doi:10.1038/s41467-025-62861-0)
Supplement: Supplementary file 3 — Supplementary Data 1 [file 41467_2025_62861_MOESM3_ESM.zip › Supplementary_Data_1/slab/activity/AEM/1x2-011-OH.txt]

data_created_by_vaspkit_code
_audit_creation_date          Wed May  7 19:50:07 2025
_pd_phase_name                     'CIF files'
_cell_length_a                    14.35572800
_cell_length_b                     5.73290412
_cell_length_c                    22.91224500
_cell_angle_alpha                     90.0000
_cell_angle_beta                      90.0000
_cell_angle_gamma                     88.2823
_symmetry_space_group_name_H-M           'P 1'
_symmetry_Int_Tables_number            1
loop_
_symmetry_equiv_pos_as_xyz
    'x, y, z'
loop_
   _atom_site_label
   _atom_site_occupancy
   _atom_site_fract_x
   _atom_site_fract_y
   _atom_site_fract_z
   _atom_site_thermal_displace_type
   _atom_site_U_iso_or_equiv
   _atom_site_type_symbol
   Ir001  1.0    0.657017    0.638994    0.000000  Uiso   1.00  Ir
   Ir002  1.0    0.847716    0.821337    0.053342  Uiso   1.00  Ir
   Ir003  1.0    0.003396    0.305696    0.055968  Uiso   1.00  Ir
   Ir004  1.0    0.155157    0.794359    0.057872  Uiso   1.00  Ir
   Ir005  1.0    0.345856    0.976702    0.111214  Uiso   1.00  Ir
   Ir006  1.0    0.501536    0.461061    0.113840  Uiso   1.00  Ir
   Ir007  1.0    0.653297    0.949725    0.115744  Uiso   1.00  Ir
   Ir008  1.0    0.843996    0.132068    0.169086  Uiso   1.00  Ir
   Ir009  1.0    0.999676    0.616427    0.171712  Uiso   1.00  Ir
   Ir010  1.0    0.151394    0.100308    0.173515  Uiso   1.00  Ir
   Ir011  1.0    0.343291    0.296537    0.227038  Uiso   1.00  Ir
   Ir012  1.0    0.499617    0.775924    0.229516  Uiso   1.00  Ir
   Ir013  1.0    0.651054    0.268478    0.232382  Uiso   1.00  Ir
   Ir014  1.0    0.836056    0.458361    0.289261  Uiso   1.00  Ir
   Ir015  1.0   -0.000648    0.930346    0.286791  Uiso   1.00  Ir
   Ir016  1.0    0.144068    0.413287    0.288957  Uiso   1.00  Ir
   Ir017  1.0    0.332789    0.612231    0.345539  Uiso   1.00  Ir
   Ir018  1.0    0.509130    0.073730    0.353054  Uiso   1.00  Ir
    H001  1.0    0.770217    0.247721    0.067314  Uiso   1.00   H
    H002  1.0    0.268088    0.388830    0.119331  Uiso   1.00   H
    H003  1.0    0.765048    0.566514    0.174813  Uiso   1.00   H
    H004  1.0    0.261206    0.723777    0.230700  Uiso   1.00   H
    H005  1.0    0.944343    0.056566    0.382631  Uiso   1.00   H
    O001  1.0    0.944538    0.024358    0.019250  Uiso   1.00   O
    O002  1.0    0.901913    0.513563    0.021063  Uiso   1.00   O
    O003  1.0    0.229097    0.503900    0.022685  Uiso   1.00   O
    O004  1.0    0.277085    0.945887    0.032427  Uiso   1.00   O
    O005  1.0    0.600979    0.935368    0.034194  Uiso   1.00   O
    O006  1.0    0.561541    0.435363    0.034194  Uiso   1.00   O
    O007  1.0    0.442678    0.179723    0.077122  Uiso   1.00   O
    O008  1.0    0.400053    0.668928    0.078935  Uiso   1.00   O
    O009  1.0    0.727237    0.659265    0.080557  Uiso   1.00   O
    O010  1.0    0.775226    0.101253    0.090299  Uiso   1.00   O
    O011  1.0    0.099119    0.090733    0.092066  Uiso   1.00   O
    O012  1.0    0.059681    0.590728    0.092066  Uiso   1.00   O
    O013  1.0    0.940818    0.335089    0.134994  Uiso   1.00   O
    O014  1.0    0.898193    0.824294    0.136807  Uiso   1.00   O
    O015  1.0    0.225377    0.814631    0.138429  Uiso   1.00   O
    O016  1.0    0.273366    0.256618    0.148171  Uiso   1.00   O
    O017  1.0    0.597260    0.246098    0.149937  Uiso   1.00   O
    O018  1.0    0.557821    0.746093    0.149938  Uiso   1.00   O
    O019  1.0    0.439671    0.495222    0.193101  Uiso   1.00   O
    O020  1.0    0.402235    0.997355    0.194928  Uiso   1.00   O
    O021  1.0    0.723109    0.994750    0.194748  Uiso   1.00   O
    O022  1.0    0.771923    0.427594    0.200042  Uiso   1.00   O
    O023  1.0    0.090462    0.395039    0.208253  Uiso   1.00   O
    O024  1.0    0.055015    0.904029    0.206007  Uiso   1.00   O
    O025  1.0    0.939516    0.646618    0.252691  Uiso   1.00   O
    O026  1.0    0.900597    0.161153    0.248536  Uiso   1.00   O
    O027  1.0    0.222007    0.147241    0.250818  Uiso   1.00   O
    O028  1.0    0.267411    0.585948    0.256250  Uiso   1.00   O
    O029  1.0    0.593551    0.562187    0.257583  Uiso   1.00   O
    O030  1.0    0.559206    0.058365    0.266144  Uiso   1.00   O
    O031  1.0    0.440564    0.811198    0.307740  Uiso   1.00   O
    O032  1.0    0.393996    0.333738    0.304755  Uiso   1.00   O
    O033  1.0    0.727761    0.268256    0.302867  Uiso   1.00   O
    O034  1.0    0.769859    0.720859    0.292219  Uiso   1.00   O
    O035  1.0    0.092664    0.714526    0.314577  Uiso   1.00   O
    O036  1.0    0.060179    0.201428    0.321748  Uiso   1.00   O
    O037  1.0    0.224877    0.433757    0.359662  Uiso   1.00   O
    O038  1.0    0.926199    0.928034    0.357064  Uiso   1.00   O
    O039  1.0    0.893350    0.390943    0.355142  Uiso   1.00   O
    O040  1.0    0.593809    0.869454    0.378780  Uiso   1.00   O
    O041  1.0    0.566075    0.338249    0.359484  Uiso   1.00   O
    O042  1.0    0.421015    0.066494    0.405343  Uiso   1.00   O
    O043  1.0    0.396659    0.553603    0.409585  Uiso   1.00   O
    O044  1.0    0.272756    0.881518    0.348816  Uiso   1.00   O
