# Supplementary material for: Tunnel-structured IrOx unlocks catalytic efficiency in proton exchange membrane water electrolyzers
Source: Nat Commun. 2025 Aug 15;16:7608. doi: 10.1038/s41467-025-62861-0 (PMC12356887; doi:10.1038/s41467-025-62861-0)
Supplement: Supplementary file 3 — Supplementary Data 1 [file 41467_2025_62861_MOESM3_ESM.zip › Supplementary_Data_1/slab/activity/AEM/1x2-011-OOH.txt]

data_created_by_vaspkit_code
_audit_creation_date          Wed May  7 19:50:07 2025
_pd_phase_name                     'CIF files'
_cell_length_a                    14.35572800
_cell_length_b                     5.73290412
_cell_length_c                    22.91224500
_cell_angle_alpha                     90.0000
_cell_angle_beta                      90.0000
_cell_angle_gamma                     88.2823
_symmetry_space_group_name_H-M           'P 1'
_symmetry_Int_Tables_number            1
loop_
_symmetry_equiv_pos_as_xyz
    'x, y, z'
loop_
   _atom_site_label
   _atom_site_occupancy
   _atom_site_fract_x
   _atom_site_fract_y
   _atom_site_fract_z
   _atom_site_thermal_displace_type
   _atom_site_U_iso_or_equiv
   _atom_site_type_symbol
   Ir001  1.0    0.657017    0.638994    0.000000  Uiso   1.00  Ir
   Ir002  1.0    0.847716    0.821337    0.053342  Uiso   1.00  Ir
   Ir003  1.0    0.003396    0.305696    0.055968  Uiso   1.00  Ir
   Ir004  1.0    0.155157    0.794359    0.057872  Uiso   1.00  Ir
   Ir005  1.0    0.345856    0.976702    0.111214  Uiso   1.00  Ir
   Ir006  1.0    0.501536    0.461061    0.113840  Uiso   1.00  Ir
   Ir007  1.0    0.653297    0.949725    0.115744  Uiso   1.00  Ir
   Ir008  1.0    0.843996    0.132068    0.169086  Uiso   1.00  Ir
   Ir009  1.0    0.999676    0.616427    0.171712  Uiso   1.00  Ir
   Ir010  1.0    0.151691    0.099684    0.173636  Uiso   1.00  Ir
   Ir011  1.0    0.343164    0.296445    0.227088  Uiso   1.00  Ir
   Ir012  1.0    0.499432    0.775728    0.229600  Uiso   1.00  Ir
   Ir013  1.0    0.650648    0.268131    0.232347  Uiso   1.00  Ir
   Ir014  1.0    0.835394    0.457342    0.288868  Uiso   1.00  Ir
   Ir015  1.0   -0.002034    0.927872    0.286948  Uiso   1.00  Ir
   Ir016  1.0    0.143144    0.410310    0.289157  Uiso   1.00  Ir
   Ir017  1.0    0.332163    0.611762    0.345483  Uiso   1.00  Ir
   Ir018  1.0    0.508442    0.074312    0.353058  Uiso   1.00  Ir
    H001  1.0    0.770217    0.247721    0.067314  Uiso   1.00   H
    H002  1.0    0.268088    0.388830    0.119331  Uiso   1.00   H
    H003  1.0    0.764877    0.566449    0.174704  Uiso   1.00   H
    H004  1.0    0.260131    0.723010    0.231234  Uiso   1.00   H
    H005  1.0    0.922946    0.968341    0.437154  Uiso   1.00   H
    O001  1.0    0.974602    0.965611    0.408925  Uiso   1.00   O
    O002  1.0    0.944538    0.024358    0.019250  Uiso   1.00   O
    O003  1.0    0.901913    0.513563    0.021063  Uiso   1.00   O
    O004  1.0    0.229097    0.503900    0.022685  Uiso   1.00   O
    O005  1.0    0.277085    0.945887    0.032427  Uiso   1.00   O
    O006  1.0    0.600979    0.935368    0.034194  Uiso   1.00   O
    O007  1.0    0.561541    0.435363    0.034194  Uiso   1.00   O
    O008  1.0    0.442678    0.179723    0.077122  Uiso   1.00   O
    O009  1.0    0.400053    0.668928    0.078935  Uiso   1.00   O
    O010  1.0    0.727237    0.659265    0.080557  Uiso   1.00   O
    O011  1.0    0.775226    0.101253    0.090299  Uiso   1.00   O
    O012  1.0    0.099119    0.090733    0.092066  Uiso   1.00   O
    O013  1.0    0.059681    0.590728    0.092066  Uiso   1.00   O
    O014  1.0    0.940818    0.335089    0.134994  Uiso   1.00   O
    O015  1.0    0.898193    0.824294    0.136807  Uiso   1.00   O
    O016  1.0    0.225377    0.814631    0.138429  Uiso   1.00   O
    O017  1.0    0.273366    0.256618    0.148171  Uiso   1.00   O
    O018  1.0    0.597260    0.246098    0.149937  Uiso   1.00   O
    O019  1.0    0.557821    0.746093    0.149938  Uiso   1.00   O
    O020  1.0    0.439619    0.495068    0.193162  Uiso   1.00   O
    O021  1.0    0.402258    0.997586    0.194939  Uiso   1.00   O
    O022  1.0    0.723106    0.994773    0.194718  Uiso   1.00   O
    O023  1.0    0.771588    0.427398    0.199894  Uiso   1.00   O
    O024  1.0    0.090664    0.395447    0.208409  Uiso   1.00   O
    O025  1.0    0.054701    0.904747    0.206381  Uiso   1.00   O
    O026  1.0    0.938160    0.647218    0.251835  Uiso   1.00   O
    O027  1.0    0.899727    0.159833    0.248670  Uiso   1.00   O
    O028  1.0    0.222162    0.146518    0.250774  Uiso   1.00   O
    O029  1.0    0.266397    0.584655    0.256599  Uiso   1.00   O
    O030  1.0    0.593228    0.561814    0.257787  Uiso   1.00   O
    O031  1.0    0.558930    0.058115    0.266230  Uiso   1.00   O
    O032  1.0    0.440204    0.810461    0.307947  Uiso   1.00   O
    O033  1.0    0.394056    0.333529    0.304774  Uiso   1.00   O
    O034  1.0    0.727058    0.268740    0.302966  Uiso   1.00   O
    O035  1.0    0.769810    0.721458    0.292316  Uiso   1.00   O
    O036  1.0    0.089682    0.707344    0.316294  Uiso   1.00   O
    O037  1.0    0.058705    0.199050    0.320472  Uiso   1.00   O
    O038  1.0    0.224869    0.430326    0.359532  Uiso   1.00   O
    O039  1.0    0.924118    0.913369    0.357134  Uiso   1.00   O
    O040  1.0    0.893575    0.391958    0.354473  Uiso   1.00   O
    O041  1.0    0.593630    0.870862    0.378928  Uiso   1.00   O
    O042  1.0    0.564986    0.339269    0.359892  Uiso   1.00   O
    O043  1.0    0.420677    0.065793    0.405586  Uiso   1.00   O
    O044  1.0    0.396276    0.554104    0.409561  Uiso   1.00   O
    O045  1.0    0.270830    0.879520    0.348475  Uiso   1.00   O
