# Supplementary material for: Tunnel-structured IrOx unlocks catalytic efficiency in proton exchange membrane water electrolyzers
Source: Nat Commun. 2025 Aug 15;16:7608. doi: 10.1038/s41467-025-62861-0 (PMC12356887; doi:10.1038/s41467-025-62861-0)
Supplement: Supplementary file 3 — Supplementary Data 1 [file 41467_2025_62861_MOESM3_ESM.zip › Supplementary_Data_1/slab/activity/AEM/1x2-100-M.txt]

data_created_by_vaspkit_code
_audit_creation_date          Wed May  7 19:50:07 2025
_pd_phase_name                     'CIF files'
_cell_length_a                     3.19427000
_cell_length_b                     4.76054900
_cell_length_c                    28.65341200
_cell_angle_alpha                     90.0000
_cell_angle_beta                      90.0000
_cell_angle_gamma                     90.0000
_symmetry_space_group_name_H-M           'P 1'
_symmetry_Int_Tables_number            1
loop_
_symmetry_equiv_pos_as_xyz
    'x, y, z'
loop_
   _atom_site_label
   _atom_site_occupancy
   _atom_site_fract_x
   _atom_site_fract_y
   _atom_site_fract_z
   _atom_site_thermal_displace_type
   _atom_site_U_iso_or_equiv
   _atom_site_type_symbol
   Ir001  1.0    0.500000    0.391935    0.035700  Uiso   1.00  Ir
   Ir002  1.0    0.000000    0.897672    0.113689  Uiso   1.00  Ir
   Ir003  1.0    0.500000    0.397592    0.189705  Uiso   1.00  Ir
   Ir004  1.0   -0.000030    0.292681    0.284082  Uiso   1.00  Ir
   Ir005  1.0    0.499917    0.795199    0.358522  Uiso   1.00  Ir
   Ir006  1.0   -0.000117    0.295147    0.433223  Uiso   1.00  Ir
    H001  1.0    0.000000    0.761933    0.038017  Uiso   1.00   H
    H002  1.0   -0.000003    0.790968    0.231374  Uiso   1.00   H
    O001  1.0    0.000000    0.188998    0.000000  Uiso   1.00   O
    O002  1.0    0.000000    0.607265    0.062316  Uiso   1.00   O
    O003  1.0    0.500000    0.086970    0.083629  Uiso   1.00   O
    O004  1.0    0.500000    0.703297    0.142451  Uiso   1.00   O
    O005  1.0    0.000000    0.198997    0.162198  Uiso   1.00   O
    O006  1.0    0.000000    0.585663    0.226159  Uiso   1.00   O
    O007  1.0    0.499980    0.136211    0.246062  Uiso   1.00   O
    O008  1.0    0.499957    0.467480    0.316297  Uiso   1.00   O
    O009  1.0   -0.000091   -0.044999    0.323540  Uiso   1.00   O
    O010  1.0   -0.000088    0.651772    0.395922  Uiso   1.00   O
    O011  1.0    0.499887    0.112980    0.402202  Uiso   1.00   O
    O012  1.0    0.499971    0.410609    0.468595  Uiso   1.00   O
