# Supplementary material for: Tunnel-structured IrOx unlocks catalytic efficiency in proton exchange membrane water electrolyzers
Source: Nat Commun. 2025 Aug 15;16:7608. doi: 10.1038/s41467-025-62861-0 (PMC12356887; doi:10.1038/s41467-025-62861-0)
Supplement: Supplementary file 3 — Supplementary Data 1 [file 41467_2025_62861_MOESM3_ESM.zip › Supplementary_Data_1/slab/activity/AEM/1x2-100-O.txt]

data_created_by_vaspkit_code
_audit_creation_date          Wed May  7 19:50:07 2025
_pd_phase_name                     'CIF files'
_cell_length_a                     3.19427000
_cell_length_b                     4.76054900
_cell_length_c                    28.65341200
_cell_angle_alpha                     90.0000
_cell_angle_beta                      90.0000
_cell_angle_gamma                     90.0000
_symmetry_space_group_name_H-M           'P 1'
_symmetry_Int_Tables_number            1
loop_
_symmetry_equiv_pos_as_xyz
    'x, y, z'
loop_
   _atom_site_label
   _atom_site_occupancy
   _atom_site_fract_x
   _atom_site_fract_y
   _atom_site_fract_z
   _atom_site_thermal_displace_type
   _atom_site_U_iso_or_equiv
   _atom_site_type_symbol
   Ir001  1.0    0.500000    0.391935    0.035700  Uiso   1.00  Ir
   Ir002  1.0    0.000000    0.897672    0.113689  Uiso   1.00  Ir
   Ir003  1.0    0.500000    0.397592    0.189705  Uiso   1.00  Ir
   Ir004  1.0    0.000157    0.303567    0.284540  Uiso   1.00  Ir
   Ir005  1.0    0.500154    0.808524    0.359238  Uiso   1.00  Ir
   Ir006  1.0    0.000532    0.302135    0.437498  Uiso   1.00  Ir
    H001  1.0    0.000000    0.761933    0.038017  Uiso   1.00   H
    H002  1.0   -0.000022    0.791209    0.231124  Uiso   1.00   H
    O001  1.0    0.000000    0.188998    0.000000  Uiso   1.00   O
    O002  1.0    0.000000    0.607265    0.062316  Uiso   1.00   O
    O003  1.0    0.500000    0.086970    0.083629  Uiso   1.00   O
    O004  1.0    0.500000    0.703297    0.142451  Uiso   1.00   O
    O005  1.0    0.000000    0.198997    0.162198  Uiso   1.00   O
    O006  1.0    0.000000    0.585663    0.226159  Uiso   1.00   O
    O007  1.0    0.500140    0.139356    0.247033  Uiso   1.00   O
    O008  1.0    0.500134    0.494488    0.313879  Uiso   1.00   O
    O009  1.0    0.000067   -0.015611    0.327678  Uiso   1.00   O
    O010  1.0    0.000233    0.625738    0.389634  Uiso   1.00   O
    O011  1.0    0.500231    0.136009    0.402795  Uiso   1.00   O
    O012  1.0    0.500495    0.502007    0.461241  Uiso   1.00   O
    O013  1.0   -0.000028    0.029530    0.478933  Uiso   1.00   O
