# Supplementary material for: Tunnel-structured IrOx unlocks catalytic efficiency in proton exchange membrane water electrolyzers
Source: Nat Commun. 2025 Aug 15;16:7608. doi: 10.1038/s41467-025-62861-0 (PMC12356887; doi:10.1038/s41467-025-62861-0)
Supplement: Supplementary file 3 — Supplementary Data 1 [file 41467_2025_62861_MOESM3_ESM.zip › Supplementary_Data_1/slab/activity/AEM/1x2-101-M.txt]

data_created_by_vaspkit_code
_audit_creation_date          Wed May  7 19:50:07 2025
_pd_phase_name                     'CIF files'
_cell_length_a                    14.70681000
_cell_length_b                     4.76054922
_cell_length_c                    24.33257000
_cell_angle_alpha                     90.0000
_cell_angle_beta                      90.0000
_cell_angle_gamma                     87.9807
_symmetry_space_group_name_H-M           'P 1'
_symmetry_Int_Tables_number            1
loop_
_symmetry_equiv_pos_as_xyz
    'x, y, z'
loop_
   _atom_site_label
   _atom_site_occupancy
   _atom_site_fract_x
   _atom_site_fract_y
   _atom_site_fract_z
   _atom_site_thermal_displace_type
   _atom_site_U_iso_or_equiv
   _atom_site_type_symbol
   Ir001  1.0    0.459572    0.997874    0.028225  Uiso   1.00  Ir
   Ir002  1.0    0.959572    0.997874    0.028225  Uiso   1.00  Ir
   Ir003  1.0    0.787548    0.522336    0.072335  Uiso   1.00  Ir
   Ir004  1.0    0.287548    0.522336    0.072335  Uiso   1.00  Ir
   Ir005  1.0    0.080607    0.484778    0.111748  Uiso   1.00  Ir
   Ir006  1.0    0.580607    0.484778    0.111748  Uiso   1.00  Ir
   Ir007  1.0    0.412339    0.003016    0.156363  Uiso   1.00  Ir
   Ir008  1.0    0.912339    0.003016    0.156363  Uiso   1.00  Ir
   Ir009  1.0    0.742659    0.536016    0.200000  Uiso   1.00  Ir
   Ir010  1.0    0.242321    0.535777    0.200154  Uiso   1.00  Ir
   Ir011  1.0    0.033457    0.488299    0.239388  Uiso   1.00  Ir
   Ir012  1.0    0.533202    0.489818    0.238563  Uiso   1.00  Ir
   Ir013  1.0    0.362774    0.026303    0.284432  Uiso   1.00  Ir
   Ir014  1.0    0.861824    0.022210    0.284952  Uiso   1.00  Ir
   Ir015  1.0    0.692781    0.571646    0.329534  Uiso   1.00  Ir
   Ir016  1.0    0.196355    0.576645    0.331161  Uiso   1.00  Ir
   Ir017  1.0    0.980672    0.496339    0.369389  Uiso   1.00  Ir
   Ir018  1.0    0.479135    0.534774    0.368033  Uiso   1.00  Ir
    H001  1.0    0.685369    0.092729    0.070221  Uiso   1.00   H
    H002  1.0    0.185369    0.092730    0.070223  Uiso   1.00   H
    H003  1.0    0.634134    0.084811    0.186471  Uiso   1.00   H
    H004  1.0    0.134135    0.084809    0.186472  Uiso   1.00   H
    H005  1.0    0.581258    0.104643    0.323994  Uiso   1.00   H
    H006  1.0    0.084256    0.092274    0.321598  Uiso   1.00   H
    O001  1.0    0.361813    0.298922    0.015077  Uiso   1.00   O
    O002  1.0    0.861814    0.298922    0.015077  Uiso   1.00   O
    O003  1.0    0.551880    0.686501    0.040639  Uiso   1.00   O
    O004  1.0    0.051880    0.686501    0.040639  Uiso   1.00   O
    O005  1.0    0.673593    0.286585    0.057009  Uiso   1.00   O
    O006  1.0    0.173593    0.286585    0.057009  Uiso   1.00   O
    O007  1.0    0.878754    0.817373    0.084601  Uiso   1.00   O
    O008  1.0    0.378754    0.817373    0.084601  Uiso   1.00   O
    O009  1.0    0.990688    0.188862    0.099655  Uiso   1.00   O
    O010  1.0    0.490688    0.188862    0.099655  Uiso   1.00   O
    O011  1.0    0.195997    0.705239    0.127267  Uiso   1.00   O
    O012  1.0    0.695997    0.705239    0.127267  Uiso   1.00   O
    O013  1.0    0.314580    0.304063    0.143215  Uiso   1.00   O
    O014  1.0    0.814580    0.304063    0.143215  Uiso   1.00   O
    O015  1.0    0.504647    0.691643    0.168777  Uiso   1.00   O
    O016  1.0    0.004647    0.691643    0.168777  Uiso   1.00   O
    O017  1.0    0.626360    0.291727    0.185146  Uiso   1.00   O
    O018  1.0    0.126360    0.291727    0.185146  Uiso   1.00   O
    O019  1.0    0.829810    0.831092    0.212752  Uiso   1.00   O
    O020  1.0    0.328398    0.834256    0.212675  Uiso   1.00   O
    O021  1.0    0.944959    0.189493    0.228261  Uiso   1.00   O
    O022  1.0    0.444077    0.194784    0.227412  Uiso   1.00   O
    O023  1.0    0.148439    0.708350    0.253091  Uiso   1.00   O
    O024  1.0    0.647207    0.709766    0.252329  Uiso   1.00   O
    O025  1.0    0.273397    0.346264    0.271718  Uiso   1.00   O
    O026  1.0    0.774234    0.349176    0.271920  Uiso   1.00   O
    O027  1.0    0.452432    0.696452    0.292035  Uiso   1.00   O
    O028  1.0    0.952180    0.688547    0.294277  Uiso   1.00   O
    O029  1.0    0.578370    0.310902    0.312843  Uiso   1.00   O
    O030  1.0    0.077146    0.300557    0.311932  Uiso   1.00   O
    O031  1.0    0.769078    0.877607    0.333865  Uiso   1.00   O
    O032  1.0    0.275812    0.877841    0.336796  Uiso   1.00   O
    O033  1.0    0.897952    0.209618    0.353766  Uiso   1.00   O
    O034  1.0    0.414455    0.212782    0.349916  Uiso   1.00   O
    O035  1.0    0.095911    0.785752    0.359697  Uiso   1.00   O
    O036  1.0    0.589645    0.783352    0.360322  Uiso   1.00   O
    O037  1.0    0.238459    0.351035    0.382471  Uiso   1.00   O
    O038  1.0    0.447823    0.647485    0.432280  Uiso   1.00   O
    O039  1.0    0.729745    0.350976    0.383619  Uiso   1.00   O
    O040  1.0    0.906623    0.735689    0.403384  Uiso   1.00   O
    O041  1.0    0.047063    0.305284    0.417504  Uiso   1.00   O
