# Supplementary material for: Tunnel-structured IrOx unlocks catalytic efficiency in proton exchange membrane water electrolyzers
Source: Nat Commun. 2025 Aug 15;16:7608. doi: 10.1038/s41467-025-62861-0 (PMC12356887; doi:10.1038/s41467-025-62861-0)
Supplement: Supplementary file 3 — Supplementary Data 1 [file 41467_2025_62861_MOESM3_ESM.zip › Supplementary_Data_1/slab/activity/AEM/1x2-101-O.txt]

data_created_by_vaspkit_code
_audit_creation_date          Wed May  7 19:50:07 2025
_pd_phase_name                     'CIF files'
_cell_length_a                    14.70681000
_cell_length_b                     4.76054922
_cell_length_c                    24.33257000
_cell_angle_alpha                     90.0000
_cell_angle_beta                      90.0000
_cell_angle_gamma                     87.9807
_symmetry_space_group_name_H-M           'P 1'
_symmetry_Int_Tables_number            1
loop_
_symmetry_equiv_pos_as_xyz
    'x, y, z'
loop_
   _atom_site_label
   _atom_site_occupancy
   _atom_site_fract_x
   _atom_site_fract_y
   _atom_site_fract_z
   _atom_site_thermal_displace_type
   _atom_site_U_iso_or_equiv
   _atom_site_type_symbol
   Ir001  1.0    0.459572    0.997874    0.028225  Uiso   1.00  Ir
   Ir002  1.0    0.959572    0.997874    0.028225  Uiso   1.00  Ir
   Ir003  1.0    0.787548    0.522336    0.072335  Uiso   1.00  Ir
   Ir004  1.0    0.287548    0.522336    0.072335  Uiso   1.00  Ir
   Ir005  1.0    0.080607    0.484778    0.111748  Uiso   1.00  Ir
   Ir006  1.0    0.580607    0.484778    0.111748  Uiso   1.00  Ir
   Ir007  1.0    0.412339    0.003016    0.156363  Uiso   1.00  Ir
   Ir008  1.0    0.912339    0.003016    0.156363  Uiso   1.00  Ir
   Ir009  1.0    0.742606    0.535440    0.200049  Uiso   1.00  Ir
   Ir010  1.0    0.242595    0.535463    0.200060  Uiso   1.00  Ir
   Ir011  1.0    0.033419    0.487454    0.239063  Uiso   1.00  Ir
   Ir012  1.0    0.533446    0.487483    0.239086  Uiso   1.00  Ir
   Ir013  1.0    0.362874    0.021162    0.284677  Uiso   1.00  Ir
   Ir014  1.0    0.862909    0.021100    0.284636  Uiso   1.00  Ir
   Ir015  1.0    0.696629    0.568712    0.330328  Uiso   1.00  Ir
   Ir016  1.0    0.196508    0.568738    0.330290  Uiso   1.00  Ir
   Ir017  1.0    0.983104    0.497948    0.369089  Uiso   1.00  Ir
   Ir018  1.0    0.483137    0.497980    0.369136  Uiso   1.00  Ir
    H001  1.0    0.685369    0.092729    0.070221  Uiso   1.00   H
    H002  1.0    0.185369    0.092730    0.070223  Uiso   1.00   H
    H003  1.0    0.634134    0.084811    0.186471  Uiso   1.00   H
    H004  1.0    0.134135    0.084809    0.186472  Uiso   1.00   H
    H005  1.0    0.584136    0.088148    0.320788  Uiso   1.00   H
    H006  1.0    0.084013    0.087968    0.320805  Uiso   1.00   H
    O001  1.0    0.361813    0.298922    0.015077  Uiso   1.00   O
    O002  1.0    0.861814    0.298922    0.015077  Uiso   1.00   O
    O003  1.0    0.551880    0.686501    0.040639  Uiso   1.00   O
    O004  1.0    0.051880    0.686501    0.040639  Uiso   1.00   O
    O005  1.0    0.673593    0.286585    0.057009  Uiso   1.00   O
    O006  1.0    0.173593    0.286585    0.057009  Uiso   1.00   O
    O007  1.0    0.878754    0.817373    0.084601  Uiso   1.00   O
    O008  1.0    0.378754    0.817373    0.084601  Uiso   1.00   O
    O009  1.0    0.990688    0.188862    0.099655  Uiso   1.00   O
    O010  1.0    0.490688    0.188862    0.099655  Uiso   1.00   O
    O011  1.0    0.195997    0.705239    0.127267  Uiso   1.00   O
    O012  1.0    0.695997    0.705239    0.127267  Uiso   1.00   O
    O013  1.0    0.314580    0.304063    0.143215  Uiso   1.00   O
    O014  1.0    0.814580    0.304063    0.143215  Uiso   1.00   O
    O015  1.0    0.504647    0.691643    0.168777  Uiso   1.00   O
    O016  1.0    0.004647    0.691643    0.168777  Uiso   1.00   O
    O017  1.0    0.626360    0.291727    0.185146  Uiso   1.00   O
    O018  1.0    0.126360    0.291727    0.185146  Uiso   1.00   O
    O019  1.0    0.829801    0.830867    0.212745  Uiso   1.00   O
    O020  1.0    0.329820    0.830850    0.212769  Uiso   1.00   O
    O021  1.0    0.945380    0.188900    0.227891  Uiso   1.00   O
    O022  1.0    0.445270    0.189176    0.227917  Uiso   1.00   O
    O023  1.0    0.147823    0.706468    0.252940  Uiso   1.00   O
    O024  1.0    0.647859    0.706510    0.252944  Uiso   1.00   O
    O025  1.0    0.274894    0.348808    0.271761  Uiso   1.00   O
    O026  1.0    0.775007    0.348933    0.271745  Uiso   1.00   O
    O027  1.0    0.452852    0.688683    0.293950  Uiso   1.00   O
    O028  1.0    0.952543    0.687890    0.293837  Uiso   1.00   O
    O029  1.0    0.578002    0.296333    0.311513  Uiso   1.00   O
    O030  1.0    0.077932    0.296234    0.311474  Uiso   1.00   O
    O031  1.0    0.771338    0.879026    0.334498  Uiso   1.00   O
    O032  1.0    0.271262    0.878878    0.334485  Uiso   1.00   O
    O033  1.0    0.900693    0.209980    0.352913  Uiso   1.00   O
    O034  1.0    0.400602    0.210452    0.352930  Uiso   1.00   O
    O035  1.0    0.094920    0.775343    0.360431  Uiso   1.00   O
    O036  1.0    0.595256    0.775322    0.360548  Uiso   1.00   O
    O037  1.0    0.238263    0.350753    0.383190  Uiso   1.00   O
    O038  1.0    0.409296    0.736507    0.403548  Uiso   1.00   O
    O039  1.0    0.547166    0.301584    0.417748  Uiso   1.00   O
    O040  1.0    0.738491    0.350598    0.383180  Uiso   1.00   O
    O041  1.0    0.909273    0.736468    0.403519  Uiso   1.00   O
    O042  1.0    0.047024    0.301581    0.417759  Uiso   1.00   O
