# Supplementary material for: Tunnel-structured IrOx unlocks catalytic efficiency in proton exchange membrane water electrolyzers
Source: Nat Commun. 2025 Aug 15;16:7608. doi: 10.1038/s41467-025-62861-0 (PMC12356887; doi:10.1038/s41467-025-62861-0)
Supplement: Supplementary file 3 — Supplementary Data 1 [file 41467_2025_62861_MOESM3_ESM.zip › Supplementary_Data_1/slab/activity/AEM/1x2-101-OH.txt]

data_created_by_vaspkit_code
_audit_creation_date          Wed May  7 19:50:07 2025
_pd_phase_name                     'CIF files'
_cell_length_a                    14.70681000
_cell_length_b                     4.76054922
_cell_length_c                    24.33257000
_cell_angle_alpha                     90.0000
_cell_angle_beta                      90.0000
_cell_angle_gamma                     87.9807
_symmetry_space_group_name_H-M           'P 1'
_symmetry_Int_Tables_number            1
loop_
_symmetry_equiv_pos_as_xyz
    'x, y, z'
loop_
   _atom_site_label
   _atom_site_occupancy
   _atom_site_fract_x
   _atom_site_fract_y
   _atom_site_fract_z
   _atom_site_thermal_displace_type
   _atom_site_U_iso_or_equiv
   _atom_site_type_symbol
   Ir001  1.0    0.459572    0.997874    0.028225  Uiso   1.00  Ir
   Ir002  1.0    0.959572    0.997874    0.028225  Uiso   1.00  Ir
   Ir003  1.0    0.787548    0.522336    0.072335  Uiso   1.00  Ir
   Ir004  1.0    0.287548    0.522336    0.072335  Uiso   1.00  Ir
   Ir005  1.0    0.080607    0.484778    0.111748  Uiso   1.00  Ir
   Ir006  1.0    0.580607    0.484778    0.111748  Uiso   1.00  Ir
   Ir007  1.0    0.412339    0.003016    0.156363  Uiso   1.00  Ir
   Ir008  1.0    0.912339    0.003016    0.156363  Uiso   1.00  Ir
   Ir009  1.0    0.742758    0.535025    0.199979  Uiso   1.00  Ir
   Ir010  1.0    0.242408    0.537389    0.200064  Uiso   1.00  Ir
   Ir011  1.0    0.033646    0.488227    0.239215  Uiso   1.00  Ir
   Ir012  1.0    0.533297    0.489282    0.238917  Uiso   1.00  Ir
   Ir013  1.0    0.362316    0.027946    0.284071  Uiso   1.00  Ir
   Ir014  1.0    0.863020    0.020215    0.284799  Uiso   1.00  Ir
   Ir015  1.0    0.696468    0.564087    0.329967  Uiso   1.00  Ir
   Ir016  1.0    0.196281    0.577213    0.330543  Uiso   1.00  Ir
   Ir017  1.0    0.982068    0.497748    0.369281  Uiso   1.00  Ir
   Ir018  1.0    0.482344    0.517524    0.367063  Uiso   1.00  Ir
    H001  1.0    0.685369    0.092729    0.070221  Uiso   1.00   H
    H002  1.0    0.185369    0.092730    0.070223  Uiso   1.00   H
    H003  1.0    0.634134    0.084811    0.186471  Uiso   1.00   H
    H004  1.0    0.134135    0.084809    0.186472  Uiso   1.00   H
    H005  1.0    0.584100    0.091363    0.321870  Uiso   1.00   H
    H006  1.0    0.084774    0.092514    0.321688  Uiso   1.00   H
    H007  1.0    0.497804    0.130677    0.431290  Uiso   1.00   H
    O001  1.0    0.361813    0.298922    0.015077  Uiso   1.00   O
    O002  1.0    0.861814    0.298922    0.015077  Uiso   1.00   O
    O003  1.0    0.551880    0.686501    0.040639  Uiso   1.00   O
    O004  1.0    0.051880    0.686501    0.040639  Uiso   1.00   O
    O005  1.0    0.673593    0.286585    0.057009  Uiso   1.00   O
    O006  1.0    0.173593    0.286585    0.057009  Uiso   1.00   O
    O007  1.0    0.878754    0.817373    0.084601  Uiso   1.00   O
    O008  1.0    0.378754    0.817373    0.084601  Uiso   1.00   O
    O009  1.0    0.990688    0.188862    0.099655  Uiso   1.00   O
    O010  1.0    0.490688    0.188862    0.099655  Uiso   1.00   O
    O011  1.0    0.195997    0.705239    0.127267  Uiso   1.00   O
    O012  1.0    0.695997    0.705239    0.127267  Uiso   1.00   O
    O013  1.0    0.314580    0.304063    0.143215  Uiso   1.00   O
    O014  1.0    0.814580    0.304063    0.143215  Uiso   1.00   O
    O015  1.0    0.504647    0.691643    0.168777  Uiso   1.00   O
    O016  1.0    0.004647    0.691643    0.168777  Uiso   1.00   O
    O017  1.0    0.626360    0.291727    0.185146  Uiso   1.00   O
    O018  1.0    0.126360    0.291727    0.185146  Uiso   1.00   O
    O019  1.0    0.829949    0.830325    0.212753  Uiso   1.00   O
    O020  1.0    0.326964    0.839950    0.212179  Uiso   1.00   O
    O021  1.0    0.945736    0.188436    0.228085  Uiso   1.00   O
    O022  1.0    0.444196    0.195141    0.227257  Uiso   1.00   O
    O023  1.0    0.148026    0.709931    0.252728  Uiso   1.00   O
    O024  1.0    0.647719    0.705367    0.253030  Uiso   1.00   O
    O025  1.0    0.275473    0.356906    0.271953  Uiso   1.00   O
    O026  1.0    0.775599    0.346913    0.271609  Uiso   1.00   O
    O027  1.0    0.451316    0.700200    0.292139  Uiso   1.00   O
    O028  1.0    0.952525    0.687698    0.294088  Uiso   1.00   O
    O029  1.0    0.579498    0.298562    0.312629  Uiso   1.00   O
    O030  1.0    0.078235    0.300709    0.311798  Uiso   1.00   O
    O031  1.0    0.770725    0.875928    0.334159  Uiso   1.00   O
    O032  1.0    0.272663    0.884740    0.335176  Uiso   1.00   O
    O033  1.0    0.900006    0.208668    0.353436  Uiso   1.00   O
    O034  1.0    0.409078    0.207997    0.350924  Uiso   1.00   O
    O035  1.0    0.095175    0.784371    0.359827  Uiso   1.00   O
    O036  1.0    0.593744    0.765847    0.361443  Uiso   1.00   O
    O037  1.0    0.238732    0.358049    0.383025  Uiso   1.00   O
    O038  1.0    0.416996    0.758620    0.406563  Uiso   1.00   O
    O039  1.0    0.537135    0.290741    0.424535  Uiso   1.00   O
    O040  1.0    0.738575    0.348436    0.383297  Uiso   1.00   O
    O041  1.0    0.907592    0.734875    0.403536  Uiso   1.00   O
    O042  1.0    0.047272    0.304848    0.417733  Uiso   1.00   O
