# Supplementary material for: Tunnel-structured IrOx unlocks catalytic efficiency in proton exchange membrane water electrolyzers
Source: Nat Commun. 2025 Aug 15;16:7608. doi: 10.1038/s41467-025-62861-0 (PMC12356887; doi:10.1038/s41467-025-62861-0)
Supplement: Supplementary file 3 — Supplementary Data 1 [file 41467_2025_62861_MOESM3_ESM.zip › Supplementary_Data_1/slab/activity/AEM/1x2-101-OOH.txt]

data_created_by_vaspkit_code
_audit_creation_date          Wed May  7 19:50:07 2025
_pd_phase_name                     'CIF files'
_cell_length_a                    14.70681000
_cell_length_b                     4.76054922
_cell_length_c                    24.33257000
_cell_angle_alpha                     90.0000
_cell_angle_beta                      90.0000
_cell_angle_gamma                     87.9807
_symmetry_space_group_name_H-M           'P 1'
_symmetry_Int_Tables_number            1
loop_
_symmetry_equiv_pos_as_xyz
    'x, y, z'
loop_
   _atom_site_label
   _atom_site_occupancy
   _atom_site_fract_x
   _atom_site_fract_y
   _atom_site_fract_z
   _atom_site_thermal_displace_type
   _atom_site_U_iso_or_equiv
   _atom_site_type_symbol
   Ir001  1.0    0.459572    0.997874    0.028225  Uiso   1.00  Ir
   Ir002  1.0    0.959572    0.997874    0.028225  Uiso   1.00  Ir
   Ir003  1.0    0.787548    0.522336    0.072335  Uiso   1.00  Ir
   Ir004  1.0    0.287548    0.522336    0.072335  Uiso   1.00  Ir
   Ir005  1.0    0.080607    0.484778    0.111748  Uiso   1.00  Ir
   Ir006  1.0    0.580607    0.484778    0.111748  Uiso   1.00  Ir
   Ir007  1.0    0.412339    0.003016    0.156363  Uiso   1.00  Ir
   Ir008  1.0    0.912339    0.003016    0.156363  Uiso   1.00  Ir
   Ir009  1.0    0.742795    0.534579    0.199890  Uiso   1.00  Ir
   Ir010  1.0    0.242270    0.536790    0.200157  Uiso   1.00  Ir
   Ir011  1.0    0.033845    0.487946    0.239206  Uiso   1.00  Ir
   Ir012  1.0    0.533092    0.489865    0.239116  Uiso   1.00  Ir
   Ir013  1.0    0.362886    0.024769    0.284082  Uiso   1.00  Ir
   Ir014  1.0    0.863465    0.019418    0.284622  Uiso   1.00  Ir
   Ir015  1.0    0.696768    0.562190    0.329717  Uiso   1.00  Ir
   Ir016  1.0    0.196807    0.573542    0.330830  Uiso   1.00  Ir
   Ir017  1.0    0.982629    0.497452    0.369267  Uiso   1.00  Ir
   Ir018  1.0    0.483696    0.515000    0.368084  Uiso   1.00  Ir
    H001  1.0    0.685369    0.092729    0.070221  Uiso   1.00   H
    H002  1.0    0.185369    0.092730    0.070223  Uiso   1.00   H
    H003  1.0    0.634134    0.084811    0.186471  Uiso   1.00   H
    H004  1.0    0.134135    0.084809    0.186472  Uiso   1.00   H
    H005  1.0    0.584219    0.089629    0.322022  Uiso   1.00   H
    H006  1.0    0.084695    0.091205    0.321241  Uiso   1.00   H
    H007  1.0    0.452578    0.030365    0.448911  Uiso   1.00   H
    O001  1.0    0.473369    0.207102    0.467522  Uiso   1.00   O
    O002  1.0    0.361813    0.298922    0.015077  Uiso   1.00   O
    O003  1.0    0.861814    0.298922    0.015077  Uiso   1.00   O
    O004  1.0    0.551880    0.686501    0.040639  Uiso   1.00   O
    O005  1.0    0.051880    0.686501    0.040639  Uiso   1.00   O
    O006  1.0    0.673593    0.286585    0.057009  Uiso   1.00   O
    O007  1.0    0.173593    0.286585    0.057009  Uiso   1.00   O
    O008  1.0    0.878754    0.817373    0.084601  Uiso   1.00   O
    O009  1.0    0.378754    0.817373    0.084601  Uiso   1.00   O
    O010  1.0    0.990688    0.188862    0.099655  Uiso   1.00   O
    O011  1.0    0.490688    0.188862    0.099655  Uiso   1.00   O
    O012  1.0    0.195997    0.705239    0.127267  Uiso   1.00   O
    O013  1.0    0.695997    0.705239    0.127267  Uiso   1.00   O
    O014  1.0    0.314580    0.304063    0.143215  Uiso   1.00   O
    O015  1.0    0.814580    0.304063    0.143215  Uiso   1.00   O
    O016  1.0    0.504647    0.691643    0.168777  Uiso   1.00   O
    O017  1.0    0.004647    0.691643    0.168777  Uiso   1.00   O
    O018  1.0    0.626360    0.291727    0.185146  Uiso   1.00   O
    O019  1.0    0.126360    0.291727    0.185146  Uiso   1.00   O
    O020  1.0    0.830438    0.828743    0.212781  Uiso   1.00   O
    O021  1.0    0.327975    0.836445    0.212487  Uiso   1.00   O
    O022  1.0    0.945731    0.188934    0.227943  Uiso   1.00   O
    O023  1.0    0.443986    0.195663    0.227320  Uiso   1.00   O
    O024  1.0    0.148165    0.708976    0.253010  Uiso   1.00   O
    O025  1.0    0.647829    0.704842    0.252996  Uiso   1.00   O
    O026  1.0    0.274471    0.351956    0.271771  Uiso   1.00   O
    O027  1.0    0.775230    0.344123    0.271330  Uiso   1.00   O
    O028  1.0    0.452332    0.701889    0.292401  Uiso   1.00   O
    O029  1.0    0.953509    0.688925    0.294063  Uiso   1.00   O
    O030  1.0    0.579150    0.297505    0.313263  Uiso   1.00   O
    O031  1.0    0.078184    0.299182    0.311776  Uiso   1.00   O
    O032  1.0    0.771580    0.872475    0.333890  Uiso   1.00   O
    O033  1.0    0.274138    0.879740    0.335488  Uiso   1.00   O
    O034  1.0    0.900463    0.209455    0.353003  Uiso   1.00   O
    O035  1.0    0.410179    0.212554    0.350631  Uiso   1.00   O
    O036  1.0    0.095868    0.779940    0.360258  Uiso   1.00   O
    O037  1.0    0.594672    0.765878    0.361341  Uiso   1.00   O
    O038  1.0    0.238891    0.350826    0.382766  Uiso   1.00   O
    O039  1.0    0.421104    0.772161    0.407034  Uiso   1.00   O
    O040  1.0    0.537058    0.313614    0.430119  Uiso   1.00   O
    O041  1.0    0.737002    0.341364    0.382782  Uiso   1.00   O
    O042  1.0    0.908921    0.736994    0.403465  Uiso   1.00   O
    O043  1.0    0.047341    0.303081    0.417802  Uiso   1.00   O
