# Supplementary material for: Tunnel-structured IrOx unlocks catalytic efficiency in proton exchange membrane water electrolyzers
Source: Nat Commun. 2025 Aug 15;16:7608. doi: 10.1038/s41467-025-62861-0 (PMC12356887; doi:10.1038/s41467-025-62861-0)
Supplement: Supplementary file 3 — Supplementary Data 1 [file 41467_2025_62861_MOESM3_ESM.zip › Supplementary_Data_1/slab/activity/AEM/1x2-110-M.txt]

data_created_by_vaspkit_code
_audit_creation_date          Wed May  7 19:50:07 2025
_pd_phase_name                     'CIF files'
_cell_length_a                    15.28671600
_cell_length_b                     3.19427000
_cell_length_c                    23.81521400
_cell_angle_alpha                     90.0000
_cell_angle_beta                      90.0000
_cell_angle_gamma                     90.0000
_symmetry_space_group_name_H-M           'P 1'
_symmetry_Int_Tables_number            1
loop_
_symmetry_equiv_pos_as_xyz
    'x, y, z'
loop_
   _atom_site_label
   _atom_site_occupancy
   _atom_site_fract_x
   _atom_site_fract_y
   _atom_site_fract_z
   _atom_site_thermal_displace_type
   _atom_site_U_iso_or_equiv
   _atom_site_type_symbol
   Ir001  1.0    0.085547    0.500000    0.008544  Uiso   1.00  Ir
   Ir002  1.0    0.261477    0.000000    0.037298  Uiso   1.00  Ir
   Ir003  1.0    0.898051    0.000000    0.070776  Uiso   1.00  Ir
   Ir004  1.0    0.531778    0.000000    0.102344  Uiso   1.00  Ir
   Ir005  1.0    0.707709    0.500000    0.131098  Uiso   1.00  Ir
   Ir006  1.0    0.344282    0.500000    0.164576  Uiso   1.00  Ir
   Ir007  1.0    0.975790    0.500040    0.197831  Uiso   1.00  Ir
   Ir008  1.0    0.154337   -0.000010    0.226357  Uiso   1.00  Ir
   Ir009  1.0    0.792789    0.000077    0.256671  Uiso   1.00  Ir
   Ir010  1.0    0.426445    0.000029    0.287131  Uiso   1.00  Ir
   Ir011  1.0    0.603473    0.499993    0.312336  Uiso   1.00  Ir
   Ir012  1.0    0.240600    0.500057    0.348570  Uiso   1.00  Ir
    H001  1.0    0.678882    0.000000    0.043714  Uiso   1.00   H
    H002  1.0    0.126211    0.500000    0.137309  Uiso   1.00   H
    H003  1.0    0.569721   -0.000007    0.219335  Uiso   1.00   H
    O001  1.0    0.378585    0.000000    0.000000  Uiso   1.00   O
    O002  1.0    0.969549    0.500000    0.046262  Uiso   1.00   O
    O003  1.0    0.504747    0.500000    0.053659  Uiso   1.00   O
    O004  1.0    0.129449    0.000000    0.058972  Uiso   1.00   O
    O005  1.0    0.663506    0.000000    0.083822  Uiso   1.00   O
    O006  1.0    0.285142    0.500000    0.088752  Uiso   1.00   O
    O007  1.0    0.824816    0.500000    0.093799  Uiso   1.00   O
    O008  1.0    0.415780    0.000000    0.140061  Uiso   1.00   O
    O009  1.0    0.950978    0.000000    0.147458  Uiso   1.00   O
    O010  1.0    0.575680    0.500000    0.152771  Uiso   1.00   O
    O011  1.0    0.109737    0.500000    0.177622  Uiso   1.00   O
    O012  1.0    0.736022    0.000019    0.178621  Uiso   1.00   O
    O013  1.0    0.271739    0.000004    0.188625  Uiso   1.00   O
    O014  1.0    0.859244    0.500049    0.229326  Uiso   1.00   O
    O015  1.0    0.394372    0.499986    0.240206  Uiso   1.00   O
    O016  1.0    0.023602    0.000080    0.244257  Uiso   1.00   O
    O017  1.0    0.557223    0.000005    0.260045  Uiso   1.00   O
    O018  1.0    0.178012    0.500006    0.275307  Uiso   1.00   O
    O019  1.0    0.716853    0.500006    0.274561  Uiso   1.00   O
    O020  1.0    0.315911    0.000060    0.327805  Uiso   1.00   O
    O021  1.0    0.843818    0.000074    0.324067  Uiso   1.00   O
    O022  1.0    0.474793    0.499992    0.330778  Uiso   1.00   O
    O023  1.0    0.628164   -0.000020    0.358516  Uiso   1.00   O
    O024  1.0    0.185041    0.000022    0.380116  Uiso   1.00   O
