# Supplementary material for: Tunnel-structured IrOx unlocks catalytic efficiency in proton exchange membrane water electrolyzers
Source: Nat Commun. 2025 Aug 15;16:7608. doi: 10.1038/s41467-025-62861-0 (PMC12356887; doi:10.1038/s41467-025-62861-0)
Supplement: Supplementary file 3 — Supplementary Data 1 [file 41467_2025_62861_MOESM3_ESM.zip › Supplementary_Data_1/slab/activity/AEM/1x2-110-OOH.txt]

data_created_by_vaspkit_code
_audit_creation_date          Wed May  7 19:50:08 2025
_pd_phase_name                     'CIF files'
_cell_length_a                    15.28671600
_cell_length_b                     3.19427000
_cell_length_c                    23.81521400
_cell_angle_alpha                     90.0000
_cell_angle_beta                      90.0000
_cell_angle_gamma                     90.0000
_symmetry_space_group_name_H-M           'P 1'
_symmetry_Int_Tables_number            1
loop_
_symmetry_equiv_pos_as_xyz
    'x, y, z'
loop_
   _atom_site_label
   _atom_site_occupancy
   _atom_site_fract_x
   _atom_site_fract_y
   _atom_site_fract_z
   _atom_site_thermal_displace_type
   _atom_site_U_iso_or_equiv
   _atom_site_type_symbol
   Ir001  1.0    0.085547    0.500000    0.008544  Uiso   1.00  Ir
   Ir002  1.0    0.261477    0.000000    0.037298  Uiso   1.00  Ir
   Ir003  1.0    0.898051    0.000000    0.070776  Uiso   1.00  Ir
   Ir004  1.0    0.531778    0.000000    0.102344  Uiso   1.00  Ir
   Ir005  1.0    0.707709    0.500000    0.131098  Uiso   1.00  Ir
   Ir006  1.0    0.344282    0.500000    0.164576  Uiso   1.00  Ir
   Ir007  1.0    0.976220    0.500014    0.197816  Uiso   1.00  Ir
   Ir008  1.0    0.155248   -0.000001    0.226178  Uiso   1.00  Ir
   Ir009  1.0    0.793149    0.000038    0.256700  Uiso   1.00  Ir
   Ir010  1.0    0.427950   -0.000016    0.286450  Uiso   1.00  Ir
   Ir011  1.0    0.604857    0.499963    0.313440  Uiso   1.00  Ir
   Ir012  1.0    0.243759    0.499969    0.349802  Uiso   1.00  Ir
    H001  1.0    0.678882    0.000000    0.043714  Uiso   1.00   H
    H002  1.0    0.126211    0.500000    0.137309  Uiso   1.00   H
    H003  1.0    0.571815   -0.000080    0.220398  Uiso   1.00   H
    H004  1.0    0.290943    0.499694    0.496970  Uiso   1.00   H
    O001  1.0    0.247602    0.500403    0.466545  Uiso   1.00   O
    O002  1.0    0.378585    0.000000    0.000000  Uiso   1.00   O
    O003  1.0    0.969549    0.500000    0.046262  Uiso   1.00   O
    O004  1.0    0.504747    0.500000    0.053659  Uiso   1.00   O
    O005  1.0    0.129449    0.000000    0.058972  Uiso   1.00   O
    O006  1.0    0.663506    0.000000    0.083822  Uiso   1.00   O
    O007  1.0    0.285142    0.500000    0.088752  Uiso   1.00   O
    O008  1.0    0.824816    0.500000    0.093799  Uiso   1.00   O
    O009  1.0    0.415780    0.000000    0.140061  Uiso   1.00   O
    O010  1.0    0.950978    0.000000    0.147458  Uiso   1.00   O
    O011  1.0    0.575680    0.500000    0.152771  Uiso   1.00   O
    O012  1.0    0.109737    0.500000    0.177622  Uiso   1.00   O
    O013  1.0    0.735705    0.000001    0.178808  Uiso   1.00   O
    O014  1.0    0.271019   -0.000008    0.187814  Uiso   1.00   O
    O015  1.0    0.859458    0.499992    0.229173  Uiso   1.00   O
    O016  1.0    0.397045    0.499956    0.239410  Uiso   1.00   O
    O017  1.0    0.025388    0.000047    0.243475  Uiso   1.00   O
    O018  1.0    0.558911    0.000002    0.261048  Uiso   1.00   O
    O019  1.0    0.184840    0.499984    0.272733  Uiso   1.00   O
    O020  1.0    0.717797    0.500040    0.275334  Uiso   1.00   O
    O021  1.0    0.312922   -0.000046    0.321697  Uiso   1.00   O
    O022  1.0    0.844496   -0.000036    0.324030  Uiso   1.00   O
    O023  1.0    0.475551    0.499993    0.330364  Uiso   1.00   O
    O024  1.0    0.629695   -0.000077    0.359805  Uiso   1.00   O
    O025  1.0    0.173247    0.000100    0.366966  Uiso   1.00   O
    O026  1.0    0.306896    0.499868    0.418967  Uiso   1.00   O
