# Supplementary material for: Tunnel-structured IrOx unlocks catalytic efficiency in proton exchange membrane water electrolyzers
Source: Nat Commun. 2025 Aug 15;16:7608. doi: 10.1038/s41467-025-62861-0 (PMC12356887; doi:10.1038/s41467-025-62861-0)
Supplement: Supplementary file 3 — Supplementary Data 1 [file 41467_2025_62861_MOESM3_ESM.zip › Supplementary_Data_1/slab/activity/AEM/1x2-111-M.txt]

data_created_by_vaspkit_code
_audit_creation_date          Wed May  7 19:50:08 2025
_pd_phase_name                     'CIF files'
_cell_length_a                     5.73290400
_cell_length_b                    14.70681050
_cell_length_c                    22.53879700
_cell_angle_alpha                     90.0000
_cell_angle_beta                      90.0000
_cell_angle_gamma                     84.7352
_symmetry_space_group_name_H-M           'P 1'
_symmetry_Int_Tables_number            1
loop_
_symmetry_equiv_pos_as_xyz
    'x, y, z'
loop_
   _atom_site_label
   _atom_site_occupancy
   _atom_site_fract_x
   _atom_site_fract_y
   _atom_site_fract_z
   _atom_site_thermal_displace_type
   _atom_site_U_iso_or_equiv
   _atom_site_type_symbol
   Ir001  1.0    0.468592    0.152318    0.000000  Uiso   1.00  Ir
   Ir002  1.0    0.468592    0.652318    0.000000  Uiso   1.00  Ir
   Ir003  1.0    0.232236    0.820968    0.075314  Uiso   1.00  Ir
   Ir004  1.0    0.232236    0.320968    0.075314  Uiso   1.00  Ir
   Ir005  1.0    0.701054    0.470241    0.095888  Uiso   1.00  Ir
   Ir006  1.0    0.701054    0.970241    0.095888  Uiso   1.00  Ir
   Ir007  1.0    0.166703    0.115942    0.115288  Uiso   1.00  Ir
   Ir008  1.0    0.166703    0.615942    0.115288  Uiso   1.00  Ir
   Ir009  1.0    0.925479    0.786252    0.190541  Uiso   1.00  Ir
   Ir010  1.0    0.927739    0.287215    0.191322  Uiso   1.00  Ir
   Ir011  1.0    0.401812    0.436250    0.210797  Uiso   1.00  Ir
   Ir012  1.0    0.402374    0.933831    0.210574  Uiso   1.00  Ir
   Ir013  1.0    0.851457    0.082635    0.230593  Uiso   1.00  Ir
   Ir014  1.0    0.848153    0.585331    0.228346  Uiso   1.00  Ir
   Ir015  1.0    0.634615    0.759876    0.315513  Uiso   1.00  Ir
   Ir016  1.0    0.623337    0.253692    0.310473  Uiso   1.00  Ir
   Ir017  1.0    0.084681    0.418893    0.333037  Uiso   1.00  Ir
   Ir018  1.0    0.069167    0.913356    0.333482  Uiso   1.00  Ir
    H001  1.0    0.829105    0.742311    0.080727  Uiso   1.00   H
    H002  1.0    0.829102    0.242310    0.080728  Uiso   1.00   H
    H003  1.0    0.532268    0.717728    0.222768  Uiso   1.00   H
    H004  1.0    0.516712    0.209250    0.187333  Uiso   1.00   H
    H005  1.0    0.328675    0.661250    0.350119  Uiso   1.00   H
    H006  1.0    0.220320    0.211727    0.312402  Uiso   1.00   H
    O001  1.0    0.703327    0.550628    0.023179  Uiso   1.00   O
    O002  1.0    0.703327    0.050628    0.023179  Uiso   1.00   O
    O003  1.0    0.191416    0.588632    0.027725  Uiso   1.00   O
    O004  1.0    0.191416    0.088632    0.027725  Uiso   1.00   O
    O005  1.0    0.521496    0.382338    0.049291  Uiso   1.00   O
    O006  1.0    0.521496    0.882338    0.049291  Uiso   1.00   O
    O007  1.0    0.997712    0.923927    0.052393  Uiso   1.00   O
    O008  1.0    0.997712    0.423927    0.052393  Uiso   1.00   O
    O009  1.0    0.432494    0.697161    0.088634  Uiso   1.00   O
    O010  1.0    0.432494    0.197161    0.088634  Uiso   1.00   O
    O011  1.0    0.976669    0.240644    0.103906  Uiso   1.00   O
    O012  1.0    0.976669    0.740644    0.103906  Uiso   1.00   O
    O013  1.0    0.401438    0.014251    0.138467  Uiso   1.00   O
    O014  1.0    0.401438    0.514251    0.138467  Uiso   1.00   O
    O015  1.0    0.889527    0.552255    0.143013  Uiso   1.00   O
    O016  1.0    0.889527    0.052255    0.143013  Uiso   1.00   O
    O017  1.0    0.219607    0.345962    0.164579  Uiso   1.00   O
    O018  1.0    0.219607    0.845962    0.164579  Uiso   1.00   O
    O019  1.0    0.695823    0.387551    0.167681  Uiso   1.00   O
    O020  1.0    0.695823    0.887551    0.167681  Uiso   1.00   O
    O021  1.0    0.108828    0.663048    0.201435  Uiso   1.00   O
    O022  1.0    0.103363    0.162749    0.201735  Uiso   1.00   O
    O023  1.0    0.653861    0.207982    0.213814  Uiso   1.00   O
    O024  1.0    0.658701    0.697929    0.194130  Uiso   1.00   O
    O025  1.0    0.092707    0.981883    0.252997  Uiso   1.00   O
    O026  1.0    0.092244    0.484198    0.251997  Uiso   1.00   O
    O027  1.0    0.576380    0.521797    0.252158  Uiso   1.00   O
    O028  1.0    0.582914    0.018003    0.251632  Uiso   1.00   O
    O029  1.0    0.889512    0.320306    0.275549  Uiso   1.00   O
    O030  1.0    0.882657    0.820141    0.273932  Uiso   1.00   O
    O031  1.0    0.412903    0.852090    0.284911  Uiso   1.00   O
    O032  1.0    0.389967    0.351777    0.280708  Uiso   1.00   O
    O033  1.0    0.809166    0.648648    0.304675  Uiso   1.00   O
    O034  1.0    0.833246    0.141419    0.307913  Uiso   1.00   O
    O035  1.0    0.374124    0.176002    0.314383  Uiso   1.00   O
    O036  1.0    0.418614    0.708566    0.367416  Uiso   1.00   O
    O037  1.0    0.667126    0.291342    0.382630  Uiso   1.00   O
    O038  1.0    0.799183    0.470249    0.346954  Uiso   1.00   O
    O039  1.0    0.121286    0.321930    0.378163  Uiso   1.00   O
    O040  1.0    0.268587    0.496620    0.363363  Uiso   1.00   O
    O041  1.0    0.784348    0.969696    0.343715  Uiso   1.00   O
    O042  1.0    0.257180    0.984166    0.367777  Uiso   1.00   O
    O043  1.0    0.065038    0.815005    0.377150  Uiso   1.00   O
