# Supplementary material for: Tunnel-structured IrOx unlocks catalytic efficiency in proton exchange membrane water electrolyzers
Source: Nat Commun. 2025 Aug 15;16:7608. doi: 10.1038/s41467-025-62861-0 (PMC12356887; doi:10.1038/s41467-025-62861-0)
Supplement: Supplementary file 3 — Supplementary Data 1 [file 41467_2025_62861_MOESM3_ESM.zip › Supplementary_Data_1/slab/activity/AEM/1x2-111-O.txt]

data_created_by_vaspkit_code
_audit_creation_date          Wed May  7 19:50:08 2025
_pd_phase_name                     'CIF files'
_cell_length_a                     5.73290400
_cell_length_b                    14.70681050
_cell_length_c                    22.53879700
_cell_angle_alpha                     90.0000
_cell_angle_beta                      90.0000
_cell_angle_gamma                     84.7352
_symmetry_space_group_name_H-M           'P 1'
_symmetry_Int_Tables_number            1
loop_
_symmetry_equiv_pos_as_xyz
    'x, y, z'
loop_
   _atom_site_label
   _atom_site_occupancy
   _atom_site_fract_x
   _atom_site_fract_y
   _atom_site_fract_z
   _atom_site_thermal_displace_type
   _atom_site_U_iso_or_equiv
   _atom_site_type_symbol
   Ir001  1.0    0.468592    0.152318    0.000000  Uiso   1.00  Ir
   Ir002  1.0    0.468592    0.652318    0.000000  Uiso   1.00  Ir
   Ir003  1.0    0.232236    0.820968    0.075314  Uiso   1.00  Ir
   Ir004  1.0    0.232236    0.320968    0.075314  Uiso   1.00  Ir
   Ir005  1.0    0.701054    0.470241    0.095888  Uiso   1.00  Ir
   Ir006  1.0    0.701054    0.970241    0.095888  Uiso   1.00  Ir
   Ir007  1.0    0.166703    0.115942    0.115288  Uiso   1.00  Ir
   Ir008  1.0    0.166703    0.615942    0.115288  Uiso   1.00  Ir
   Ir009  1.0    0.927566    0.786624    0.191413  Uiso   1.00  Ir
   Ir010  1.0    0.927510    0.286608    0.191410  Uiso   1.00  Ir
   Ir011  1.0    0.402145    0.434368    0.210526  Uiso   1.00  Ir
   Ir012  1.0    0.402150    0.934380    0.210511  Uiso   1.00  Ir
   Ir013  1.0    0.854395    0.081027    0.231065  Uiso   1.00  Ir
   Ir014  1.0    0.854425    0.581061    0.231049  Uiso   1.00  Ir
   Ir015  1.0    0.626254    0.750697    0.310684  Uiso   1.00  Ir
   Ir016  1.0    0.626034    0.250749    0.310673  Uiso   1.00  Ir
   Ir017  1.0    0.095793    0.410654    0.333484  Uiso   1.00  Ir
   Ir018  1.0    0.096283    0.910470    0.333488  Uiso   1.00  Ir
    H001  1.0    0.829105    0.742311    0.080727  Uiso   1.00   H
    H002  1.0    0.829102    0.242310    0.080728  Uiso   1.00   H
    H003  1.0    0.516266    0.707796    0.188154  Uiso   1.00   H
    H004  1.0    0.516285    0.207750    0.188128  Uiso   1.00   H
    H005  1.0    0.230165    0.700172    0.312631  Uiso   1.00   H
    H006  1.0    0.229864    0.200154    0.312698  Uiso   1.00   H
    O001  1.0    0.703327    0.550628    0.023179  Uiso   1.00   O
    O002  1.0    0.703327    0.050628    0.023179  Uiso   1.00   O
    O003  1.0    0.191416    0.588632    0.027725  Uiso   1.00   O
    O004  1.0    0.191416    0.088632    0.027725  Uiso   1.00   O
    O005  1.0    0.521496    0.382338    0.049291  Uiso   1.00   O
    O006  1.0    0.521496    0.882338    0.049291  Uiso   1.00   O
    O007  1.0    0.997712    0.923927    0.052393  Uiso   1.00   O
    O008  1.0    0.997712    0.423927    0.052393  Uiso   1.00   O
    O009  1.0    0.432494    0.697161    0.088634  Uiso   1.00   O
    O010  1.0    0.432494    0.197161    0.088634  Uiso   1.00   O
    O011  1.0    0.976669    0.240644    0.103906  Uiso   1.00   O
    O012  1.0    0.976669    0.740644    0.103906  Uiso   1.00   O
    O013  1.0    0.401438    0.014251    0.138467  Uiso   1.00   O
    O014  1.0    0.401438    0.514251    0.138467  Uiso   1.00   O
    O015  1.0    0.889527    0.552255    0.143013  Uiso   1.00   O
    O016  1.0    0.889527    0.052255    0.143013  Uiso   1.00   O
    O017  1.0    0.219607    0.345962    0.164579  Uiso   1.00   O
    O018  1.0    0.219607    0.845962    0.164579  Uiso   1.00   O
    O019  1.0    0.695823    0.387551    0.167681  Uiso   1.00   O
    O020  1.0    0.695823    0.887551    0.167681  Uiso   1.00   O
    O021  1.0    0.104350    0.662171    0.201876  Uiso   1.00   O
    O022  1.0    0.104303    0.162171    0.201860  Uiso   1.00   O
    O023  1.0    0.654689    0.206403    0.214153  Uiso   1.00   O
    O024  1.0    0.654732    0.706479    0.214149  Uiso   1.00   O
    O025  1.0    0.098395    0.981623    0.252813  Uiso   1.00   O
    O026  1.0    0.098215    0.481559    0.252797  Uiso   1.00   O
    O027  1.0    0.586747    0.516113    0.251406  Uiso   1.00   O
    O028  1.0    0.586621    0.016158    0.251420  Uiso   1.00   O
    O029  1.0    0.882949    0.321990    0.275085  Uiso   1.00   O
    O030  1.0    0.883050    0.822011    0.275098  Uiso   1.00   O
    O031  1.0    0.385487    0.846137    0.279204  Uiso   1.00   O
    O032  1.0    0.385288    0.346095    0.279183  Uiso   1.00   O
    O033  1.0    0.848411    0.641861    0.307542  Uiso   1.00   O
    O034  1.0    0.848124    0.141836    0.307572  Uiso   1.00   O
    O035  1.0    0.388215    0.168275    0.316099  Uiso   1.00   O
    O036  1.0    0.388446    0.668224    0.316044  Uiso   1.00   O
    O037  1.0    0.656999    0.290893    0.382757  Uiso   1.00   O
    O038  1.0    0.820920    0.468995    0.349764  Uiso   1.00   O
    O039  1.0    0.118250    0.311853    0.377383  Uiso   1.00   O
    O040  1.0    0.296387    0.480144    0.364753  Uiso   1.00   O
    O041  1.0    0.657127    0.790855    0.382770  Uiso   1.00   O
    O042  1.0    0.821598    0.968904    0.349861  Uiso   1.00   O
    O043  1.0    0.296515    0.980119    0.364734  Uiso   1.00   O
    O044  1.0    0.119225    0.811698    0.377410  Uiso   1.00   O
