# Supplementary material for: Tunnel-structured IrOx unlocks catalytic efficiency in proton exchange membrane water electrolyzers
Source: Nat Commun. 2025 Aug 15;16:7608. doi: 10.1038/s41467-025-62861-0 (PMC12356887; doi:10.1038/s41467-025-62861-0)
Supplement: Supplementary file 3 — Supplementary Data 1 [file 41467_2025_62861_MOESM3_ESM.zip › Supplementary_Data_1/slab/activity/AEM/1x2-111-OH.txt]

data_created_by_vaspkit_code
_audit_creation_date          Wed May  7 19:50:08 2025
_pd_phase_name                     'CIF files'
_cell_length_a                     5.73290400
_cell_length_b                    14.70681050
_cell_length_c                    22.53879700
_cell_angle_alpha                     90.0000
_cell_angle_beta                      90.0000
_cell_angle_gamma                     84.7352
_symmetry_space_group_name_H-M           'P 1'
_symmetry_Int_Tables_number            1
loop_
_symmetry_equiv_pos_as_xyz
    'x, y, z'
loop_
   _atom_site_label
   _atom_site_occupancy
   _atom_site_fract_x
   _atom_site_fract_y
   _atom_site_fract_z
   _atom_site_thermal_displace_type
   _atom_site_U_iso_or_equiv
   _atom_site_type_symbol
   Ir001  1.0    0.468592    0.152318    0.000000  Uiso   1.00  Ir
   Ir002  1.0    0.468592    0.652318    0.000000  Uiso   1.00  Ir
   Ir003  1.0    0.232236    0.820968    0.075314  Uiso   1.00  Ir
   Ir004  1.0    0.232236    0.320968    0.075314  Uiso   1.00  Ir
   Ir005  1.0    0.701054    0.470241    0.095888  Uiso   1.00  Ir
   Ir006  1.0    0.701054    0.970241    0.095888  Uiso   1.00  Ir
   Ir007  1.0    0.166703    0.115942    0.115288  Uiso   1.00  Ir
   Ir008  1.0    0.166703    0.615942    0.115288  Uiso   1.00  Ir
   Ir009  1.0    0.929107    0.786662    0.191485  Uiso   1.00  Ir
   Ir010  1.0    0.928188    0.286965    0.191384  Uiso   1.00  Ir
   Ir011  1.0    0.404066    0.434982    0.210921  Uiso   1.00  Ir
   Ir012  1.0    0.399306    0.935904    0.210684  Uiso   1.00  Ir
   Ir013  1.0    0.855259    0.081888    0.231318  Uiso   1.00  Ir
   Ir014  1.0    0.858545    0.580408    0.231052  Uiso   1.00  Ir
   Ir015  1.0    0.618357    0.745309    0.302982  Uiso   1.00  Ir
   Ir016  1.0    0.629060    0.251364    0.311109  Uiso   1.00  Ir
   Ir017  1.0    0.098399    0.411659    0.333994  Uiso   1.00  Ir
   Ir018  1.0    0.090491    0.905811    0.332920  Uiso   1.00  Ir
    H001  1.0    0.829105    0.742311    0.080727  Uiso   1.00   H
    H002  1.0    0.829102    0.242310    0.080728  Uiso   1.00   H
    H003  1.0    0.516901    0.703681    0.185525  Uiso   1.00   H
    H004  1.0    0.514956    0.209318    0.189661  Uiso   1.00   H
    H005  1.0    0.258738    0.701628    0.350053  Uiso   1.00   H
    H006  1.0    0.232170    0.201547    0.312929  Uiso   1.00   H
    H007  1.0    0.623420    0.732040    0.410920  Uiso   1.00   H
    O001  1.0    0.703327    0.550628    0.023179  Uiso   1.00   O
    O002  1.0    0.703327    0.050628    0.023179  Uiso   1.00   O
    O003  1.0    0.191416    0.588632    0.027725  Uiso   1.00   O
    O004  1.0    0.191416    0.088632    0.027725  Uiso   1.00   O
    O005  1.0    0.521496    0.382338    0.049291  Uiso   1.00   O
    O006  1.0    0.521496    0.882338    0.049291  Uiso   1.00   O
    O007  1.0    0.997712    0.923927    0.052393  Uiso   1.00   O
    O008  1.0    0.997712    0.423927    0.052393  Uiso   1.00   O
    O009  1.0    0.432494    0.697161    0.088634  Uiso   1.00   O
    O010  1.0    0.432494    0.197161    0.088634  Uiso   1.00   O
    O011  1.0    0.976669    0.240644    0.103906  Uiso   1.00   O
    O012  1.0    0.976669    0.740644    0.103906  Uiso   1.00   O
    O013  1.0    0.401438    0.014251    0.138467  Uiso   1.00   O
    O014  1.0    0.401438    0.514251    0.138467  Uiso   1.00   O
    O015  1.0    0.889527    0.552255    0.143013  Uiso   1.00   O
    O016  1.0    0.889527    0.052255    0.143013  Uiso   1.00   O
    O017  1.0    0.219607    0.345962    0.164579  Uiso   1.00   O
    O018  1.0    0.219607    0.845962    0.164579  Uiso   1.00   O
    O019  1.0    0.695823    0.387551    0.167681  Uiso   1.00   O
    O020  1.0    0.695823    0.887551    0.167681  Uiso   1.00   O
    O021  1.0    0.105175    0.662124    0.201504  Uiso   1.00   O
    O022  1.0    0.104544    0.162375    0.201825  Uiso   1.00   O
    O023  1.0    0.655683    0.207742    0.214884  Uiso   1.00   O
    O024  1.0    0.653879    0.703736    0.211973  Uiso   1.00   O
    O025  1.0    0.098899    0.983523    0.253757  Uiso   1.00   O
    O026  1.0    0.101524    0.482546    0.253453  Uiso   1.00   O
    O027  1.0    0.585705    0.517297    0.252554  Uiso   1.00   O
    O028  1.0    0.580229    0.020951    0.249419  Uiso   1.00   O
    O029  1.0    0.884803    0.322482    0.275159  Uiso   1.00   O
    O030  1.0    0.880366    0.819126    0.275698  Uiso   1.00   O
    O031  1.0    0.387409    0.853408    0.280284  Uiso   1.00   O
    O032  1.0    0.388696    0.347394    0.279781  Uiso   1.00   O
    O033  1.0    0.836261    0.640084    0.309364  Uiso   1.00   O
    O034  1.0    0.851367    0.142385    0.307933  Uiso   1.00   O
    O035  1.0    0.390021    0.169311    0.316459  Uiso   1.00   O
    O036  1.0    0.349511    0.679327    0.314758  Uiso   1.00   O
    O037  1.0    0.660907    0.290739    0.383392  Uiso   1.00   O
    O038  1.0    0.822791    0.469609    0.350273  Uiso   1.00   O
    O039  1.0    0.122584    0.312590    0.377524  Uiso   1.00   O
    O040  1.0    0.296949    0.481795    0.365856  Uiso   1.00   O
    O041  1.0    0.626121    0.785255    0.384853  Uiso   1.00   O
    O042  1.0    0.817393    0.965720    0.346770  Uiso   1.00   O
    O043  1.0    0.284161    0.974416    0.368827  Uiso   1.00   O
    O044  1.0    0.111296    0.808526    0.378953  Uiso   1.00   O
