# Supplementary material for: Tunnel-structured IrOx unlocks catalytic efficiency in proton exchange membrane water electrolyzers
Source: Nat Commun. 2025 Aug 15;16:7608. doi: 10.1038/s41467-025-62861-0 (PMC12356887; doi:10.1038/s41467-025-62861-0)
Supplement: Supplementary file 3 — Supplementary Data 1 [file 41467_2025_62861_MOESM3_ESM.zip › Supplementary_Data_1/slab/activity/AEM/1x2-111-OOH.txt]

data_created_by_vaspkit_code
_audit_creation_date          Wed May  7 19:50:08 2025
_pd_phase_name                     'CIF files'
_cell_length_a                     5.73290400
_cell_length_b                    14.70681050
_cell_length_c                    22.53879700
_cell_angle_alpha                     90.0000
_cell_angle_beta                      90.0000
_cell_angle_gamma                     84.7352
_symmetry_space_group_name_H-M           'P 1'
_symmetry_Int_Tables_number            1
loop_
_symmetry_equiv_pos_as_xyz
    'x, y, z'
loop_
   _atom_site_label
   _atom_site_occupancy
   _atom_site_fract_x
   _atom_site_fract_y
   _atom_site_fract_z
   _atom_site_thermal_displace_type
   _atom_site_U_iso_or_equiv
   _atom_site_type_symbol
   Ir001  1.0    0.468592    0.152318    0.000000  Uiso   1.00  Ir
   Ir002  1.0    0.468592    0.652318    0.000000  Uiso   1.00  Ir
   Ir003  1.0    0.232236    0.820968    0.075314  Uiso   1.00  Ir
   Ir004  1.0    0.232236    0.320968    0.075314  Uiso   1.00  Ir
   Ir005  1.0    0.701054    0.470241    0.095888  Uiso   1.00  Ir
   Ir006  1.0    0.701054    0.970241    0.095888  Uiso   1.00  Ir
   Ir007  1.0    0.166703    0.115942    0.115288  Uiso   1.00  Ir
   Ir008  1.0    0.166703    0.615942    0.115288  Uiso   1.00  Ir
   Ir009  1.0    0.929275    0.786923    0.191649  Uiso   1.00  Ir
   Ir010  1.0    0.928345    0.287056    0.191414  Uiso   1.00  Ir
   Ir011  1.0    0.403784    0.434934    0.210842  Uiso   1.00  Ir
   Ir012  1.0    0.400376    0.936106    0.210582  Uiso   1.00  Ir
   Ir013  1.0    0.855735    0.082028    0.231325  Uiso   1.00  Ir
   Ir014  1.0    0.858405    0.580430    0.231197  Uiso   1.00  Ir
   Ir015  1.0    0.622299    0.745744    0.304046  Uiso   1.00  Ir
   Ir016  1.0    0.628736    0.251405    0.310999  Uiso   1.00  Ir
   Ir017  1.0    0.097834    0.411170    0.333936  Uiso   1.00  Ir
   Ir018  1.0    0.095304    0.907073    0.332449  Uiso   1.00  Ir
    H001  1.0    0.829105    0.742311    0.080727  Uiso   1.00   H
    H002  1.0    0.829102    0.242310    0.080728  Uiso   1.00   H
    H003  1.0    0.510079    0.705907    0.188713  Uiso   1.00   H
    H004  1.0    0.515300    0.209006    0.189519  Uiso   1.00   H
    H005  1.0    0.263713    0.700642    0.351169  Uiso   1.00   H
    H006  1.0    0.231657    0.201595    0.313368  Uiso   1.00   H
    H007  1.0    0.618436    0.744140    0.462746  Uiso   1.00   H
    O001  1.0    0.614641    0.710265    0.425217  Uiso   1.00   O
    O002  1.0    0.703327    0.550628    0.023179  Uiso   1.00   O
    O003  1.0    0.703327    0.050628    0.023179  Uiso   1.00   O
    O004  1.0    0.191416    0.588632    0.027725  Uiso   1.00   O
    O005  1.0    0.191416    0.088632    0.027725  Uiso   1.00   O
    O006  1.0    0.521496    0.382338    0.049291  Uiso   1.00   O
    O007  1.0    0.521496    0.882338    0.049291  Uiso   1.00   O
    O008  1.0    0.997712    0.923927    0.052393  Uiso   1.00   O
    O009  1.0    0.997712    0.423927    0.052393  Uiso   1.00   O
    O010  1.0    0.432494    0.697161    0.088634  Uiso   1.00   O
    O011  1.0    0.432494    0.197161    0.088634  Uiso   1.00   O
    O012  1.0    0.976669    0.240644    0.103906  Uiso   1.00   O
    O013  1.0    0.976669    0.740644    0.103906  Uiso   1.00   O
    O014  1.0    0.401438    0.014251    0.138467  Uiso   1.00   O
    O015  1.0    0.401438    0.514251    0.138467  Uiso   1.00   O
    O016  1.0    0.889527    0.552255    0.143013  Uiso   1.00   O
    O017  1.0    0.889527    0.052255    0.143013  Uiso   1.00   O
    O018  1.0    0.219607    0.345962    0.164579  Uiso   1.00   O
    O019  1.0    0.219607    0.845962    0.164579  Uiso   1.00   O
    O020  1.0    0.695823    0.387551    0.167681  Uiso   1.00   O
    O021  1.0    0.695823    0.887551    0.167681  Uiso   1.00   O
    O022  1.0    0.105092    0.662230    0.201579  Uiso   1.00   O
    O023  1.0    0.104535    0.162506    0.201785  Uiso   1.00   O
    O024  1.0    0.655660    0.207682    0.214853  Uiso   1.00   O
    O025  1.0    0.651636    0.704909    0.213655  Uiso   1.00   O
    O026  1.0    0.099512    0.983619    0.253700  Uiso   1.00   O
    O027  1.0    0.101388    0.482583    0.253361  Uiso   1.00   O
    O028  1.0    0.586325    0.517132    0.252250  Uiso   1.00   O
    O029  1.0    0.581038    0.021090    0.249672  Uiso   1.00   O
    O030  1.0    0.884520    0.322885    0.275175  Uiso   1.00   O
    O031  1.0    0.885355    0.819655    0.276020  Uiso   1.00   O
    O032  1.0    0.389426    0.853699    0.280436  Uiso   1.00   O
    O033  1.0    0.388473    0.347371    0.279738  Uiso   1.00   O
    O034  1.0    0.840808    0.640112    0.309182  Uiso   1.00   O
    O035  1.0    0.851147    0.142473    0.307993  Uiso   1.00   O
    O036  1.0    0.389609    0.169351    0.316636  Uiso   1.00   O
    O037  1.0    0.353407    0.679386    0.315549  Uiso   1.00   O
    O038  1.0    0.660835    0.290708    0.383363  Uiso   1.00   O
    O039  1.0    0.822246    0.468969    0.350267  Uiso   1.00   O
    O040  1.0    0.121527    0.312276    0.377771  Uiso   1.00   O
    O041  1.0    0.296693    0.481222    0.365743  Uiso   1.00   O
    O042  1.0    0.640665    0.785064    0.384384  Uiso   1.00   O
    O043  1.0    0.822369    0.966937    0.347879  Uiso   1.00   O
    O044  1.0    0.289254    0.975780    0.368568  Uiso   1.00   O
    O045  1.0    0.117408    0.810013    0.379014  Uiso   1.00   O
