# Supplementary material for: Tunnel-structured IrOx unlocks catalytic efficiency in proton exchange membrane water electrolyzers
Source: Nat Commun. 2025 Aug 15;16:7608. doi: 10.1038/s41467-025-62861-0 (PMC12356887; doi:10.1038/s41467-025-62861-0)
Supplement: Supplementary file 3 — Supplementary Data 1 [file 41467_2025_62861_MOESM3_ESM.zip › Supplementary_Data_1/slab/activity/AEM/2x2-001-M.txt]

data_created_by_vaspkit_code
_audit_creation_date          Wed May  7 19:50:10 2025
_pd_phase_name                     'CIF files'
_cell_length_a                     9.93087900
_cell_length_b                    10.48722783
_cell_length_c                    23.01810200
_cell_angle_alpha                     90.0000
_cell_angle_beta                      90.0000
_cell_angle_gamma                     88.2399
_symmetry_space_group_name_H-M           'P 1'
_symmetry_Int_Tables_number            1
loop_
_symmetry_equiv_pos_as_xyz
    'x, y, z'
loop_
   _atom_site_label
   _atom_site_occupancy
   _atom_site_fract_x
   _atom_site_fract_y
   _atom_site_fract_z
   _atom_site_thermal_displace_type
   _atom_site_U_iso_or_equiv
   _atom_site_type_symbol
   Ir001  1.0    0.651884    0.161889    0.000000  Uiso   1.00  Ir
   Ir002  1.0    0.832648    0.644955    0.000000  Uiso   1.00  Ir
   Ir003  1.0    0.167352    0.355044    0.000000  Uiso   1.00  Ir
   Ir004  1.0    0.348116    0.838111    0.000000  Uiso   1.00  Ir
   Ir005  1.0    0.151884    0.661889    0.069668  Uiso   1.00  Ir
   Ir006  1.0    0.848116    0.338111    0.069668  Uiso   1.00  Ir
   Ir007  1.0    0.332648    0.144956    0.069668  Uiso   1.00  Ir
   Ir008  1.0    0.667352    0.855045    0.069668  Uiso   1.00  Ir
   Ir009  1.0    0.651884    0.161889    0.139336  Uiso   1.00  Ir
   Ir010  1.0    0.348116    0.838111    0.139336  Uiso   1.00  Ir
   Ir011  1.0    0.832648    0.644955    0.139336  Uiso   1.00  Ir
   Ir012  1.0    0.167352    0.355044    0.139336  Uiso   1.00  Ir
   Ir013  1.0    0.148304    0.657944    0.209241  Uiso   1.00  Ir
   Ir014  1.0    0.331747    0.145526    0.207321  Uiso   1.00  Ir
   Ir015  1.0    0.667942    0.856012    0.208249  Uiso   1.00  Ir
   Ir016  1.0    0.846087    0.337702    0.208172  Uiso   1.00  Ir
   Ir017  1.0    0.652896    0.160435    0.278059  Uiso   1.00  Ir
   Ir018  1.0    0.349906    0.844856    0.280144  Uiso   1.00  Ir
   Ir019  1.0    0.829160    0.639975    0.278939  Uiso   1.00  Ir
   Ir020  1.0    0.166672    0.352153    0.277611  Uiso   1.00  Ir
   Ir021  1.0    0.131355    0.659272    0.353708  Uiso   1.00  Ir
   Ir022  1.0    0.850976    0.317844    0.351819  Uiso   1.00  Ir
   Ir023  1.0    0.336498    0.147410    0.349603  Uiso   1.00  Ir
   Ir024  1.0    0.688956    0.857282    0.352601  Uiso   1.00  Ir
    H001  1.0    0.081938    0.856658    0.001856  Uiso   1.00   H
    H002  1.0    0.421292    0.645423    0.067314  Uiso   1.00   H
    H003  1.0    0.079834    0.855613    0.139710  Uiso   1.00   H
    H004  1.0    0.427786    0.641484    0.211315  Uiso   1.00   H
    H005  1.0    0.069624    0.858324    0.276584  Uiso   1.00   H
    H006  1.0    0.406470    0.643406    0.345837  Uiso   1.00   H
    O001  1.0    0.455031    0.145188    0.000000  Uiso   1.00   O
    O002  1.0    0.200828    0.159929    0.000000  Uiso   1.00   O
    O003  1.0    0.799171    0.840071    0.000000  Uiso   1.00   O
    O004  1.0    0.150776    0.787731    0.000000  Uiso   1.00   O
    O005  1.0    0.544969    0.854812    0.000000  Uiso   1.00   O
    O006  1.0    0.176282    0.544608    0.000000  Uiso   1.00   O
    O007  1.0    0.823718    0.455392    0.000000  Uiso   1.00   O
    O008  1.0    0.849224    0.212269    0.000000  Uiso   1.00   O
    O009  1.0    0.299172    0.340071    0.069668  Uiso   1.00   O
    O010  1.0    0.650776    0.287731    0.069668  Uiso   1.00   O
    O011  1.0    0.700828    0.659929    0.069668  Uiso   1.00   O
    O012  1.0    0.323718    0.955392    0.069668  Uiso   1.00   O
    O013  1.0    0.044969    0.354812    0.069668  Uiso   1.00   O
    O014  1.0    0.955031    0.645188    0.069668  Uiso   1.00   O
    O015  1.0    0.676282    0.044608    0.069668  Uiso   1.00   O
    O016  1.0    0.349224    0.712269    0.069668  Uiso   1.00   O
    O017  1.0    0.200828    0.159929    0.139336  Uiso   1.00   O
    O018  1.0    0.455031    0.145188    0.139336  Uiso   1.00   O
    O019  1.0    0.544969    0.854812    0.139336  Uiso   1.00   O
    O020  1.0    0.823718    0.455392    0.139336  Uiso   1.00   O
    O021  1.0    0.176282    0.544608    0.139336  Uiso   1.00   O
    O022  1.0    0.849224    0.212269    0.139336  Uiso   1.00   O
    O023  1.0    0.150776    0.787731    0.139336  Uiso   1.00   O
    O024  1.0    0.799171    0.840071    0.139336  Uiso   1.00   O
    O025  1.0    0.953291    0.639603    0.209190  Uiso   1.00   O
    O026  1.0    0.326446    0.956403    0.208189  Uiso   1.00   O
    O027  1.0    0.664533    0.043247    0.207869  Uiso   1.00   O
    O028  1.0    0.355020    0.707334    0.210817  Uiso   1.00   O
    O029  1.0    0.653335    0.283102    0.209392  Uiso   1.00   O
    O030  1.0    0.296797    0.338394    0.208923  Uiso   1.00   O
    O031  1.0    0.701311    0.663852    0.207557  Uiso   1.00   O
    O032  1.0    0.041573    0.358406    0.207792  Uiso   1.00   O
    O033  1.0    0.200769    0.162289    0.274851  Uiso   1.00   O
    O034  1.0    0.800896    0.835709    0.274956  Uiso   1.00   O
    O035  1.0    0.848964    0.209529    0.274111  Uiso   1.00   O
    O036  1.0    0.141470    0.791490    0.276454  Uiso   1.00   O
    O037  1.0    0.817636    0.451916    0.276225  Uiso   1.00   O
    O038  1.0    0.544861    0.843461    0.276350  Uiso   1.00   O
    O039  1.0    0.453678    0.144869    0.276479  Uiso   1.00   O
    O040  1.0    0.173294    0.547053    0.278597  Uiso   1.00   O
    O041  1.0    0.946838    0.624585    0.346845  Uiso   1.00   O
    O042  1.0    0.031714    0.352393    0.336869  Uiso   1.00   O
    O043  1.0    0.321103    0.971524    0.338206  Uiso   1.00   O
    O044  1.0    0.668412    0.032649    0.337717  Uiso   1.00   O
    O045  1.0    0.340810    0.714849    0.348077  Uiso   1.00   O
    O046  1.0    0.661866    0.291880    0.338311  Uiso   1.00   O
    O047  1.0    0.305436    0.327182    0.336367  Uiso   1.00   O
    O048  1.0    0.690243    0.675617    0.337826  Uiso   1.00   O
    O049  1.0    0.106739    0.805845    0.388473  Uiso   1.00   O
    O050  1.0    0.172732    0.525333    0.396653  Uiso   1.00   O
    O051  1.0    0.354748    0.160423    0.423840  Uiso   1.00   O
    O052  1.0    0.809213    0.446901    0.397836  Uiso   1.00   O
    O053  1.0    0.884731    0.176904    0.391417  Uiso   1.00   O
    O054  1.0    0.837823    0.865562    0.393401  Uiso   1.00   O
    O055  1.0    0.549079    0.841505    0.398750  Uiso   1.00   O
