# Supplementary material for: Tunnel-structured IrOx unlocks catalytic efficiency in proton exchange membrane water electrolyzers
Source: Nat Commun. 2025 Aug 15;16:7608. doi: 10.1038/s41467-025-62861-0 (PMC12356887; doi:10.1038/s41467-025-62861-0)
Supplement: Supplementary file 3 — Supplementary Data 1 [file 41467_2025_62861_MOESM3_ESM.zip › Supplementary_Data_1/slab/activity/AEM/2x2-001-O.txt]

data_created_by_vaspkit_code
_audit_creation_date          Wed May  7 19:50:10 2025
_pd_phase_name                     'CIF files'
_cell_length_a                     9.93087900
_cell_length_b                    10.48722783
_cell_length_c                    23.01810200
_cell_angle_alpha                     90.0000
_cell_angle_beta                      90.0000
_cell_angle_gamma                     88.2399
_symmetry_space_group_name_H-M           'P 1'
_symmetry_Int_Tables_number            1
loop_
_symmetry_equiv_pos_as_xyz
    'x, y, z'
loop_
   _atom_site_label
   _atom_site_occupancy
   _atom_site_fract_x
   _atom_site_fract_y
   _atom_site_fract_z
   _atom_site_thermal_displace_type
   _atom_site_U_iso_or_equiv
   _atom_site_type_symbol
   Ir001  1.0    0.651884    0.161889    0.000000  Uiso   1.00  Ir
   Ir002  1.0    0.832648    0.644955    0.000000  Uiso   1.00  Ir
   Ir003  1.0    0.167352    0.355044    0.000000  Uiso   1.00  Ir
   Ir004  1.0    0.348116    0.838111    0.000000  Uiso   1.00  Ir
   Ir005  1.0    0.151884    0.661889    0.069668  Uiso   1.00  Ir
   Ir006  1.0    0.848116    0.338111    0.069668  Uiso   1.00  Ir
   Ir007  1.0    0.332648    0.144956    0.069668  Uiso   1.00  Ir
   Ir008  1.0    0.667352    0.855045    0.069668  Uiso   1.00  Ir
   Ir009  1.0    0.651884    0.161889    0.139336  Uiso   1.00  Ir
   Ir010  1.0    0.348116    0.838111    0.139336  Uiso   1.00  Ir
   Ir011  1.0    0.832648    0.644955    0.139336  Uiso   1.00  Ir
   Ir012  1.0    0.167352    0.355044    0.139336  Uiso   1.00  Ir
   Ir013  1.0    0.149157    0.658228    0.209098  Uiso   1.00  Ir
   Ir014  1.0    0.332196    0.145340    0.207649  Uiso   1.00  Ir
   Ir015  1.0    0.669150    0.856316    0.208191  Uiso   1.00  Ir
   Ir016  1.0    0.845911    0.337988    0.208044  Uiso   1.00  Ir
   Ir017  1.0    0.654218    0.159836    0.277908  Uiso   1.00  Ir
   Ir018  1.0    0.352117    0.842676    0.279894  Uiso   1.00  Ir
   Ir019  1.0    0.830467    0.640695    0.278715  Uiso   1.00  Ir
   Ir020  1.0    0.165517    0.354300    0.277389  Uiso   1.00  Ir
   Ir021  1.0    0.134006    0.659607    0.353771  Uiso   1.00  Ir
   Ir022  1.0    0.850087    0.321358    0.351555  Uiso   1.00  Ir
   Ir023  1.0    0.320286    0.144880    0.350103  Uiso   1.00  Ir
   Ir024  1.0    0.689024    0.857483    0.351843  Uiso   1.00  Ir
    H001  1.0    0.081938    0.856658    0.001856  Uiso   1.00   H
    H002  1.0    0.421292    0.645423    0.067314  Uiso   1.00   H
    H003  1.0    0.079834    0.855613    0.139710  Uiso   1.00   H
    H004  1.0    0.429028    0.640849    0.210464  Uiso   1.00   H
    H005  1.0    0.073048    0.859297    0.276882  Uiso   1.00   H
    H006  1.0    0.409017    0.636908    0.343261  Uiso   1.00   H
    O001  1.0    0.455031    0.145188    0.000000  Uiso   1.00   O
    O002  1.0    0.200828    0.159929    0.000000  Uiso   1.00   O
    O003  1.0    0.799171    0.840071    0.000000  Uiso   1.00   O
    O004  1.0    0.150776    0.787731    0.000000  Uiso   1.00   O
    O005  1.0    0.544969    0.854812    0.000000  Uiso   1.00   O
    O006  1.0    0.176282    0.544608    0.000000  Uiso   1.00   O
    O007  1.0    0.823718    0.455392    0.000000  Uiso   1.00   O
    O008  1.0    0.849224    0.212269    0.000000  Uiso   1.00   O
    O009  1.0    0.299172    0.340071    0.069668  Uiso   1.00   O
    O010  1.0    0.650776    0.287731    0.069668  Uiso   1.00   O
    O011  1.0    0.700828    0.659929    0.069668  Uiso   1.00   O
    O012  1.0    0.323718    0.955392    0.069668  Uiso   1.00   O
    O013  1.0    0.044969    0.354812    0.069668  Uiso   1.00   O
    O014  1.0    0.955031    0.645188    0.069668  Uiso   1.00   O
    O015  1.0    0.676282    0.044608    0.069668  Uiso   1.00   O
    O016  1.0    0.349224    0.712269    0.069668  Uiso   1.00   O
    O017  1.0    0.200828    0.159929    0.139336  Uiso   1.00   O
    O018  1.0    0.455031    0.145188    0.139336  Uiso   1.00   O
    O019  1.0    0.544969    0.854812    0.139336  Uiso   1.00   O
    O020  1.0    0.823718    0.455392    0.139336  Uiso   1.00   O
    O021  1.0    0.176282    0.544608    0.139336  Uiso   1.00   O
    O022  1.0    0.849224    0.212269    0.139336  Uiso   1.00   O
    O023  1.0    0.150776    0.787731    0.139336  Uiso   1.00   O
    O024  1.0    0.799171    0.840071    0.139336  Uiso   1.00   O
    O025  1.0    0.954232    0.639437    0.209050  Uiso   1.00   O
    O026  1.0    0.326711    0.955929    0.208404  Uiso   1.00   O
    O027  1.0    0.665617    0.042981    0.207579  Uiso   1.00   O
    O028  1.0    0.356454    0.706907    0.210491  Uiso   1.00   O
    O029  1.0    0.653319    0.282686    0.209270  Uiso   1.00   O
    O030  1.0    0.296624    0.338275    0.208879  Uiso   1.00   O
    O031  1.0    0.701415    0.664115    0.207919  Uiso   1.00   O
    O032  1.0    0.041830    0.359383    0.207786  Uiso   1.00   O
    O033  1.0    0.200276    0.162061    0.273863  Uiso   1.00   O
    O034  1.0    0.803235    0.835916    0.274713  Uiso   1.00   O
    O035  1.0    0.850296    0.210818    0.274097  Uiso   1.00   O
    O036  1.0    0.144286    0.791912    0.276369  Uiso   1.00   O
    O037  1.0    0.818370    0.453051    0.276034  Uiso   1.00   O
    O038  1.0    0.547972    0.850511    0.276966  Uiso   1.00   O
    O039  1.0    0.453748    0.143937    0.276505  Uiso   1.00   O
    O040  1.0    0.174831    0.547460    0.278479  Uiso   1.00   O
    O041  1.0    0.948992    0.627182    0.346525  Uiso   1.00   O
    O042  1.0    0.030633    0.358048    0.337299  Uiso   1.00   O
    O043  1.0    0.325763    0.964048    0.340259  Uiso   1.00   O
    O044  1.0    0.673707    0.033854    0.337786  Uiso   1.00   O
    O045  1.0    0.345368    0.709704    0.346716  Uiso   1.00   O
    O046  1.0    0.662122    0.293498    0.336832  Uiso   1.00   O
    O047  1.0    0.304779    0.328370    0.335609  Uiso   1.00   O
    O048  1.0    0.690028    0.675298    0.337014  Uiso   1.00   O
    O049  1.0    0.113370    0.806468    0.388744  Uiso   1.00   O
    O050  1.0    0.173071    0.524965    0.396759  Uiso   1.00   O
    O051  1.0    0.172697    0.137805    0.392049  Uiso   1.00   O
    O052  1.0    0.462388    0.161473    0.394414  Uiso   1.00   O
    O053  1.0    0.806602    0.451665    0.396599  Uiso   1.00   O
    O054  1.0    0.884336    0.182110    0.391929  Uiso   1.00   O
    O055  1.0    0.836512    0.862644    0.393592  Uiso   1.00   O
    O056  1.0    0.548520    0.843640    0.397975  Uiso   1.00   O
