# Supplementary material for: Tunnel-structured IrOx unlocks catalytic efficiency in proton exchange membrane water electrolyzers
Source: Nat Commun. 2025 Aug 15;16:7608. doi: 10.1038/s41467-025-62861-0 (PMC12356887; doi:10.1038/s41467-025-62861-0)
Supplement: Supplementary file 3 — Supplementary Data 1 [file 41467_2025_62861_MOESM3_ESM.zip › Supplementary_Data_1/slab/activity/AEM/2x2-001-OH.txt]

data_created_by_vaspkit_code
_audit_creation_date          Wed May  7 19:50:10 2025
_pd_phase_name                     'CIF files'
_cell_length_a                     9.93087900
_cell_length_b                    10.48722783
_cell_length_c                    23.01810200
_cell_angle_alpha                     90.0000
_cell_angle_beta                      90.0000
_cell_angle_gamma                     88.2399
_symmetry_space_group_name_H-M           'P 1'
_symmetry_Int_Tables_number            1
loop_
_symmetry_equiv_pos_as_xyz
    'x, y, z'
loop_
   _atom_site_label
   _atom_site_occupancy
   _atom_site_fract_x
   _atom_site_fract_y
   _atom_site_fract_z
   _atom_site_thermal_displace_type
   _atom_site_U_iso_or_equiv
   _atom_site_type_symbol
   Ir001  1.0    0.651884    0.161889    0.000000  Uiso   1.00  Ir
   Ir002  1.0    0.832648    0.644955    0.000000  Uiso   1.00  Ir
   Ir003  1.0    0.167352    0.355044    0.000000  Uiso   1.00  Ir
   Ir004  1.0    0.348116    0.838111    0.000000  Uiso   1.00  Ir
   Ir005  1.0    0.151884    0.661889    0.069668  Uiso   1.00  Ir
   Ir006  1.0    0.848116    0.338111    0.069668  Uiso   1.00  Ir
   Ir007  1.0    0.332648    0.144956    0.069668  Uiso   1.00  Ir
   Ir008  1.0    0.667352    0.855045    0.069668  Uiso   1.00  Ir
   Ir009  1.0    0.651884    0.161889    0.139336  Uiso   1.00  Ir
   Ir010  1.0    0.348116    0.838111    0.139336  Uiso   1.00  Ir
   Ir011  1.0    0.832648    0.644955    0.139336  Uiso   1.00  Ir
   Ir012  1.0    0.167352    0.355044    0.139336  Uiso   1.00  Ir
   Ir013  1.0    0.148952    0.657756    0.209110  Uiso   1.00  Ir
   Ir014  1.0    0.332488    0.144939    0.207643  Uiso   1.00  Ir
   Ir015  1.0    0.669820    0.855021    0.208201  Uiso   1.00  Ir
   Ir016  1.0    0.845390    0.337808    0.208107  Uiso   1.00  Ir
   Ir017  1.0    0.651083    0.159436    0.277834  Uiso   1.00  Ir
   Ir018  1.0    0.354067    0.843496    0.280321  Uiso   1.00  Ir
   Ir019  1.0    0.830995    0.639867    0.278960  Uiso   1.00  Ir
   Ir020  1.0    0.164203    0.353388    0.277480  Uiso   1.00  Ir
   Ir021  1.0    0.134505    0.659147    0.353600  Uiso   1.00  Ir
   Ir022  1.0    0.848813    0.319603    0.351581  Uiso   1.00  Ir
   Ir023  1.0    0.302400    0.141756    0.349906  Uiso   1.00  Ir
   Ir024  1.0    0.690180    0.857726    0.351848  Uiso   1.00  Ir
    H001  1.0    0.081938    0.856658    0.001856  Uiso   1.00   H
    H002  1.0    0.421292    0.645423    0.067314  Uiso   1.00   H
    H003  1.0    0.079834    0.855613    0.139710  Uiso   1.00   H
    H004  1.0    0.426928    0.640233    0.209710  Uiso   1.00   H
    H005  1.0    0.072543    0.857915    0.276771  Uiso   1.00   H
    H006  1.0    0.408303    0.635947    0.342091  Uiso   1.00   H
    H007  1.0    0.456486    0.247339    0.412334  Uiso   1.00   H
    O001  1.0    0.455031    0.145188    0.000000  Uiso   1.00   O
    O002  1.0    0.200828    0.159929    0.000000  Uiso   1.00   O
    O003  1.0    0.799171    0.840071    0.000000  Uiso   1.00   O
    O004  1.0    0.150776    0.787731    0.000000  Uiso   1.00   O
    O005  1.0    0.544969    0.854812    0.000000  Uiso   1.00   O
    O006  1.0    0.176282    0.544608    0.000000  Uiso   1.00   O
    O007  1.0    0.823718    0.455392    0.000000  Uiso   1.00   O
    O008  1.0    0.849224    0.212269    0.000000  Uiso   1.00   O
    O009  1.0    0.299172    0.340071    0.069668  Uiso   1.00   O
    O010  1.0    0.650776    0.287731    0.069668  Uiso   1.00   O
    O011  1.0    0.700828    0.659929    0.069668  Uiso   1.00   O
    O012  1.0    0.323718    0.955392    0.069668  Uiso   1.00   O
    O013  1.0    0.044969    0.354812    0.069668  Uiso   1.00   O
    O014  1.0    0.955031    0.645188    0.069668  Uiso   1.00   O
    O015  1.0    0.676282    0.044608    0.069668  Uiso   1.00   O
    O016  1.0    0.349224    0.712269    0.069668  Uiso   1.00   O
    O017  1.0    0.200828    0.159929    0.139336  Uiso   1.00   O
    O018  1.0    0.455031    0.145188    0.139336  Uiso   1.00   O
    O019  1.0    0.544969    0.854812    0.139336  Uiso   1.00   O
    O020  1.0    0.823718    0.455392    0.139336  Uiso   1.00   O
    O021  1.0    0.176282    0.544608    0.139336  Uiso   1.00   O
    O022  1.0    0.849224    0.212269    0.139336  Uiso   1.00   O
    O023  1.0    0.150776    0.787731    0.139336  Uiso   1.00   O
    O024  1.0    0.799171    0.840071    0.139336  Uiso   1.00   O
    O025  1.0    0.953994    0.638340    0.209087  Uiso   1.00   O
    O026  1.0    0.328304    0.955754    0.208787  Uiso   1.00   O
    O027  1.0    0.665096    0.042529    0.207857  Uiso   1.00   O
    O028  1.0    0.354972    0.706813    0.209900  Uiso   1.00   O
    O029  1.0    0.653017    0.282976    0.209199  Uiso   1.00   O
    O030  1.0    0.295325    0.337273    0.209119  Uiso   1.00   O
    O031  1.0    0.701687    0.662764    0.207944  Uiso   1.00   O
    O032  1.0    0.041045    0.359727    0.207443  Uiso   1.00   O
    O033  1.0    0.198282    0.160416    0.273440  Uiso   1.00   O
    O034  1.0    0.804959    0.834705    0.274236  Uiso   1.00   O
    O035  1.0    0.848122    0.210288    0.273973  Uiso   1.00   O
    O036  1.0    0.145240    0.792018    0.276250  Uiso   1.00   O
    O037  1.0    0.816340    0.452038    0.276525  Uiso   1.00   O
    O038  1.0    0.549822    0.845610    0.276783  Uiso   1.00   O
    O039  1.0    0.452701    0.151513    0.276122  Uiso   1.00   O
    O040  1.0    0.175605    0.545914    0.278386  Uiso   1.00   O
    O041  1.0    0.949775    0.625138    0.346740  Uiso   1.00   O
    O042  1.0    0.029430    0.355546    0.337177  Uiso   1.00   O
    O043  1.0    0.355462    0.963686    0.342633  Uiso   1.00   O
    O044  1.0    0.670461    0.033467    0.337494  Uiso   1.00   O
    O045  1.0    0.346187    0.709542    0.346786  Uiso   1.00   O
    O046  1.0    0.660250    0.292078    0.338077  Uiso   1.00   O
    O047  1.0    0.301483    0.323749    0.338900  Uiso   1.00   O
    O048  1.0    0.693035    0.675384    0.338118  Uiso   1.00   O
    O049  1.0    0.113614    0.806492    0.388126  Uiso   1.00   O
    O050  1.0    0.173601    0.524592    0.396818  Uiso   1.00   O
    O051  1.0    0.157009    0.117256    0.390013  Uiso   1.00   O
    O052  1.0    0.449982    0.156885    0.401499  Uiso   1.00   O
    O053  1.0    0.806679    0.448759    0.397739  Uiso   1.00   O
    O054  1.0    0.883629    0.179368    0.391307  Uiso   1.00   O
    O055  1.0    0.840830    0.868165    0.391411  Uiso   1.00   O
    O056  1.0    0.553553    0.840877    0.399634  Uiso   1.00   O
