# Supplementary material for: Tunnel-structured IrOx unlocks catalytic efficiency in proton exchange membrane water electrolyzers
Source: Nat Commun. 2025 Aug 15;16:7608. doi: 10.1038/s41467-025-62861-0 (PMC12356887; doi:10.1038/s41467-025-62861-0)
Supplement: Supplementary file 3 — Supplementary Data 1 [file 41467_2025_62861_MOESM3_ESM.zip › Supplementary_Data_1/slab/activity/AEM/2x2-001-OOH.txt]

data_created_by_vaspkit_code
_audit_creation_date          Wed May  7 19:50:10 2025
_pd_phase_name                     'CIF files'
_cell_length_a                     9.93087900
_cell_length_b                    10.48722783
_cell_length_c                    23.01810200
_cell_angle_alpha                     90.0000
_cell_angle_beta                      90.0000
_cell_angle_gamma                     88.2399
_symmetry_space_group_name_H-M           'P 1'
_symmetry_Int_Tables_number            1
loop_
_symmetry_equiv_pos_as_xyz
    'x, y, z'
loop_
   _atom_site_label
   _atom_site_occupancy
   _atom_site_fract_x
   _atom_site_fract_y
   _atom_site_fract_z
   _atom_site_thermal_displace_type
   _atom_site_U_iso_or_equiv
   _atom_site_type_symbol
   Ir001  1.0    0.651884    0.161889    0.000000  Uiso   1.00  Ir
   Ir002  1.0    0.832648    0.644955    0.000000  Uiso   1.00  Ir
   Ir003  1.0    0.167352    0.355044    0.000000  Uiso   1.00  Ir
   Ir004  1.0    0.348116    0.838111    0.000000  Uiso   1.00  Ir
   Ir005  1.0    0.151884    0.661889    0.069668  Uiso   1.00  Ir
   Ir006  1.0    0.848116    0.338111    0.069668  Uiso   1.00  Ir
   Ir007  1.0    0.332648    0.144956    0.069668  Uiso   1.00  Ir
   Ir008  1.0    0.667352    0.855045    0.069668  Uiso   1.00  Ir
   Ir009  1.0    0.651884    0.161889    0.139336  Uiso   1.00  Ir
   Ir010  1.0    0.348116    0.838111    0.139336  Uiso   1.00  Ir
   Ir011  1.0    0.832648    0.644955    0.139336  Uiso   1.00  Ir
   Ir012  1.0    0.167352    0.355044    0.139336  Uiso   1.00  Ir
   Ir013  1.0    0.148933    0.658172    0.209047  Uiso   1.00  Ir
   Ir014  1.0    0.332640    0.144967    0.207885  Uiso   1.00  Ir
   Ir015  1.0    0.669672    0.855453    0.208158  Uiso   1.00  Ir
   Ir016  1.0    0.845385    0.338034    0.208083  Uiso   1.00  Ir
   Ir017  1.0    0.651082    0.159204    0.277803  Uiso   1.00  Ir
   Ir018  1.0    0.353080    0.844085    0.280131  Uiso   1.00  Ir
   Ir019  1.0    0.830464    0.640302    0.278814  Uiso   1.00  Ir
   Ir020  1.0    0.164384    0.354592    0.277471  Uiso   1.00  Ir
   Ir021  1.0    0.134731    0.660080    0.353510  Uiso   1.00  Ir
   Ir022  1.0    0.851007    0.320876    0.351420  Uiso   1.00  Ir
   Ir023  1.0    0.299786    0.143216    0.350458  Uiso   1.00  Ir
   Ir024  1.0    0.689468    0.857737    0.351734  Uiso   1.00  Ir
    H001  1.0    0.081938    0.856658    0.001856  Uiso   1.00   H
    H002  1.0    0.421292    0.645423    0.067314  Uiso   1.00   H
    H003  1.0    0.079834    0.855613    0.139710  Uiso   1.00   H
    H004  1.0    0.427207    0.640632    0.209923  Uiso   1.00   H
    H005  1.0    0.072016    0.858415    0.276676  Uiso   1.00   H
    H006  1.0    0.408090    0.636609    0.342221  Uiso   1.00   H
    H007  1.0    0.558654    0.296984    0.397684  Uiso   1.00   H
    O001  1.0    0.478046    0.273971    0.422354  Uiso   1.00   O
    O002  1.0    0.455031    0.145188    0.000000  Uiso   1.00   O
    O003  1.0    0.200828    0.159929    0.000000  Uiso   1.00   O
    O004  1.0    0.799171    0.840071    0.000000  Uiso   1.00   O
    O005  1.0    0.150776    0.787731    0.000000  Uiso   1.00   O
    O006  1.0    0.544969    0.854812    0.000000  Uiso   1.00   O
    O007  1.0    0.176282    0.544608    0.000000  Uiso   1.00   O
    O008  1.0    0.823718    0.455392    0.000000  Uiso   1.00   O
    O009  1.0    0.849224    0.212269    0.000000  Uiso   1.00   O
    O010  1.0    0.299172    0.340071    0.069668  Uiso   1.00   O
    O011  1.0    0.650776    0.287731    0.069668  Uiso   1.00   O
    O012  1.0    0.700828    0.659929    0.069668  Uiso   1.00   O
    O013  1.0    0.323718    0.955392    0.069668  Uiso   1.00   O
    O014  1.0    0.044969    0.354812    0.069668  Uiso   1.00   O
    O015  1.0    0.955031    0.645188    0.069668  Uiso   1.00   O
    O016  1.0    0.676282    0.044608    0.069668  Uiso   1.00   O
    O017  1.0    0.349224    0.712269    0.069668  Uiso   1.00   O
    O018  1.0    0.200828    0.159929    0.139336  Uiso   1.00   O
    O019  1.0    0.455031    0.145188    0.139336  Uiso   1.00   O
    O020  1.0    0.544969    0.854812    0.139336  Uiso   1.00   O
    O021  1.0    0.823718    0.455392    0.139336  Uiso   1.00   O
    O022  1.0    0.176282    0.544608    0.139336  Uiso   1.00   O
    O023  1.0    0.849224    0.212269    0.139336  Uiso   1.00   O
    O024  1.0    0.150776    0.787731    0.139336  Uiso   1.00   O
    O025  1.0    0.799171    0.840071    0.139336  Uiso   1.00   O
    O026  1.0    0.953958    0.638852    0.209098  Uiso   1.00   O
    O027  1.0    0.327687    0.956031    0.208606  Uiso   1.00   O
    O028  1.0    0.665058    0.042864    0.207928  Uiso   1.00   O
    O029  1.0    0.355045    0.707021    0.210002  Uiso   1.00   O
    O030  1.0    0.653176    0.282932    0.209264  Uiso   1.00   O
    O031  1.0    0.294951    0.337028    0.209085  Uiso   1.00   O
    O032  1.0    0.701476    0.663035    0.207902  Uiso   1.00   O
    O033  1.0    0.040862    0.360283    0.207320  Uiso   1.00   O
    O034  1.0    0.197047    0.160815    0.274399  Uiso   1.00   O
    O035  1.0    0.804598    0.835087    0.274203  Uiso   1.00   O
    O036  1.0    0.848212    0.211578    0.274436  Uiso   1.00   O
    O037  1.0    0.144797    0.792553    0.276166  Uiso   1.00   O
    O038  1.0    0.816263    0.452213    0.276602  Uiso   1.00   O
    O039  1.0    0.549212    0.847732    0.276736  Uiso   1.00   O
    O040  1.0    0.453393    0.151307    0.276224  Uiso   1.00   O
    O041  1.0    0.175673    0.546992    0.278329  Uiso   1.00   O
    O042  1.0    0.949942    0.626948    0.346320  Uiso   1.00   O
    O043  1.0    0.031185    0.359249    0.337585  Uiso   1.00   O
    O044  1.0    0.352712    0.964893    0.342295  Uiso   1.00   O
    O045  1.0    0.671573    0.034013    0.337834  Uiso   1.00   O
    O046  1.0    0.345828    0.710167    0.346612  Uiso   1.00   O
    O047  1.0    0.660024    0.292345    0.339337  Uiso   1.00   O
    O048  1.0    0.303183    0.323948    0.337421  Uiso   1.00   O
    O049  1.0    0.691502    0.675221    0.337401  Uiso   1.00   O
    O050  1.0    0.113304    0.806943    0.388395  Uiso   1.00   O
    O051  1.0    0.174136    0.525991    0.396793  Uiso   1.00   O
    O052  1.0    0.160170    0.123518    0.395176  Uiso   1.00   O
    O053  1.0    0.455080    0.153075    0.398625  Uiso   1.00   O
    O054  1.0    0.807279    0.450839    0.397074  Uiso   1.00   O
    O055  1.0    0.885209    0.181110    0.391476  Uiso   1.00   O
    O056  1.0    0.840047    0.866638    0.391430  Uiso   1.00   O
    O057  1.0    0.552803    0.841598    0.399623  Uiso   1.00   O
