# Supplementary material for: Tunnel-structured IrOx unlocks catalytic efficiency in proton exchange membrane water electrolyzers
Source: Nat Commun. 2025 Aug 15;16:7608. doi: 10.1038/s41467-025-62861-0 (PMC12356887; doi:10.1038/s41467-025-62861-0)
Supplement: Supplementary file 3 — Supplementary Data 1 [file 41467_2025_62861_MOESM3_ESM.zip › Supplementary_Data_1/slab/activity/AEM/2x2-100-OH.txt]

data_created_by_vaspkit_code
_audit_creation_date          Wed May  7 19:50:10 2025
_pd_phase_name                     'CIF files'
_cell_length_a                     3.20724100
_cell_length_b                     9.93087900
_cell_length_c                    25.01468800
_cell_angle_alpha                     90.0000
_cell_angle_beta                      90.0000
_cell_angle_gamma                     90.0000
_symmetry_space_group_name_H-M           'P 1'
_symmetry_Int_Tables_number            1
loop_
_symmetry_equiv_pos_as_xyz
    'x, y, z'
loop_
   _atom_site_label
   _atom_site_occupancy
   _atom_site_fract_x
   _atom_site_fract_y
   _atom_site_fract_z
   _atom_site_thermal_displace_type
   _atom_site_U_iso_or_equiv
   _atom_site_type_symbol
   Ir001  1.0    0.000000    0.853567    0.042050  Uiso   1.00  Ir
   Ir002  1.0    0.500000    0.173352    0.049146  Uiso   1.00  Ir
   Ir003  1.0    0.000000    0.375300    0.122991  Uiso   1.00  Ir
   Ir004  1.0    0.500000    0.695085    0.130087  Uiso   1.00  Ir
   Ir005  1.0    0.498602    0.366782    0.250418  Uiso   1.00  Ir
   Ir006  1.0   -0.002017    0.686228    0.257173  Uiso   1.00  Ir
   Ir007  1.0    0.496843    0.886713    0.331615  Uiso   1.00  Ir
   Ir008  1.0    0.003242    0.203954    0.336989  Uiso   1.00  Ir
    H001  1.0    0.000000    0.108902    0.130703  Uiso   1.00   H
    H002  1.0    0.237956    0.240099    0.429109  Uiso   1.00   H
    O001  1.0    0.000000    0.193946    0.000000  Uiso   1.00   O
    O002  1.0    0.500000    0.975957    0.042148  Uiso   1.00   O
    O003  1.0    0.500000    0.722233    0.048325  Uiso   1.00   O
    O004  1.0    0.500000    0.372326    0.070258  Uiso   1.00   O
    O005  1.0    0.000000    0.176326    0.101880  Uiso   1.00   O
    O006  1.0    0.000000    0.826419    0.123812  Uiso   1.00   O
    O007  1.0    0.000000    0.572695    0.129990  Uiso   1.00   O
    O008  1.0    0.499442    0.361538    0.171787  Uiso   1.00   O
    O009  1.0    0.498634    0.697633    0.208836  Uiso   1.00   O
    O010  1.0   -0.001518    0.488543    0.250758  Uiso   1.00   O
    O011  1.0   -0.000984    0.239727    0.256402  Uiso   1.00   O
    O012  1.0   -0.002871    0.880875    0.278668  Uiso   1.00   O
    O013  1.0    0.497864    0.692841    0.307979  Uiso   1.00   O
    O014  1.0    0.502407    0.332321    0.329811  Uiso   1.00   O
    O015  1.0    0.495455    0.082409    0.337225  Uiso   1.00   O
    O016  1.0   -0.002333    0.869897    0.376958  Uiso   1.00   O
    O017  1.0   -0.036976    0.217442    0.414283  Uiso   1.00   O
