# Supplementary material for: Tunnel-structured IrOx unlocks catalytic efficiency in proton exchange membrane water electrolyzers
Source: Nat Commun. 2025 Aug 15;16:7608. doi: 10.1038/s41467-025-62861-0 (PMC12356887; doi:10.1038/s41467-025-62861-0)
Supplement: Supplementary file 3 — Supplementary Data 1 [file 41467_2025_62861_MOESM3_ESM.zip › Supplementary_Data_1/slab/activity/AEM/2x2-101-M.txt]

data_created_by_vaspkit_code
_audit_creation_date          Wed May  7 19:50:10 2025
_pd_phase_name                     'CIF files'
_cell_length_a                     9.93087900
_cell_length_b                    10.96669242
_cell_length_c                    23.75541200
_cell_angle_alpha                     90.0000
_cell_angle_beta                      90.0000
_cell_angle_gamma                     88.3169
_symmetry_space_group_name_H-M           'P 1'
_symmetry_Int_Tables_number            1
loop_
_symmetry_equiv_pos_as_xyz
    'x, y, z'
loop_
   _atom_site_label
   _atom_site_occupancy
   _atom_site_fract_x
   _atom_site_fract_y
   _atom_site_fract_z
   _atom_site_thermal_displace_type
   _atom_site_U_iso_or_equiv
   _atom_site_type_symbol
   Ir001  1.0    0.152334    0.648031    0.020900  Uiso   1.00  Ir
   Ir002  1.0    0.652334    0.148031    0.020900  Uiso   1.00  Ir
   Ir003  1.0    0.168338    0.324652    0.045837  Uiso   1.00  Ir
   Ir004  1.0    0.668338    0.824652    0.045837  Uiso   1.00  Ir
   Ir005  1.0    0.834439    0.589746    0.083266  Uiso   1.00  Ir
   Ir006  1.0    0.334439    0.089746    0.083266  Uiso   1.00  Ir
   Ir007  1.0    0.850443    0.266367    0.108203  Uiso   1.00  Ir
   Ir008  1.0    0.350443    0.766367    0.108203  Uiso   1.00  Ir
   Ir009  1.0    0.155110    0.562428    0.150003  Uiso   1.00  Ir
   Ir010  1.0    0.655110    0.062428    0.150003  Uiso   1.00  Ir
   Ir011  1.0    0.171114    0.239049    0.174940  Uiso   1.00  Ir
   Ir012  1.0    0.671114    0.739049    0.174940  Uiso   1.00  Ir
   Ir013  1.0    0.836796    0.502256    0.211830  Uiso   1.00  Ir
   Ir014  1.0    0.337045    0.004476    0.211720  Uiso   1.00  Ir
   Ir015  1.0    0.356774    0.684799    0.237643  Uiso   1.00  Ir
   Ir016  1.0    0.851262    0.181910    0.236022  Uiso   1.00  Ir
   Ir017  1.0    0.156319    0.471872    0.280803  Uiso   1.00  Ir
   Ir018  1.0    0.658205    0.976662    0.279330  Uiso   1.00  Ir
   Ir019  1.0    0.172515    0.158379    0.302792  Uiso   1.00  Ir
   Ir020  1.0    0.677348    0.659384    0.304097  Uiso   1.00  Ir
   Ir021  1.0    0.821038    0.414904    0.344305  Uiso   1.00  Ir
   Ir022  1.0    0.327775    0.924955    0.345587  Uiso   1.00  Ir
   Ir023  1.0    0.858189    0.078889    0.366155  Uiso   1.00  Ir
   Ir024  1.0    0.362707    0.593178    0.371239  Uiso   1.00  Ir
    H001  1.0    0.135500    0.771027    0.984990  Uiso   1.00   H
    H002  1.0    0.422533    0.634408    0.019389  Uiso   1.00   H
    H003  1.0    0.423207    0.545964    0.148333  Uiso   1.00   H
    H004  1.0    0.081805    0.784454    0.106183  Uiso   1.00   H
    H005  1.0    0.435415    0.456513    0.274195  Uiso   1.00   H
    H006  1.0    0.079408    0.704042    0.242714  Uiso   1.00   H
    O001  1.0    0.955434    0.632760    0.018744  Uiso   1.00   O
    O002  1.0    0.455434    0.132760    0.018744  Uiso   1.00   O
    O003  1.0    0.201273    0.146239    0.020647  Uiso   1.00   O
    O004  1.0    0.701273    0.646239    0.020647  Uiso   1.00   O
    O005  1.0    0.849813    0.194098    0.027405  Uiso   1.00   O
    O006  1.0    0.349813    0.694098    0.027405  Uiso   1.00   O
    O007  1.0    0.324982    0.916409    0.058793  Uiso   1.00   O
    O008  1.0    0.824982    0.416409    0.058793  Uiso   1.00   O
    O009  1.0    0.677794    0.997988    0.070311  Uiso   1.00   O
    O010  1.0    0.177794    0.497988    0.070311  Uiso   1.00   O
    O011  1.0    0.652963    0.220299    0.101698  Uiso   1.00   O
    O012  1.0    0.152963    0.720299    0.101698  Uiso   1.00   O
    O013  1.0    0.301504    0.268159    0.108456  Uiso   1.00   O
    O014  1.0    0.801504    0.768159    0.108456  Uiso   1.00   O
    O015  1.0    0.047343    0.281638    0.110359  Uiso   1.00   O
    O016  1.0    0.547343    0.781638    0.110359  Uiso   1.00   O
    O017  1.0    0.958210    0.547157    0.147847  Uiso   1.00   O
    O018  1.0    0.458210    0.047157    0.147847  Uiso   1.00   O
    O019  1.0    0.204049    0.060636    0.149750  Uiso   1.00   O
    O020  1.0    0.704049    0.560636    0.149750  Uiso   1.00   O
    O021  1.0    0.852590    0.108496    0.156508  Uiso   1.00   O
    O022  1.0    0.352590    0.608496    0.156508  Uiso   1.00   O
    O023  1.0    0.327759    0.830807    0.187896  Uiso   1.00   O
    O024  1.0    0.834955    0.331547    0.187562  Uiso   1.00   O
    O025  1.0    0.668917    0.911068    0.198562  Uiso   1.00   O
    O026  1.0    0.176059    0.413266    0.199463  Uiso   1.00   O
    O027  1.0    0.658315    0.131005    0.229956  Uiso   1.00   O
    O028  1.0    0.149079    0.642100    0.232790  Uiso   1.00   O
    O029  1.0    0.302251    0.178886    0.236533  Uiso   1.00   O
    O030  1.0    0.804266    0.678349    0.236185  Uiso   1.00   O
    O031  1.0    0.046830    0.201828    0.238296  Uiso   1.00   O
    O032  1.0    0.551846    0.698944    0.239448  Uiso   1.00   O
    O033  1.0    0.959430    0.455580    0.276471  Uiso   1.00   O
    O034  1.0    0.459666    0.964922    0.276036  Uiso   1.00   O
    O035  1.0    0.209598    0.979651    0.275672  Uiso   1.00   O
    O036  1.0    0.705492    0.479706    0.275818  Uiso   1.00   O
    O037  1.0    0.854325    0.024412    0.281775  Uiso   1.00   O
    O038  1.0    0.364615    0.519099    0.281643  Uiso   1.00   O
    O039  1.0    0.342565    0.745335    0.315868  Uiso   1.00   O
    O040  1.0    0.831773    0.244317    0.314833  Uiso   1.00   O
    O041  1.0    0.693020    0.828312    0.320859  Uiso   1.00   O
    O042  1.0    0.200573    0.322831    0.321029  Uiso   1.00   O
    O043  1.0    0.671628    0.065521    0.350896  Uiso   1.00   O
    O044  1.0    0.177913    0.564583    0.350245  Uiso   1.00   O
    O045  1.0    0.307419    0.096446    0.358815  Uiso   1.00   O
    O046  1.0    0.813765    0.591067    0.356103  Uiso   1.00   O
    O047  1.0    0.039562    0.117119    0.355105  Uiso   1.00   O
    O048  1.0    0.548760    0.626653    0.362712  Uiso   1.00   O
    O049  1.0    0.183451    0.880228    0.381092  Uiso   1.00   O
    O050  1.0    0.477925    0.906849    0.384236  Uiso   1.00   O
    O051  1.0    0.400286    0.439893    0.388795  Uiso   1.00   O
    O052  1.0    0.322788    0.679720    0.431181  Uiso   1.00   O
    O053  1.0    0.673774    0.380432    0.380381  Uiso   1.00   O
    O054  1.0    0.969374    0.399729    0.384702  Uiso   1.00   O
    O055  1.0    0.864763    0.013690    0.432040  Uiso   1.00   O
