# Supplementary material for: Tunnel-structured IrOx unlocks catalytic efficiency in proton exchange membrane water electrolyzers
Source: Nat Commun. 2025 Aug 15;16:7608. doi: 10.1038/s41467-025-62861-0 (PMC12356887; doi:10.1038/s41467-025-62861-0)
Supplement: Supplementary file 3 — Supplementary Data 1 [file 41467_2025_62861_MOESM3_ESM.zip › Supplementary_Data_1/slab/activity/AEM/2x2-101-O.txt]

data_created_by_vaspkit_code
_audit_creation_date          Wed May  7 19:50:10 2025
_pd_phase_name                     'CIF files'
_cell_length_a                     9.93087900
_cell_length_b                    10.96669242
_cell_length_c                    23.75541200
_cell_angle_alpha                     90.0000
_cell_angle_beta                      90.0000
_cell_angle_gamma                     88.3169
_symmetry_space_group_name_H-M           'P 1'
_symmetry_Int_Tables_number            1
loop_
_symmetry_equiv_pos_as_xyz
    'x, y, z'
loop_
   _atom_site_label
   _atom_site_occupancy
   _atom_site_fract_x
   _atom_site_fract_y
   _atom_site_fract_z
   _atom_site_thermal_displace_type
   _atom_site_U_iso_or_equiv
   _atom_site_type_symbol
   Ir001  1.0    0.152334    0.648031    0.020900  Uiso   1.00  Ir
   Ir002  1.0    0.652334    0.148031    0.020900  Uiso   1.00  Ir
   Ir003  1.0    0.168338    0.324652    0.045837  Uiso   1.00  Ir
   Ir004  1.0    0.668338    0.824652    0.045837  Uiso   1.00  Ir
   Ir005  1.0    0.834439    0.589746    0.083266  Uiso   1.00  Ir
   Ir006  1.0    0.334439    0.089746    0.083266  Uiso   1.00  Ir
   Ir007  1.0    0.850443    0.266367    0.108203  Uiso   1.00  Ir
   Ir008  1.0    0.350443    0.766367    0.108203  Uiso   1.00  Ir
   Ir009  1.0    0.155110    0.562428    0.150003  Uiso   1.00  Ir
   Ir010  1.0    0.655110    0.062428    0.150003  Uiso   1.00  Ir
   Ir011  1.0    0.171114    0.239049    0.174940  Uiso   1.00  Ir
   Ir012  1.0    0.671114    0.739049    0.174940  Uiso   1.00  Ir
   Ir013  1.0    0.836859    0.503013    0.211763  Uiso   1.00  Ir
   Ir014  1.0    0.337085    0.004731    0.211657  Uiso   1.00  Ir
   Ir015  1.0    0.356217    0.684516    0.237779  Uiso   1.00  Ir
   Ir016  1.0    0.851709    0.182004    0.236046  Uiso   1.00  Ir
   Ir017  1.0    0.157013    0.471452    0.280822  Uiso   1.00  Ir
   Ir018  1.0    0.659671    0.976008    0.279126  Uiso   1.00  Ir
   Ir019  1.0    0.173451    0.158467    0.302758  Uiso   1.00  Ir
   Ir020  1.0    0.676235    0.659625    0.303884  Uiso   1.00  Ir
   Ir021  1.0    0.824750    0.418968    0.344590  Uiso   1.00  Ir
   Ir022  1.0    0.329313    0.924795    0.345076  Uiso   1.00  Ir
   Ir023  1.0    0.859340    0.082205    0.366859  Uiso   1.00  Ir
   Ir024  1.0    0.361040    0.592187    0.371748  Uiso   1.00  Ir
    H001  1.0    0.135500    0.771027    0.984990  Uiso   1.00   H
    H002  1.0    0.422533    0.634408    0.019389  Uiso   1.00   H
    H003  1.0    0.423207    0.545964    0.148333  Uiso   1.00   H
    H004  1.0    0.081805    0.784454    0.106183  Uiso   1.00   H
    H005  1.0    0.434050    0.455513    0.274020  Uiso   1.00   H
    H006  1.0    0.079198    0.702393    0.243335  Uiso   1.00   H
    O001  1.0    0.955434    0.632760    0.018744  Uiso   1.00   O
    O002  1.0    0.455434    0.132760    0.018744  Uiso   1.00   O
    O003  1.0    0.201273    0.146239    0.020647  Uiso   1.00   O
    O004  1.0    0.701273    0.646239    0.020647  Uiso   1.00   O
    O005  1.0    0.849813    0.194098    0.027405  Uiso   1.00   O
    O006  1.0    0.349813    0.694098    0.027405  Uiso   1.00   O
    O007  1.0    0.324982    0.916409    0.058793  Uiso   1.00   O
    O008  1.0    0.824982    0.416409    0.058793  Uiso   1.00   O
    O009  1.0    0.677794    0.997988    0.070311  Uiso   1.00   O
    O010  1.0    0.177794    0.497988    0.070311  Uiso   1.00   O
    O011  1.0    0.652963    0.220299    0.101698  Uiso   1.00   O
    O012  1.0    0.152963    0.720299    0.101698  Uiso   1.00   O
    O013  1.0    0.301504    0.268159    0.108456  Uiso   1.00   O
    O014  1.0    0.801504    0.768159    0.108456  Uiso   1.00   O
    O015  1.0    0.047343    0.281638    0.110359  Uiso   1.00   O
    O016  1.0    0.547343    0.781638    0.110359  Uiso   1.00   O
    O017  1.0    0.958210    0.547157    0.147847  Uiso   1.00   O
    O018  1.0    0.458210    0.047157    0.147847  Uiso   1.00   O
    O019  1.0    0.204049    0.060636    0.149750  Uiso   1.00   O
    O020  1.0    0.704049    0.560636    0.149750  Uiso   1.00   O
    O021  1.0    0.852590    0.108496    0.156508  Uiso   1.00   O
    O022  1.0    0.352590    0.608496    0.156508  Uiso   1.00   O
    O023  1.0    0.327759    0.830807    0.187896  Uiso   1.00   O
    O024  1.0    0.835460    0.331869    0.187771  Uiso   1.00   O
    O025  1.0    0.670790    0.911496    0.198486  Uiso   1.00   O
    O026  1.0    0.176494    0.413111    0.199367  Uiso   1.00   O
    O027  1.0    0.659144    0.131450    0.229857  Uiso   1.00   O
    O028  1.0    0.149015    0.641066    0.232763  Uiso   1.00   O
    O029  1.0    0.302323    0.179977    0.236726  Uiso   1.00   O
    O030  1.0    0.804303    0.679360    0.236515  Uiso   1.00   O
    O031  1.0    0.047668    0.200462    0.238552  Uiso   1.00   O
    O032  1.0    0.551226    0.699192    0.239252  Uiso   1.00   O
    O033  1.0    0.959902    0.461642    0.276659  Uiso   1.00   O
    O034  1.0    0.460201    0.962713    0.275737  Uiso   1.00   O
    O035  1.0    0.210214    0.979622    0.275737  Uiso   1.00   O
    O036  1.0    0.706936    0.480218    0.275993  Uiso   1.00   O
    O037  1.0    0.855167    0.025883    0.280845  Uiso   1.00   O
    O038  1.0    0.363310    0.517983    0.281671  Uiso   1.00   O
    O039  1.0    0.338762    0.745454    0.315807  Uiso   1.00   O
    O040  1.0    0.837816    0.245435    0.314726  Uiso   1.00   O
    O041  1.0    0.690230    0.827897    0.321775  Uiso   1.00   O
    O042  1.0    0.188508    0.324701    0.324017  Uiso   1.00   O
    O043  1.0    0.670859    0.064596    0.350316  Uiso   1.00   O
    O044  1.0    0.177856    0.564482    0.350997  Uiso   1.00   O
    O045  1.0    0.311088    0.097090    0.357160  Uiso   1.00   O
    O046  1.0    0.812988    0.594099    0.356816  Uiso   1.00   O
    O047  1.0    0.043617    0.118661    0.358708  Uiso   1.00   O
    O048  1.0    0.545160    0.627614    0.361656  Uiso   1.00   O
    O049  1.0    0.185070    0.881973    0.381129  Uiso   1.00   O
    O050  1.0    0.479348    0.907194    0.384005  Uiso   1.00   O
    O051  1.0    0.400388    0.439281    0.389627  Uiso   1.00   O
    O052  1.0    0.321443    0.678230    0.431977  Uiso   1.00   O
    O053  1.0    0.678418    0.381794    0.380468  Uiso   1.00   O
    O054  1.0    0.973421    0.403222    0.384661  Uiso   1.00   O
    O055  1.0    0.894592    0.930494    0.386494  Uiso   1.00   O
    O056  1.0    0.818511    0.174177    0.425394  Uiso   1.00   O
