# Supplementary material for: Tunnel-structured IrOx unlocks catalytic efficiency in proton exchange membrane water electrolyzers
Source: Nat Commun. 2025 Aug 15;16:7608. doi: 10.1038/s41467-025-62861-0 (PMC12356887; doi:10.1038/s41467-025-62861-0)
Supplement: Supplementary file 3 — Supplementary Data 1 [file 41467_2025_62861_MOESM3_ESM.zip › Supplementary_Data_1/slab/activity/AEM/2x2-101-OH.txt]

data_created_by_vaspkit_code
_audit_creation_date          Wed May  7 19:50:10 2025
_pd_phase_name                     'CIF files'
_cell_length_a                     9.93087900
_cell_length_b                    10.96669242
_cell_length_c                    23.75541200
_cell_angle_alpha                     90.0000
_cell_angle_beta                      90.0000
_cell_angle_gamma                     88.3169
_symmetry_space_group_name_H-M           'P 1'
_symmetry_Int_Tables_number            1
loop_
_symmetry_equiv_pos_as_xyz
    'x, y, z'
loop_
   _atom_site_label
   _atom_site_occupancy
   _atom_site_fract_x
   _atom_site_fract_y
   _atom_site_fract_z
   _atom_site_thermal_displace_type
   _atom_site_U_iso_or_equiv
   _atom_site_type_symbol
   Ir001  1.0    0.152334    0.648031    0.020900  Uiso   1.00  Ir
   Ir002  1.0    0.652334    0.148031    0.020900  Uiso   1.00  Ir
   Ir003  1.0    0.168338    0.324652    0.045837  Uiso   1.00  Ir
   Ir004  1.0    0.668338    0.824652    0.045837  Uiso   1.00  Ir
   Ir005  1.0    0.834439    0.589746    0.083266  Uiso   1.00  Ir
   Ir006  1.0    0.334439    0.089746    0.083266  Uiso   1.00  Ir
   Ir007  1.0    0.850443    0.266367    0.108203  Uiso   1.00  Ir
   Ir008  1.0    0.350443    0.766367    0.108203  Uiso   1.00  Ir
   Ir009  1.0    0.155110    0.562428    0.150003  Uiso   1.00  Ir
   Ir010  1.0    0.655110    0.062428    0.150003  Uiso   1.00  Ir
   Ir011  1.0    0.171114    0.239049    0.174940  Uiso   1.00  Ir
   Ir012  1.0    0.671114    0.739049    0.174940  Uiso   1.00  Ir
   Ir013  1.0    0.837079    0.502843    0.212003  Uiso   1.00  Ir
   Ir014  1.0    0.336924    0.004823    0.211677  Uiso   1.00  Ir
   Ir015  1.0    0.356894    0.685090    0.237758  Uiso   1.00  Ir
   Ir016  1.0    0.852354    0.181888    0.235895  Uiso   1.00  Ir
   Ir017  1.0    0.158079    0.473185    0.280805  Uiso   1.00  Ir
   Ir018  1.0    0.658592    0.975241    0.278817  Uiso   1.00  Ir
   Ir019  1.0    0.174909    0.161350    0.303754  Uiso   1.00  Ir
   Ir020  1.0    0.677161    0.658688    0.304144  Uiso   1.00  Ir
   Ir021  1.0    0.826884    0.415540    0.344690  Uiso   1.00  Ir
   Ir022  1.0    0.330248    0.926340    0.345523  Uiso   1.00  Ir
   Ir023  1.0    0.863843    0.070113    0.363452  Uiso   1.00  Ir
   Ir024  1.0    0.362854    0.594215    0.371764  Uiso   1.00  Ir
    H001  1.0    0.135500    0.771027    0.984990  Uiso   1.00   H
    H002  1.0    0.422533    0.634408    0.019389  Uiso   1.00   H
    H003  1.0    0.423207    0.545964    0.148333  Uiso   1.00   H
    H004  1.0    0.081805    0.784454    0.106183  Uiso   1.00   H
    H005  1.0    0.435479    0.456769    0.274474  Uiso   1.00   H
    H006  1.0    0.078484    0.704002    0.242663  Uiso   1.00   H
    H007  1.0    0.737414    0.153583    0.440723  Uiso   1.00   H
    O001  1.0    0.955434    0.632760    0.018744  Uiso   1.00   O
    O002  1.0    0.455434    0.132760    0.018744  Uiso   1.00   O
    O003  1.0    0.201273    0.146239    0.020647  Uiso   1.00   O
    O004  1.0    0.701273    0.646239    0.020647  Uiso   1.00   O
    O005  1.0    0.849813    0.194098    0.027405  Uiso   1.00   O
    O006  1.0    0.349813    0.694098    0.027405  Uiso   1.00   O
    O007  1.0    0.324982    0.916409    0.058793  Uiso   1.00   O
    O008  1.0    0.824982    0.416409    0.058793  Uiso   1.00   O
    O009  1.0    0.677794    0.997988    0.070311  Uiso   1.00   O
    O010  1.0    0.177794    0.497988    0.070311  Uiso   1.00   O
    O011  1.0    0.652963    0.220299    0.101698  Uiso   1.00   O
    O012  1.0    0.152963    0.720299    0.101698  Uiso   1.00   O
    O013  1.0    0.301504    0.268159    0.108456  Uiso   1.00   O
    O014  1.0    0.801504    0.768159    0.108456  Uiso   1.00   O
    O015  1.0    0.047343    0.281638    0.110359  Uiso   1.00   O
    O016  1.0    0.547343    0.781638    0.110359  Uiso   1.00   O
    O017  1.0    0.958210    0.547157    0.147847  Uiso   1.00   O
    O018  1.0    0.458210    0.047157    0.147847  Uiso   1.00   O
    O019  1.0    0.204049    0.060636    0.149750  Uiso   1.00   O
    O020  1.0    0.704049    0.560636    0.149750  Uiso   1.00   O
    O021  1.0    0.852590    0.108496    0.156508  Uiso   1.00   O
    O022  1.0    0.352590    0.608496    0.156508  Uiso   1.00   O
    O023  1.0    0.327759    0.830807    0.187896  Uiso   1.00   O
    O024  1.0    0.834997    0.331812    0.187901  Uiso   1.00   O
    O025  1.0    0.669383    0.911185    0.198296  Uiso   1.00   O
    O026  1.0    0.176822    0.413407    0.199439  Uiso   1.00   O
    O027  1.0    0.659466    0.131110    0.229802  Uiso   1.00   O
    O028  1.0    0.148845    0.642778    0.232636  Uiso   1.00   O
    O029  1.0    0.302584    0.178911    0.236086  Uiso   1.00   O
    O030  1.0    0.804478    0.679489    0.236615  Uiso   1.00   O
    O031  1.0    0.048076    0.202158    0.238976  Uiso   1.00   O
    O032  1.0    0.552190    0.697421    0.239336  Uiso   1.00   O
    O033  1.0    0.960661    0.458108    0.276653  Uiso   1.00   O
    O034  1.0    0.460429    0.964543    0.275747  Uiso   1.00   O
    O035  1.0    0.210461    0.982395    0.276450  Uiso   1.00   O
    O036  1.0    0.707589    0.478856    0.276341  Uiso   1.00   O
    O037  1.0    0.854689    0.023440    0.279711  Uiso   1.00   O
    O038  1.0    0.364822    0.519476    0.281936  Uiso   1.00   O
    O039  1.0    0.343729    0.746493    0.315900  Uiso   1.00   O
    O040  1.0    0.837417    0.242105    0.315072  Uiso   1.00   O
    O041  1.0    0.685023    0.827543    0.322571  Uiso   1.00   O
    O042  1.0    0.201437    0.325507    0.321834  Uiso   1.00   O
    O043  1.0    0.674689    0.062913    0.352085  Uiso   1.00   O
    O044  1.0    0.178621    0.566223    0.350588  Uiso   1.00   O
    O045  1.0    0.312729    0.098284    0.358587  Uiso   1.00   O
    O046  1.0    0.813519    0.591381    0.356577  Uiso   1.00   O
    O047  1.0    0.049078    0.122691    0.360413  Uiso   1.00   O
    O048  1.0    0.548377    0.626397    0.363011  Uiso   1.00   O
    O049  1.0    0.187691    0.880384    0.381738  Uiso   1.00   O
    O050  1.0    0.480610    0.909663    0.384516  Uiso   1.00   O
    O051  1.0    0.399885    0.441012    0.389802  Uiso   1.00   O
    O052  1.0    0.322009    0.681174    0.431587  Uiso   1.00   O
    O053  1.0    0.680868    0.379605    0.381354  Uiso   1.00   O
    O054  1.0    0.976424    0.401053    0.384007  Uiso   1.00   O
    O055  1.0    0.910414    0.921521    0.382870  Uiso   1.00   O
    O056  1.0    0.831951    0.164155    0.429676  Uiso   1.00   O
