# Supplementary material for: Tunnel-structured IrOx unlocks catalytic efficiency in proton exchange membrane water electrolyzers
Source: Nat Commun. 2025 Aug 15;16:7608. doi: 10.1038/s41467-025-62861-0 (PMC12356887; doi:10.1038/s41467-025-62861-0)
Supplement: Supplementary file 3 — Supplementary Data 1 [file 41467_2025_62861_MOESM3_ESM.zip › Supplementary_Data_1/slab/activity/AEM/2x2-101-OOH.txt]

data_created_by_vaspkit_code
_audit_creation_date          Wed May  7 19:50:10 2025
_pd_phase_name                     'CIF files'
_cell_length_a                     9.93087900
_cell_length_b                    10.96669242
_cell_length_c                    23.75541200
_cell_angle_alpha                     90.0000
_cell_angle_beta                      90.0000
_cell_angle_gamma                     88.3169
_symmetry_space_group_name_H-M           'P 1'
_symmetry_Int_Tables_number            1
loop_
_symmetry_equiv_pos_as_xyz
    'x, y, z'
loop_
   _atom_site_label
   _atom_site_occupancy
   _atom_site_fract_x
   _atom_site_fract_y
   _atom_site_fract_z
   _atom_site_thermal_displace_type
   _atom_site_U_iso_or_equiv
   _atom_site_type_symbol
   Ir001  1.0    0.152334    0.648031    0.020900  Uiso   1.00  Ir
   Ir002  1.0    0.652334    0.148031    0.020900  Uiso   1.00  Ir
   Ir003  1.0    0.168338    0.324652    0.045837  Uiso   1.00  Ir
   Ir004  1.0    0.668338    0.824652    0.045837  Uiso   1.00  Ir
   Ir005  1.0    0.834439    0.589746    0.083266  Uiso   1.00  Ir
   Ir006  1.0    0.334439    0.089746    0.083266  Uiso   1.00  Ir
   Ir007  1.0    0.850443    0.266367    0.108203  Uiso   1.00  Ir
   Ir008  1.0    0.350443    0.766367    0.108203  Uiso   1.00  Ir
   Ir009  1.0    0.155110    0.562428    0.150003  Uiso   1.00  Ir
   Ir010  1.0    0.655110    0.062428    0.150003  Uiso   1.00  Ir
   Ir011  1.0    0.171114    0.239049    0.174940  Uiso   1.00  Ir
   Ir012  1.0    0.671114    0.739049    0.174940  Uiso   1.00  Ir
   Ir013  1.0    0.836975    0.502845    0.211969  Uiso   1.00  Ir
   Ir014  1.0    0.336765    0.004773    0.211626  Uiso   1.00  Ir
   Ir015  1.0    0.356681    0.685055    0.237741  Uiso   1.00  Ir
   Ir016  1.0    0.852307    0.182119    0.236099  Uiso   1.00  Ir
   Ir017  1.0    0.157719    0.473064    0.280653  Uiso   1.00  Ir
   Ir018  1.0    0.657926    0.975485    0.278915  Uiso   1.00  Ir
   Ir019  1.0    0.174317    0.161015    0.303572  Uiso   1.00  Ir
   Ir020  1.0    0.676597    0.658890    0.304225  Uiso   1.00  Ir
   Ir021  1.0    0.826243    0.416281    0.344552  Uiso   1.00  Ir
   Ir022  1.0    0.329459    0.926089    0.345531  Uiso   1.00  Ir
   Ir023  1.0    0.861866    0.072242    0.363912  Uiso   1.00  Ir
   Ir024  1.0    0.361988    0.594117    0.371698  Uiso   1.00  Ir
    H001  1.0    0.135500    0.771027    0.984990  Uiso   1.00   H
    H002  1.0    0.422533    0.634408    0.019389  Uiso   1.00   H
    H003  1.0    0.423207    0.545964    0.148333  Uiso   1.00   H
    H004  1.0    0.081805    0.784454    0.106183  Uiso   1.00   H
    H005  1.0    0.435222    0.456660    0.274481  Uiso   1.00   H
    H006  1.0    0.078367    0.703945    0.242737  Uiso   1.00   H
    H007  1.0    0.662169    0.231861    0.451352  Uiso   1.00   H
    O001  1.0    0.709745    0.152213    0.456875  Uiso   1.00   O
    O002  1.0    0.955434    0.632760    0.018744  Uiso   1.00   O
    O003  1.0    0.455434    0.132760    0.018744  Uiso   1.00   O
    O004  1.0    0.201273    0.146239    0.020647  Uiso   1.00   O
    O005  1.0    0.701273    0.646239    0.020647  Uiso   1.00   O
    O006  1.0    0.849813    0.194098    0.027405  Uiso   1.00   O
    O007  1.0    0.349813    0.694098    0.027405  Uiso   1.00   O
    O008  1.0    0.324982    0.916409    0.058793  Uiso   1.00   O
    O009  1.0    0.824982    0.416409    0.058793  Uiso   1.00   O
    O010  1.0    0.677794    0.997988    0.070311  Uiso   1.00   O
    O011  1.0    0.177794    0.497988    0.070311  Uiso   1.00   O
    O012  1.0    0.652963    0.220299    0.101698  Uiso   1.00   O
    O013  1.0    0.152963    0.720299    0.101698  Uiso   1.00   O
    O014  1.0    0.301504    0.268159    0.108456  Uiso   1.00   O
    O015  1.0    0.801504    0.768159    0.108456  Uiso   1.00   O
    O016  1.0    0.047343    0.281638    0.110359  Uiso   1.00   O
    O017  1.0    0.547343    0.781638    0.110359  Uiso   1.00   O
    O018  1.0    0.958210    0.547157    0.147847  Uiso   1.00   O
    O019  1.0    0.458210    0.047157    0.147847  Uiso   1.00   O
    O020  1.0    0.204049    0.060636    0.149750  Uiso   1.00   O
    O021  1.0    0.704049    0.560636    0.149750  Uiso   1.00   O
    O022  1.0    0.852590    0.108496    0.156508  Uiso   1.00   O
    O023  1.0    0.352590    0.608496    0.156508  Uiso   1.00   O
    O024  1.0    0.327759    0.830807    0.187896  Uiso   1.00   O
    O025  1.0    0.834960    0.331677    0.187926  Uiso   1.00   O
    O026  1.0    0.669497    0.911167    0.198271  Uiso   1.00   O
    O027  1.0    0.177013    0.413352    0.199355  Uiso   1.00   O
    O028  1.0    0.659670    0.130942    0.229850  Uiso   1.00   O
    O029  1.0    0.148716    0.642745    0.232661  Uiso   1.00   O
    O030  1.0    0.302635    0.178829    0.236055  Uiso   1.00   O
    O031  1.0    0.804076    0.679363    0.236602  Uiso   1.00   O
    O032  1.0    0.047911    0.202161    0.238881  Uiso   1.00   O
    O033  1.0    0.551857    0.698060    0.239333  Uiso   1.00   O
    O034  1.0    0.960327    0.458454    0.276599  Uiso   1.00   O
    O035  1.0    0.459936    0.964770    0.275694  Uiso   1.00   O
    O036  1.0    0.210051    0.982331    0.276285  Uiso   1.00   O
    O037  1.0    0.707690    0.479318    0.276455  Uiso   1.00   O
    O038  1.0    0.854847    0.023386    0.280992  Uiso   1.00   O
    O039  1.0    0.364654    0.519428    0.281921  Uiso   1.00   O
    O040  1.0    0.343467    0.746372    0.315913  Uiso   1.00   O
    O041  1.0    0.837392    0.243516    0.315214  Uiso   1.00   O
    O042  1.0    0.685148    0.827761    0.322522  Uiso   1.00   O
    O043  1.0    0.200867    0.325178    0.321427  Uiso   1.00   O
    O044  1.0    0.673655    0.064768    0.351302  Uiso   1.00   O
    O045  1.0    0.177714    0.566348    0.350316  Uiso   1.00   O
    O046  1.0    0.311425    0.097889    0.358680  Uiso   1.00   O
    O047  1.0    0.813136    0.592281    0.356641  Uiso   1.00   O
    O048  1.0    0.048599    0.123622    0.360290  Uiso   1.00   O
    O049  1.0    0.547951    0.625136    0.362958  Uiso   1.00   O
    O050  1.0    0.186448    0.880146    0.381427  Uiso   1.00   O
    O051  1.0    0.479683    0.909454    0.384553  Uiso   1.00   O
    O052  1.0    0.398177    0.440655    0.389922  Uiso   1.00   O
    O053  1.0    0.321714    0.681011    0.431583  Uiso   1.00   O
    O054  1.0    0.680834    0.379652    0.382215  Uiso   1.00   O
    O055  1.0    0.976341    0.403142    0.383815  Uiso   1.00   O
    O056  1.0    0.908597    0.927408    0.388994  Uiso   1.00   O
    O057  1.0    0.832647    0.173652    0.428292  Uiso   1.00   O
