# Supplementary material for: Tunnel-structured IrOx unlocks catalytic efficiency in proton exchange membrane water electrolyzers
Source: Nat Commun. 2025 Aug 15;16:7608. doi: 10.1038/s41467-025-62861-0 (PMC12356887; doi:10.1038/s41467-025-62861-0)
Supplement: Supplementary file 3 — Supplementary Data 1 [file 41467_2025_62861_MOESM3_ESM.zip › Supplementary_Data_1/slab/activity/AEM/2x2-110-M.txt]

data_created_by_vaspkit_code
_audit_creation_date          Wed May  7 19:50:11 2025
_pd_phase_name                     'CIF files'
_cell_length_a                    14.21993900
_cell_length_b                     3.20724100
_cell_length_c                    29.04346000
_cell_angle_alpha                     90.0000
_cell_angle_beta                      90.0000
_cell_angle_gamma                     90.0000
_symmetry_space_group_name_H-M           'P 1'
_symmetry_Int_Tables_number            1
loop_
_symmetry_equiv_pos_as_xyz
    'x, y, z'
loop_
   _atom_site_label
   _atom_site_occupancy
   _atom_site_fract_x
   _atom_site_fract_y
   _atom_site_fract_z
   _atom_site_thermal_displace_type
   _atom_site_U_iso_or_equiv
   _atom_site_type_symbol
   Ir001  1.0    0.419569    0.000000    0.029452  Uiso   1.00  Ir
   Ir002  1.0    0.919569    0.500000    0.029452  Uiso   1.00  Ir
   Ir003  1.0    0.108520    0.000000    0.040742  Uiso   1.00  Ir
   Ir004  1.0    0.608520    0.500000    0.040742  Uiso   1.00  Ir
   Ir005  1.0    0.277860    0.500000    0.114185  Uiso   1.00  Ir
   Ir006  1.0    0.777860    0.000000    0.114185  Uiso   1.00  Ir
   Ir007  1.0    0.778318    0.500000    0.208065  Uiso   1.00  Ir
   Ir008  1.0    0.278318    0.000000    0.208065  Uiso   1.00  Ir
   Ir009  1.0    0.947504    0.000082    0.279240  Uiso   1.00  Ir
   Ir010  1.0    0.449224    0.499996    0.279383  Uiso   1.00  Ir
   Ir011  1.0    0.635978    0.000138    0.291488  Uiso   1.00  Ir
   Ir012  1.0    0.134626    0.500096    0.290549  Uiso   1.00  Ir
   Ir013  1.0    0.303757   -0.000012    0.362306  Uiso   1.00  Ir
   Ir014  1.0    0.805822    0.500374    0.363556  Uiso   1.00  Ir
   Ir015  1.0    0.307889    0.499934    0.456576  Uiso   1.00  Ir
   Ir016  1.0    0.806162    0.000394    0.459603  Uiso   1.00  Ir
    H001  1.0    0.020711    0.500000    0.102975  Uiso   1.00   H
    H002  1.0    0.520665    0.000000    0.102972  Uiso   1.00   H
    O001  1.0    0.989684    0.000000    0.000000  Uiso   1.00   O
    O002  1.0    0.489684    0.500000    0.000000  Uiso   1.00   O
    O003  1.0    0.166151    0.500000    0.009836  Uiso   1.00   O
    O004  1.0    0.666151    0.000000    0.009836  Uiso   1.00   O
    O005  1.0    0.361938    0.500000    0.060358  Uiso   1.00   O
    O006  1.0    0.861938    0.000000    0.060358  Uiso   1.00   O
    O007  1.0    0.538405    0.000000    0.070194  Uiso   1.00   O
    O008  1.0    0.038405    0.500000    0.070194  Uiso   1.00   O
    O009  1.0    0.704412    0.500000    0.090774  Uiso   1.00   O
    O010  1.0    0.204412    0.000000    0.090774  Uiso   1.00   O
    O011  1.0    0.344839    0.000000    0.145625  Uiso   1.00   O
    O012  1.0    0.844839    0.500000    0.145625  Uiso   1.00   O
    O013  1.0    0.211339    0.500000    0.176625  Uiso   1.00   O
    O014  1.0    0.711339    0.000000    0.176625  Uiso   1.00   O
    O015  1.0    0.351766    0.500000    0.231476  Uiso   1.00   O
    O016  1.0    0.846446    0.000041    0.232905  Uiso   1.00   O
    O017  1.0    0.519300    0.000022    0.251444  Uiso   1.00   O
    O018  1.0    0.017167    0.500128    0.250892  Uiso   1.00   O
    O019  1.0    0.693718    0.500164    0.261206  Uiso   1.00   O
    O020  1.0    0.193449    0.000104    0.260736  Uiso   1.00   O
    O021  1.0    0.889163    0.500075    0.309535  Uiso   1.00   O
    O022  1.0    0.389281   -0.000052    0.308920  Uiso   1.00   O
    O023  1.0    0.065309    0.000030    0.318459  Uiso   1.00   O
    O024  1.0    0.566307    0.500070    0.319416  Uiso   1.00   O
    O025  1.0    0.234697    0.500007    0.337906  Uiso   1.00   O
    O026  1.0    0.736915    0.000388    0.338379  Uiso   1.00   O
    O027  1.0    0.866733    0.000369    0.394716  Uiso   1.00   O
    O028  1.0    0.369558    0.499976    0.392735  Uiso   1.00   O
    O029  1.0    0.743623    0.500292    0.424438  Uiso   1.00   O
    O030  1.0    0.244429   -0.000117    0.424544  Uiso   1.00   O
    O031  1.0    0.880298    0.500328    0.476443  Uiso   1.00   O
    O032  1.0    0.352047   -0.000051    0.487075  Uiso   1.00   O
    O033  1.0    0.718901    0.000019    0.502268  Uiso   1.00   O
