# Supplementary material for: Tunnel-structured IrOx unlocks catalytic efficiency in proton exchange membrane water electrolyzers
Source: Nat Commun. 2025 Aug 15;16:7608. doi: 10.1038/s41467-025-62861-0 (PMC12356887; doi:10.1038/s41467-025-62861-0)
Supplement: Supplementary file 3 — Supplementary Data 1 [file 41467_2025_62861_MOESM3_ESM.zip › Supplementary_Data_1/slab/activity/AEM/2x2-110-O.txt]

data_created_by_vaspkit_code
_audit_creation_date          Wed May  7 19:50:11 2025
_pd_phase_name                     'CIF files'
_cell_length_a                    14.21993900
_cell_length_b                     3.20724100
_cell_length_c                    29.04346000
_cell_angle_alpha                     90.0000
_cell_angle_beta                      90.0000
_cell_angle_gamma                     90.0000
_symmetry_space_group_name_H-M           'P 1'
_symmetry_Int_Tables_number            1
loop_
_symmetry_equiv_pos_as_xyz
    'x, y, z'
loop_
   _atom_site_label
   _atom_site_occupancy
   _atom_site_fract_x
   _atom_site_fract_y
   _atom_site_fract_z
   _atom_site_thermal_displace_type
   _atom_site_U_iso_or_equiv
   _atom_site_type_symbol
   Ir001  1.0    0.419569    0.000000    0.029452  Uiso   1.00  Ir
   Ir002  1.0    0.919569    0.500000    0.029452  Uiso   1.00  Ir
   Ir003  1.0    0.108520    0.000000    0.040742  Uiso   1.00  Ir
   Ir004  1.0    0.608520    0.500000    0.040742  Uiso   1.00  Ir
   Ir005  1.0    0.277860    0.500000    0.114185  Uiso   1.00  Ir
   Ir006  1.0    0.777860    0.000000    0.114185  Uiso   1.00  Ir
   Ir007  1.0    0.778318    0.500000    0.208065  Uiso   1.00  Ir
   Ir008  1.0    0.278318    0.000000    0.208065  Uiso   1.00  Ir
   Ir009  1.0    0.947865   -0.000013    0.279359  Uiso   1.00  Ir
   Ir010  1.0    0.449187    0.499987    0.279537  Uiso   1.00  Ir
   Ir011  1.0    0.636304   -0.000012    0.291696  Uiso   1.00  Ir
   Ir012  1.0    0.135388    0.500045    0.290920  Uiso   1.00  Ir
   Ir013  1.0    0.305321    0.000196    0.362967  Uiso   1.00  Ir
   Ir014  1.0    0.806103    0.500069    0.363711  Uiso   1.00  Ir
   Ir015  1.0    0.305943    0.500232    0.459031  Uiso   1.00  Ir
   Ir016  1.0    0.806168    0.000219    0.459740  Uiso   1.00  Ir
    H001  1.0    0.020711    0.500000    0.102975  Uiso   1.00   H
    H002  1.0    0.520665    0.000000    0.102972  Uiso   1.00   H
    O001  1.0    0.989684    0.000000    0.000000  Uiso   1.00   O
    O002  1.0    0.489684    0.500000    0.000000  Uiso   1.00   O
    O003  1.0    0.166151    0.500000    0.009836  Uiso   1.00   O
    O004  1.0    0.666151    0.000000    0.009836  Uiso   1.00   O
    O005  1.0    0.361938    0.500000    0.060358  Uiso   1.00   O
    O006  1.0    0.861938    0.000000    0.060358  Uiso   1.00   O
    O007  1.0    0.538405    0.000000    0.070194  Uiso   1.00   O
    O008  1.0    0.038405    0.500000    0.070194  Uiso   1.00   O
    O009  1.0    0.704412    0.500000    0.090774  Uiso   1.00   O
    O010  1.0    0.204412    0.000000    0.090774  Uiso   1.00   O
    O011  1.0    0.344839    0.000000    0.145625  Uiso   1.00   O
    O012  1.0    0.844839    0.500000    0.145625  Uiso   1.00   O
    O013  1.0    0.211339    0.500000    0.176625  Uiso   1.00   O
    O014  1.0    0.711339    0.000000    0.176625  Uiso   1.00   O
    O015  1.0    0.351766    0.500000    0.231476  Uiso   1.00   O
    O016  1.0    0.846661    0.000015    0.232988  Uiso   1.00   O
    O017  1.0    0.519380    0.999959    0.252046  Uiso   1.00   O
    O018  1.0    0.018038    0.499965    0.251344  Uiso   1.00   O
    O019  1.0    0.693729    0.499986    0.261244  Uiso   1.00   O
    O020  1.0    0.193664    0.000103    0.260858  Uiso   1.00   O
    O021  1.0    0.889260    0.499986    0.309617  Uiso   1.00   O
    O022  1.0    0.389496    0.000028    0.309212  Uiso   1.00   O
    O023  1.0    0.065553   -0.000001    0.318688  Uiso   1.00   O
    O024  1.0    0.566551    0.499980    0.319651  Uiso   1.00   O
    O025  1.0    0.237088    0.500236    0.337407  Uiso   1.00   O
    O026  1.0    0.737363    0.000047    0.338487  Uiso   1.00   O
    O027  1.0    0.866934    0.000058    0.394863  Uiso   1.00   O
    O028  1.0    0.366011    0.500067    0.394139  Uiso   1.00   O
    O029  1.0    0.743658    0.500145    0.424459  Uiso   1.00   O
    O030  1.0    0.243065    0.000134    0.423888  Uiso   1.00   O
    O031  1.0    0.880343    0.500228    0.476414  Uiso   1.00   O
    O032  1.0    0.380020    0.000010    0.475924  Uiso   1.00   O
    O033  1.0    0.218277    0.499519    0.501298  Uiso   1.00   O
    O034  1.0    0.718903    0.000339    0.502270  Uiso   1.00   O
