# Supplementary material for: Tunnel-structured IrOx unlocks catalytic efficiency in proton exchange membrane water electrolyzers
Source: Nat Commun. 2025 Aug 15;16:7608. doi: 10.1038/s41467-025-62861-0 (PMC12356887; doi:10.1038/s41467-025-62861-0)
Supplement: Supplementary file 3 — Supplementary Data 1 [file 41467_2025_62861_MOESM3_ESM.zip › Supplementary_Data_1/slab/activity/AEM/2x2-110-OH.txt]

data_created_by_vaspkit_code
_audit_creation_date          Wed May  7 19:50:11 2025
_pd_phase_name                     'CIF files'
_cell_length_a                    14.21993900
_cell_length_b                     3.20724100
_cell_length_c                    29.04346000
_cell_angle_alpha                     90.0000
_cell_angle_beta                      90.0000
_cell_angle_gamma                     90.0000
_symmetry_space_group_name_H-M           'P 1'
_symmetry_Int_Tables_number            1
loop_
_symmetry_equiv_pos_as_xyz
    'x, y, z'
loop_
   _atom_site_label
   _atom_site_occupancy
   _atom_site_fract_x
   _atom_site_fract_y
   _atom_site_fract_z
   _atom_site_thermal_displace_type
   _atom_site_U_iso_or_equiv
   _atom_site_type_symbol
   Ir001  1.0    0.419569    0.000000    0.029452  Uiso   1.00  Ir
   Ir002  1.0    0.919569    0.500000    0.029452  Uiso   1.00  Ir
   Ir003  1.0    0.108520    0.000000    0.040742  Uiso   1.00  Ir
   Ir004  1.0    0.608520    0.500000    0.040742  Uiso   1.00  Ir
   Ir005  1.0    0.277860    0.500000    0.114185  Uiso   1.00  Ir
   Ir006  1.0    0.777860    0.000000    0.114185  Uiso   1.00  Ir
   Ir007  1.0    0.778318    0.500000    0.208065  Uiso   1.00  Ir
   Ir008  1.0    0.278318    0.000000    0.208065  Uiso   1.00  Ir
   Ir009  1.0    0.947907   -0.000238    0.279044  Uiso   1.00  Ir
   Ir010  1.0    0.448691    0.500047    0.279954  Uiso   1.00  Ir
   Ir011  1.0    0.636242    0.000085    0.291592  Uiso   1.00  Ir
   Ir012  1.0    0.134762    0.499874    0.290576  Uiso   1.00  Ir
   Ir013  1.0    0.302936    0.000251    0.362542  Uiso   1.00  Ir
   Ir014  1.0    0.806518    0.500397    0.363464  Uiso   1.00  Ir
   Ir015  1.0    0.298140    0.501124    0.457197  Uiso   1.00  Ir
   Ir016  1.0    0.805739    0.000938    0.459588  Uiso   1.00  Ir
    H001  1.0    0.020711    0.500000    0.102975  Uiso   1.00   H
    H002  1.0    0.520665    0.000000    0.102972  Uiso   1.00   H
    H003  1.0    0.235696    0.493910    0.536028  Uiso   1.00   H
    O001  1.0    0.989684    0.000000    0.000000  Uiso   1.00   O
    O002  1.0    0.489684    0.500000    0.000000  Uiso   1.00   O
    O003  1.0    0.166151    0.500000    0.009836  Uiso   1.00   O
    O004  1.0    0.666151    0.000000    0.009836  Uiso   1.00   O
    O005  1.0    0.361938    0.500000    0.060358  Uiso   1.00   O
    O006  1.0    0.861938    0.000000    0.060358  Uiso   1.00   O
    O007  1.0    0.538405    0.000000    0.070194  Uiso   1.00   O
    O008  1.0    0.038405    0.500000    0.070194  Uiso   1.00   O
    O009  1.0    0.704412    0.500000    0.090774  Uiso   1.00   O
    O010  1.0    0.204412    0.000000    0.090774  Uiso   1.00   O
    O011  1.0    0.344839    0.000000    0.145625  Uiso   1.00   O
    O012  1.0    0.844839    0.500000    0.145625  Uiso   1.00   O
    O013  1.0    0.211339    0.500000    0.176625  Uiso   1.00   O
    O014  1.0    0.711339    0.000000    0.176625  Uiso   1.00   O
    O015  1.0    0.351766    0.500000    0.231476  Uiso   1.00   O
    O016  1.0    0.846570   -0.000022    0.232851  Uiso   1.00   O
    O017  1.0    0.518904    0.000027    0.252329  Uiso   1.00   O
    O018  1.0    0.017601    0.499749    0.250808  Uiso   1.00   O
    O019  1.0    0.693556    0.500063    0.261151  Uiso   1.00   O
    O020  1.0    0.193490   -0.000132    0.260707  Uiso   1.00   O
    O021  1.0    0.889841    0.499835    0.309430  Uiso   1.00   O
    O022  1.0    0.389188    0.000056    0.309708  Uiso   1.00   O
    O023  1.0    0.065289   -0.000133    0.318470  Uiso   1.00   O
    O024  1.0    0.566730    0.500104    0.319624  Uiso   1.00   O
    O025  1.0    0.235626    0.500184    0.337028  Uiso   1.00   O
    O026  1.0    0.738924    0.000366    0.337576  Uiso   1.00   O
    O027  1.0    0.866859    0.000408    0.394856  Uiso   1.00   O
    O028  1.0    0.365630    0.500224    0.393538  Uiso   1.00   O
    O029  1.0    0.743570    0.500619    0.424292  Uiso   1.00   O
    O030  1.0    0.237677    0.000971    0.423085  Uiso   1.00   O
    O031  1.0    0.879616    0.501041    0.476616  Uiso   1.00   O
    O032  1.0    0.366427    0.000036    0.477296  Uiso   1.00   O
    O033  1.0    0.206121    0.500616    0.505632  Uiso   1.00   O
    O034  1.0    0.718408    0.000553    0.502208  Uiso   1.00   O
