# Supplementary material for: Tunnel-structured IrOx unlocks catalytic efficiency in proton exchange membrane water electrolyzers
Source: Nat Commun. 2025 Aug 15;16:7608. doi: 10.1038/s41467-025-62861-0 (PMC12356887; doi:10.1038/s41467-025-62861-0)
Supplement: Supplementary file 3 — Supplementary Data 1 [file 41467_2025_62861_MOESM3_ESM.zip › Supplementary_Data_1/slab/activity/AEM/2x2-110-OOH.txt]

data_created_by_vaspkit_code
_audit_creation_date          Wed May  7 19:50:11 2025
_pd_phase_name                     'CIF files'
_cell_length_a                    14.21993900
_cell_length_b                     3.20724100
_cell_length_c                    29.04346000
_cell_angle_alpha                     90.0000
_cell_angle_beta                      90.0000
_cell_angle_gamma                     90.0000
_symmetry_space_group_name_H-M           'P 1'
_symmetry_Int_Tables_number            1
loop_
_symmetry_equiv_pos_as_xyz
    'x, y, z'
loop_
   _atom_site_label
   _atom_site_occupancy
   _atom_site_fract_x
   _atom_site_fract_y
   _atom_site_fract_z
   _atom_site_thermal_displace_type
   _atom_site_U_iso_or_equiv
   _atom_site_type_symbol
   Ir001  1.0    0.419569    0.000000    0.029452  Uiso   1.00  Ir
   Ir002  1.0    0.919569    0.500000    0.029452  Uiso   1.00  Ir
   Ir003  1.0    0.108520    0.000000    0.040742  Uiso   1.00  Ir
   Ir004  1.0    0.608520    0.500000    0.040742  Uiso   1.00  Ir
   Ir005  1.0    0.277860    0.500000    0.114185  Uiso   1.00  Ir
   Ir006  1.0    0.777860    0.000000    0.114185  Uiso   1.00  Ir
   Ir007  1.0    0.778318    0.500000    0.208065  Uiso   1.00  Ir
   Ir008  1.0    0.278318    0.000000    0.208065  Uiso   1.00  Ir
   Ir009  1.0    0.946724   -0.000477    0.279013  Uiso   1.00  Ir
   Ir010  1.0    0.448957    0.499524    0.280143  Uiso   1.00  Ir
   Ir011  1.0    0.636337   -0.000071    0.291699  Uiso   1.00  Ir
   Ir012  1.0    0.133223    0.497841    0.289568  Uiso   1.00  Ir
   Ir013  1.0    0.299668   -0.007560    0.361637  Uiso   1.00  Ir
   Ir014  1.0    0.806353    0.500100    0.363667  Uiso   1.00  Ir
   Ir015  1.0    0.281074    0.481684    0.455670  Uiso   1.00  Ir
   Ir016  1.0    0.805936    0.000585    0.459713  Uiso   1.00  Ir
    H001  1.0    0.020711    0.500000    0.102975  Uiso   1.00   H
    H002  1.0    0.520665    0.000000    0.102972  Uiso   1.00   H
    H003  1.0    0.264877    0.357237    0.551967  Uiso   1.00   H
    O001  1.0    0.223074    0.600283    0.547536  Uiso   1.00   O
    O002  1.0    0.989684    0.000000    0.000000  Uiso   1.00   O
    O003  1.0    0.489684    0.500000    0.000000  Uiso   1.00   O
    O004  1.0    0.166151    0.500000    0.009836  Uiso   1.00   O
    O005  1.0    0.666151    0.000000    0.009836  Uiso   1.00   O
    O006  1.0    0.361938    0.500000    0.060358  Uiso   1.00   O
    O007  1.0    0.861938    0.000000    0.060358  Uiso   1.00   O
    O008  1.0    0.538405    0.000000    0.070194  Uiso   1.00   O
    O009  1.0    0.038405    0.500000    0.070194  Uiso   1.00   O
    O010  1.0    0.704412    0.500000    0.090774  Uiso   1.00   O
    O011  1.0    0.204412    0.000000    0.090774  Uiso   1.00   O
    O012  1.0    0.344839    0.000000    0.145625  Uiso   1.00   O
    O013  1.0    0.844839    0.500000    0.145625  Uiso   1.00   O
    O014  1.0    0.211339    0.500000    0.176625  Uiso   1.00   O
    O015  1.0    0.711339    0.000000    0.176625  Uiso   1.00   O
    O016  1.0    0.351766    0.500000    0.231476  Uiso   1.00   O
    O017  1.0    0.845834   -0.000031    0.232985  Uiso   1.00   O
    O018  1.0    0.518898   -0.000576    0.252419  Uiso   1.00   O
    O019  1.0    0.015572    0.499609    0.250336  Uiso   1.00   O
    O020  1.0    0.693604    0.499968    0.261209  Uiso   1.00   O
    O021  1.0    0.191636   -0.001768    0.259721  Uiso   1.00   O
    O022  1.0    0.889293    0.499765    0.309606  Uiso   1.00   O
    O023  1.0    0.390236   -0.000885    0.310312  Uiso   1.00   O
    O024  1.0    0.064571   -0.002115    0.317958  Uiso   1.00   O
    O025  1.0    0.566968    0.499917    0.319846  Uiso   1.00   O
    O026  1.0    0.236108    0.494448    0.334680  Uiso   1.00   O
    O027  1.0    0.738757    0.000082    0.337846  Uiso   1.00   O
    O028  1.0    0.866860    0.000139    0.394967  Uiso   1.00   O
    O029  1.0    0.358444    0.492659    0.394403  Uiso   1.00   O
    O030  1.0    0.743605    0.500304    0.424434  Uiso   1.00   O
    O031  1.0    0.225537   -0.019062    0.419603  Uiso   1.00   O
    O032  1.0    0.879930    0.500898    0.476577  Uiso   1.00   O
    O033  1.0    0.345863   -0.006827    0.478925  Uiso   1.00   O
    O034  1.0    0.186512    0.523895    0.501852  Uiso   1.00   O
    O035  1.0    0.718620    0.000340    0.502287  Uiso   1.00   O
