# Supplementary material for: Tunnel-structured IrOx unlocks catalytic efficiency in proton exchange membrane water electrolyzers
Source: Nat Commun. 2025 Aug 15;16:7608. doi: 10.1038/s41467-025-62861-0 (PMC12356887; doi:10.1038/s41467-025-62861-0)
Supplement: Supplementary file 3 — Supplementary Data 1 [file 41467_2025_62861_MOESM3_ESM.zip › Supplementary_Data_1/slab/activity/AEM/2x2-111-M.txt]

data_created_by_vaspkit_code
_audit_creation_date          Wed May  7 19:50:11 2025
_pd_phase_name                     'CIF files'
_cell_length_a                    10.43593600
_cell_length_b                    10.96669255
_cell_length_c                    23.74723400
_cell_angle_alpha                     90.0000
_cell_angle_beta                      90.0000
_cell_angle_gamma                     83.2332
_symmetry_space_group_name_H-M           'P 1'
_symmetry_Int_Tables_number            1
loop_
_symmetry_equiv_pos_as_xyz
    'x, y, z'
loop_
   _atom_site_label
   _atom_site_occupancy
   _atom_site_fract_x
   _atom_site_fract_y
   _atom_site_fract_z
   _atom_site_thermal_displace_type
   _atom_site_U_iso_or_equiv
   _atom_site_type_symbol
   Ir001  1.0    0.665447    0.853343    0.002771  Uiso   1.00  Ir
   Ir002  1.0    0.332279    0.823959    0.023037  Uiso   1.00  Ir
   Ir003  1.0    0.125201    0.638044    0.038816  Uiso   1.00  Ir
   Ir004  1.0    0.792033    0.608661    0.059082  Uiso   1.00  Ir
   Ir005  1.0    0.122927    0.315346    0.064624  Uiso   1.00  Ir
   Ir006  1.0    0.789759    0.285963    0.084890  Uiso   1.00  Ir
   Ir007  1.0    0.582681    0.100047    0.100669  Uiso   1.00  Ir
   Ir008  1.0    0.249513    0.070664    0.120935  Uiso   1.00  Ir
   Ir009  1.0    0.580407    0.777349    0.126477  Uiso   1.00  Ir
   Ir010  1.0    0.247239    0.747966    0.146743  Uiso   1.00  Ir
   Ir011  1.0    0.040161    0.562050    0.162522  Uiso   1.00  Ir
   Ir012  1.0    0.708087    0.526902    0.182622  Uiso   1.00  Ir
   Ir013  1.0    0.038818    0.238104    0.187595  Uiso   1.00  Ir
   Ir014  1.0    0.705796    0.208473    0.208104  Uiso   1.00  Ir
   Ir015  1.0    0.499349    0.023624    0.224168  Uiso   1.00  Ir
   Ir016  1.0    0.167636    0.993821    0.243169  Uiso   1.00  Ir
   Ir017  1.0    0.492214    0.704405    0.252116  Uiso   1.00  Ir
   Ir018  1.0    0.165943    0.672189    0.270500  Uiso   1.00  Ir
   Ir019  1.0    0.962768    0.488656    0.289536  Uiso   1.00  Ir
   Ir020  1.0    0.616928    0.455638    0.310500  Uiso   1.00  Ir
   Ir021  1.0    0.954322    0.167228    0.310696  Uiso   1.00  Ir
   Ir022  1.0    0.624939    0.133312    0.335279  Uiso   1.00  Ir
   Ir023  1.0    0.408759    0.958483    0.351813  Uiso   1.00  Ir
   Ir024  1.0    0.057181    0.917600    0.366661  Uiso   1.00  Ir
    H001  1.0    0.724581    0.082537    0.013951  Uiso   1.00   H
    H002  1.0    0.562484    0.547970    0.089190  Uiso   1.00   H
    H003  1.0    0.811872    0.840296    0.093105  Uiso   1.00   H
    H004  1.0    0.466754    0.475030    0.210517  Uiso   1.00   H
    H005  1.0    0.737712    0.758017    0.221484  Uiso   1.00   H
    O001  1.0    0.843995    0.207596    0.007607  Uiso   1.00   O
    O002  1.0    0.946508    0.637572    0.012398  Uiso   1.00   O
    O003  1.0    0.287330    0.329489    0.017225  Uiso   1.00   O
    O004  1.0    0.657498    0.027822    0.027325  Uiso   1.00   O
    O005  1.0    0.799982    0.434182    0.034528  Uiso   1.00   O
    O006  1.0    0.170150    0.132514    0.044628  Uiso   1.00   O
    O007  1.0    0.510972    0.824431    0.049455  Uiso   1.00   O
    O008  1.0    0.613485    0.254407    0.054246  Uiso   1.00   O
    O009  1.0    0.301475    0.669599    0.069460  Uiso   1.00   O
    O010  1.0    0.403988    0.099575    0.074251  Uiso   1.00   O
    O011  1.0    0.744810    0.791493    0.079078  Uiso   1.00   O
    O012  1.0    0.114978    0.489825    0.089178  Uiso   1.00   O
    O013  1.0    0.257462    0.896185    0.096381  Uiso   1.00   O
    O014  1.0    0.627630    0.594517    0.106481  Uiso   1.00   O
    O015  1.0    0.968452    0.286434    0.111308  Uiso   1.00   O
    O016  1.0    0.070965    0.716411    0.116099  Uiso   1.00   O
    O017  1.0    0.758955    0.131602    0.131313  Uiso   1.00   O
    O018  1.0    0.861468    0.561579    0.136104  Uiso   1.00   O
    O019  1.0    0.202290    0.253496    0.140931  Uiso   1.00   O
    O020  1.0    0.572458    0.951828    0.151031  Uiso   1.00   O
    O021  1.0    0.714942    0.358188    0.158234  Uiso   1.00   O
    O022  1.0    0.085110    0.056521    0.168334  Uiso   1.00   O
    O023  1.0    0.425932    0.748438    0.173161  Uiso   1.00   O
    O024  1.0    0.528445    0.178414    0.177952  Uiso   1.00   O
    O025  1.0    0.214043    0.595135    0.193649  Uiso   1.00   O
    O026  1.0    0.321997    0.020860    0.197596  Uiso   1.00   O
    O027  1.0    0.668252    0.716702    0.204674  Uiso   1.00   O
    O028  1.0    0.019897    0.414612    0.212375  Uiso   1.00   O
    O029  1.0    0.185787    0.820555    0.221067  Uiso   1.00   O
    O030  1.0    0.536916    0.517289    0.226079  Uiso   1.00   O
    O031  1.0    0.883727    0.213534    0.234070  Uiso   1.00   O
    O032  1.0    0.986775    0.638290    0.238119  Uiso   1.00   O
    O033  1.0    0.671447    0.058729    0.254125  Uiso   1.00   O
    O034  1.0    0.772617    0.471553    0.257785  Uiso   1.00   O
    O035  1.0    0.118257    0.170978    0.261227  Uiso   1.00   O
    O036  1.0    0.479857    0.877640    0.273505  Uiso   1.00   O
    O037  1.0    0.649181    0.278255    0.283447  Uiso   1.00   O
    O038  1.0    0.002584    0.985598    0.287399  Uiso   1.00   O
    O039  1.0    0.342172    0.655771    0.290058  Uiso   1.00   O
    O040  1.0    0.446942    0.098729    0.298150  Uiso   1.00   O
    O041  1.0    0.136997    0.511897    0.305682  Uiso   1.00   O
    O042  1.0    0.233833    0.950121    0.320668  Uiso   1.00   O
    O043  1.0    0.589566    0.631854    0.317587  Uiso   1.00   O
    O044  1.0    0.977474    0.332769    0.328548  Uiso   1.00   O
    O045  1.0    0.098452    0.760858    0.333605  Uiso   1.00   O
    O046  1.0    0.457161    0.432486    0.324310  Uiso   1.00   O
    O047  1.0    0.804829    0.116379    0.350841  Uiso   1.00   O
    O048  1.0    0.878719    0.584970    0.339819  Uiso   1.00   O
    O049  1.0    0.978838    0.874168    0.425898  Uiso   1.00   O
    O050  1.0    0.047291    0.088441    0.377154  Uiso   1.00   O
    O051  1.0    0.596379    0.978428    0.366880  Uiso   1.00   O
    O052  1.0    0.429167    0.807331    0.377019  Uiso   1.00   O
    O053  1.0    0.349831    0.069017    0.401493  Uiso   1.00   O
    O054  1.0    0.716985    0.430682    0.369991  Uiso   1.00   O
    O055  1.0    0.557648    0.236585    0.386197  Uiso   1.00   O
