# Supplementary material for: Tunnel-structured IrOx unlocks catalytic efficiency in proton exchange membrane water electrolyzers
Source: Nat Commun. 2025 Aug 15;16:7608. doi: 10.1038/s41467-025-62861-0 (PMC12356887; doi:10.1038/s41467-025-62861-0)
Supplement: Supplementary file 3 — Supplementary Data 1 [file 41467_2025_62861_MOESM3_ESM.zip › Supplementary_Data_1/slab/activity/AEM/2x2-111-O.txt]

data_created_by_vaspkit_code
_audit_creation_date          Wed May  7 19:50:11 2025
_pd_phase_name                     'CIF files'
_cell_length_a                    10.43593600
_cell_length_b                    10.96669255
_cell_length_c                    23.74723400
_cell_angle_alpha                     90.0000
_cell_angle_beta                      90.0000
_cell_angle_gamma                     83.2332
_symmetry_space_group_name_H-M           'P 1'
_symmetry_Int_Tables_number            1
loop_
_symmetry_equiv_pos_as_xyz
    'x, y, z'
loop_
   _atom_site_label
   _atom_site_occupancy
   _atom_site_fract_x
   _atom_site_fract_y
   _atom_site_fract_z
   _atom_site_thermal_displace_type
   _atom_site_U_iso_or_equiv
   _atom_site_type_symbol
   Ir001  1.0    0.665447    0.853343    0.002771  Uiso   1.00  Ir
   Ir002  1.0    0.332279    0.823959    0.023037  Uiso   1.00  Ir
   Ir003  1.0    0.125201    0.638044    0.038816  Uiso   1.00  Ir
   Ir004  1.0    0.792033    0.608661    0.059082  Uiso   1.00  Ir
   Ir005  1.0    0.122927    0.315346    0.064624  Uiso   1.00  Ir
   Ir006  1.0    0.789759    0.285963    0.084890  Uiso   1.00  Ir
   Ir007  1.0    0.582681    0.100047    0.100669  Uiso   1.00  Ir
   Ir008  1.0    0.249513    0.070664    0.120935  Uiso   1.00  Ir
   Ir009  1.0    0.580407    0.777349    0.126477  Uiso   1.00  Ir
   Ir010  1.0    0.247239    0.747966    0.146743  Uiso   1.00  Ir
   Ir011  1.0    0.040161    0.562050    0.162522  Uiso   1.00  Ir
   Ir012  1.0    0.707927    0.526820    0.182645  Uiso   1.00  Ir
   Ir013  1.0    0.039085    0.237969    0.187680  Uiso   1.00  Ir
   Ir014  1.0    0.705795    0.208495    0.208026  Uiso   1.00  Ir
   Ir015  1.0    0.500699    0.023223    0.224185  Uiso   1.00  Ir
   Ir016  1.0    0.168602    0.993373    0.243323  Uiso   1.00  Ir
   Ir017  1.0    0.493426    0.703836    0.252166  Uiso   1.00  Ir
   Ir018  1.0    0.168019    0.670456    0.270196  Uiso   1.00  Ir
   Ir019  1.0    0.962981    0.488095    0.289325  Uiso   1.00  Ir
   Ir020  1.0    0.616872    0.456374    0.310662  Uiso   1.00  Ir
   Ir021  1.0    0.955622    0.165667    0.310541  Uiso   1.00  Ir
   Ir022  1.0    0.626454    0.134221    0.335249  Uiso   1.00  Ir
   Ir023  1.0    0.416171    0.955857    0.352111  Uiso   1.00  Ir
   Ir024  1.0    0.067168    0.914915    0.367664  Uiso   1.00  Ir
    H001  1.0    0.724581    0.082537    0.013951  Uiso   1.00   H
    H002  1.0    0.562484    0.547970    0.089190  Uiso   1.00   H
    H003  1.0    0.811872    0.840296    0.093105  Uiso   1.00   H
    H004  1.0    0.466218    0.474729    0.210542  Uiso   1.00   H
    H005  1.0    0.737426    0.757898    0.221651  Uiso   1.00   H
    O001  1.0    0.843995    0.207596    0.007607  Uiso   1.00   O
    O002  1.0    0.946508    0.637572    0.012398  Uiso   1.00   O
    O003  1.0    0.287330    0.329489    0.017225  Uiso   1.00   O
    O004  1.0    0.657498    0.027822    0.027325  Uiso   1.00   O
    O005  1.0    0.799982    0.434182    0.034528  Uiso   1.00   O
    O006  1.0    0.170150    0.132514    0.044628  Uiso   1.00   O
    O007  1.0    0.510972    0.824431    0.049455  Uiso   1.00   O
    O008  1.0    0.613485    0.254407    0.054246  Uiso   1.00   O
    O009  1.0    0.301475    0.669599    0.069460  Uiso   1.00   O
    O010  1.0    0.403988    0.099575    0.074251  Uiso   1.00   O
    O011  1.0    0.744810    0.791493    0.079078  Uiso   1.00   O
    O012  1.0    0.114978    0.489825    0.089178  Uiso   1.00   O
    O013  1.0    0.257462    0.896185    0.096381  Uiso   1.00   O
    O014  1.0    0.627630    0.594517    0.106481  Uiso   1.00   O
    O015  1.0    0.968452    0.286434    0.111308  Uiso   1.00   O
    O016  1.0    0.070965    0.716411    0.116099  Uiso   1.00   O
    O017  1.0    0.758955    0.131602    0.131313  Uiso   1.00   O
    O018  1.0    0.861468    0.561579    0.136104  Uiso   1.00   O
    O019  1.0    0.202290    0.253496    0.140931  Uiso   1.00   O
    O020  1.0    0.572458    0.951828    0.151031  Uiso   1.00   O
    O021  1.0    0.714942    0.358188    0.158234  Uiso   1.00   O
    O022  1.0    0.085110    0.056521    0.168334  Uiso   1.00   O
    O023  1.0    0.425932    0.748438    0.173161  Uiso   1.00   O
    O024  1.0    0.528445    0.178414    0.177952  Uiso   1.00   O
    O025  1.0    0.215252    0.594589    0.193309  Uiso   1.00   O
    O026  1.0    0.322988    0.020414    0.197730  Uiso   1.00   O
    O027  1.0    0.668388    0.716466    0.204561  Uiso   1.00   O
    O028  1.0    0.019360    0.414347    0.212143  Uiso   1.00   O
    O029  1.0    0.186115    0.819314    0.221384  Uiso   1.00   O
    O030  1.0    0.536335    0.516926    0.226189  Uiso   1.00   O
    O031  1.0    0.884306    0.212970    0.234101  Uiso   1.00   O
    O032  1.0    0.988010    0.637669    0.238221  Uiso   1.00   O
    O033  1.0    0.673205    0.058514    0.254137  Uiso   1.00   O
    O034  1.0    0.772730    0.471899    0.257949  Uiso   1.00   O
    O035  1.0    0.119799    0.170367    0.261284  Uiso   1.00   O
    O036  1.0    0.487286    0.876431    0.273576  Uiso   1.00   O
    O037  1.0    0.648316    0.278572    0.283096  Uiso   1.00   O
    O038  1.0    0.005775    0.983258    0.287577  Uiso   1.00   O
    O039  1.0    0.344182    0.661624    0.292511  Uiso   1.00   O
    O040  1.0    0.449739    0.097576    0.298446  Uiso   1.00   O
    O041  1.0    0.139046    0.509795    0.304152  Uiso   1.00   O
    O042  1.0    0.239065    0.945235    0.319771  Uiso   1.00   O
    O043  1.0    0.590480    0.631946    0.318257  Uiso   1.00   O
    O044  1.0    0.979341    0.332509    0.328014  Uiso   1.00   O
    O045  1.0    0.102723    0.755595    0.335621  Uiso   1.00   O
    O046  1.0    0.457180    0.432883    0.324458  Uiso   1.00   O
    O047  1.0    0.805366    0.119988    0.351274  Uiso   1.00   O
    O048  1.0    0.881868    0.584414    0.340354  Uiso   1.00   O
    O049  1.0    0.909114    0.889437    0.384589  Uiso   1.00   O
    O050  1.0    0.047167    0.090077    0.376815  Uiso   1.00   O
    O051  1.0    0.168266    0.896596    0.427065  Uiso   1.00   O
    O052  1.0    0.600978    0.978673    0.367484  Uiso   1.00   O
    O053  1.0    0.438140    0.804146    0.376340  Uiso   1.00   O
    O054  1.0    0.352975    0.064472    0.401733  Uiso   1.00   O
    O055  1.0    0.716961    0.430648    0.370141  Uiso   1.00   O
    O056  1.0    0.557447    0.236824    0.386176  Uiso   1.00   O
