# Supplementary material for: Tunnel-structured IrOx unlocks catalytic efficiency in proton exchange membrane water electrolyzers
Source: Nat Commun. 2025 Aug 15;16:7608. doi: 10.1038/s41467-025-62861-0 (PMC12356887; doi:10.1038/s41467-025-62861-0)
Supplement: Supplementary file 3 — Supplementary Data 1 [file 41467_2025_62861_MOESM3_ESM.zip › Supplementary_Data_1/slab/activity/AEM/2x2-111-OH.txt]

data_created_by_vaspkit_code
_audit_creation_date          Wed May  7 19:50:11 2025
_pd_phase_name                     'CIF files'
_cell_length_a                    10.43593600
_cell_length_b                    10.96669255
_cell_length_c                    23.74723400
_cell_angle_alpha                     90.0000
_cell_angle_beta                      90.0000
_cell_angle_gamma                     83.2332
_symmetry_space_group_name_H-M           'P 1'
_symmetry_Int_Tables_number            1
loop_
_symmetry_equiv_pos_as_xyz
    'x, y, z'
loop_
   _atom_site_label
   _atom_site_occupancy
   _atom_site_fract_x
   _atom_site_fract_y
   _atom_site_fract_z
   _atom_site_thermal_displace_type
   _atom_site_U_iso_or_equiv
   _atom_site_type_symbol
   Ir001  1.0    0.665447    0.853343    0.002771  Uiso   1.00  Ir
   Ir002  1.0    0.332279    0.823959    0.023037  Uiso   1.00  Ir
   Ir003  1.0    0.125201    0.638044    0.038816  Uiso   1.00  Ir
   Ir004  1.0    0.792033    0.608661    0.059082  Uiso   1.00  Ir
   Ir005  1.0    0.122927    0.315346    0.064624  Uiso   1.00  Ir
   Ir006  1.0    0.789759    0.285963    0.084890  Uiso   1.00  Ir
   Ir007  1.0    0.582681    0.100047    0.100669  Uiso   1.00  Ir
   Ir008  1.0    0.249513    0.070664    0.120935  Uiso   1.00  Ir
   Ir009  1.0    0.580407    0.777349    0.126477  Uiso   1.00  Ir
   Ir010  1.0    0.247239    0.747966    0.146743  Uiso   1.00  Ir
   Ir011  1.0    0.040161    0.562050    0.162522  Uiso   1.00  Ir
   Ir012  1.0    0.708554    0.526659    0.182596  Uiso   1.00  Ir
   Ir013  1.0    0.038987    0.237983    0.187688  Uiso   1.00  Ir
   Ir014  1.0    0.705672    0.208388    0.208091  Uiso   1.00  Ir
   Ir015  1.0    0.500159    0.023134    0.224303  Uiso   1.00  Ir
   Ir016  1.0    0.168456    0.992944    0.243036  Uiso   1.00  Ir
   Ir017  1.0    0.494197    0.702836    0.251839  Uiso   1.00  Ir
   Ir018  1.0    0.170254    0.669344    0.271231  Uiso   1.00  Ir
   Ir019  1.0    0.964090    0.488004    0.289663  Uiso   1.00  Ir
   Ir020  1.0    0.617796    0.455498    0.310521  Uiso   1.00  Ir
   Ir021  1.0    0.955230    0.166561    0.310624  Uiso   1.00  Ir
   Ir022  1.0    0.625444    0.133770    0.335442  Uiso   1.00  Ir
   Ir023  1.0    0.412832    0.954831    0.351758  Uiso   1.00  Ir
   Ir024  1.0    0.055515    0.915738    0.364524  Uiso   1.00  Ir
    H001  1.0    0.724581    0.082537    0.013951  Uiso   1.00   H
    H002  1.0    0.562484    0.547970    0.089190  Uiso   1.00   H
    H003  1.0    0.811872    0.840296    0.093105  Uiso   1.00   H
    H004  1.0    0.468637    0.472181    0.210578  Uiso   1.00   H
    H005  1.0    0.737578    0.758870    0.221423  Uiso   1.00   H
    H006  1.0    0.151644    0.963239    0.452282  Uiso   1.00   H
    O001  1.0    0.843995    0.207596    0.007607  Uiso   1.00   O
    O002  1.0    0.946508    0.637572    0.012398  Uiso   1.00   O
    O003  1.0    0.287330    0.329489    0.017225  Uiso   1.00   O
    O004  1.0    0.657498    0.027822    0.027325  Uiso   1.00   O
    O005  1.0    0.799982    0.434182    0.034528  Uiso   1.00   O
    O006  1.0    0.170150    0.132514    0.044628  Uiso   1.00   O
    O007  1.0    0.510972    0.824431    0.049455  Uiso   1.00   O
    O008  1.0    0.613485    0.254407    0.054246  Uiso   1.00   O
    O009  1.0    0.301475    0.669599    0.069460  Uiso   1.00   O
    O010  1.0    0.403988    0.099575    0.074251  Uiso   1.00   O
    O011  1.0    0.744810    0.791493    0.079078  Uiso   1.00   O
    O012  1.0    0.114978    0.489825    0.089178  Uiso   1.00   O
    O013  1.0    0.257462    0.896185    0.096381  Uiso   1.00   O
    O014  1.0    0.627630    0.594517    0.106481  Uiso   1.00   O
    O015  1.0    0.968452    0.286434    0.111308  Uiso   1.00   O
    O016  1.0    0.070965    0.716411    0.116099  Uiso   1.00   O
    O017  1.0    0.758955    0.131602    0.131313  Uiso   1.00   O
    O018  1.0    0.861468    0.561579    0.136104  Uiso   1.00   O
    O019  1.0    0.202290    0.253496    0.140931  Uiso   1.00   O
    O020  1.0    0.572458    0.951828    0.151031  Uiso   1.00   O
    O021  1.0    0.714942    0.358188    0.158234  Uiso   1.00   O
    O022  1.0    0.085110    0.056521    0.168334  Uiso   1.00   O
    O023  1.0    0.425932    0.748438    0.173161  Uiso   1.00   O
    O024  1.0    0.528445    0.178414    0.177952  Uiso   1.00   O
    O025  1.0    0.213262    0.595094    0.192968  Uiso   1.00   O
    O026  1.0    0.322669    0.020622    0.197931  Uiso   1.00   O
    O027  1.0    0.668995    0.716705    0.204415  Uiso   1.00   O
    O028  1.0    0.020069    0.414602    0.212305  Uiso   1.00   O
    O029  1.0    0.187442    0.818767    0.221847  Uiso   1.00   O
    O030  1.0    0.538201    0.515258    0.226139  Uiso   1.00   O
    O031  1.0    0.883908    0.213625    0.233976  Uiso   1.00   O
    O032  1.0    0.990363    0.637963    0.238563  Uiso   1.00   O
    O033  1.0    0.672202    0.058729    0.254184  Uiso   1.00   O
    O034  1.0    0.773368    0.471222    0.257728  Uiso   1.00   O
    O035  1.0    0.119049    0.170021    0.261177  Uiso   1.00   O
    O036  1.0    0.487580    0.875919    0.273509  Uiso   1.00   O
    O037  1.0    0.648340    0.277969    0.283252  Uiso   1.00   O
    O038  1.0    0.003396    0.983832    0.287098  Uiso   1.00   O
    O039  1.0    0.345712    0.651823    0.289066  Uiso   1.00   O
    O040  1.0    0.447732    0.097525    0.298544  Uiso   1.00   O
    O041  1.0    0.138925    0.508428    0.305777  Uiso   1.00   O
    O042  1.0    0.235720    0.945993    0.319986  Uiso   1.00   O
    O043  1.0    0.591844    0.631448    0.317827  Uiso   1.00   O
    O044  1.0    0.979002    0.332424    0.328768  Uiso   1.00   O
    O045  1.0    0.107643    0.747822    0.337790  Uiso   1.00   O
    O046  1.0    0.457827    0.433212    0.324440  Uiso   1.00   O
    O047  1.0    0.805195    0.118548    0.351028  Uiso   1.00   O
    O048  1.0    0.880050    0.584978    0.339565  Uiso   1.00   O
    O049  1.0    0.903970    0.876936    0.382720  Uiso   1.00   O
    O050  1.0    0.047462    0.087268    0.377887  Uiso   1.00   O
    O051  1.0    0.161639    0.887466    0.429709  Uiso   1.00   O
    O052  1.0    0.598921    0.978857    0.367356  Uiso   1.00   O
    O053  1.0    0.436805    0.803042    0.375437  Uiso   1.00   O
    O054  1.0    0.350652    0.063725    0.401761  Uiso   1.00   O
    O055  1.0    0.717414    0.430064    0.370119  Uiso   1.00   O
    O056  1.0    0.558528    0.236530    0.386784  Uiso   1.00   O
