# Supplementary material for: Tunnel-structured IrOx unlocks catalytic efficiency in proton exchange membrane water electrolyzers
Source: Nat Commun. 2025 Aug 15;16:7608. doi: 10.1038/s41467-025-62861-0 (PMC12356887; doi:10.1038/s41467-025-62861-0)
Supplement: Supplementary file 3 — Supplementary Data 1 [file 41467_2025_62861_MOESM3_ESM.zip › Supplementary_Data_1/slab/activity/AEM/2x2-111-OOH.txt]

data_created_by_vaspkit_code
_audit_creation_date          Wed May  7 19:50:11 2025
_pd_phase_name                     'CIF files'
_cell_length_a                    10.43593600
_cell_length_b                    10.96669255
_cell_length_c                    23.74723400
_cell_angle_alpha                     90.0000
_cell_angle_beta                      90.0000
_cell_angle_gamma                     83.2332
_symmetry_space_group_name_H-M           'P 1'
_symmetry_Int_Tables_number            1
loop_
_symmetry_equiv_pos_as_xyz
    'x, y, z'
loop_
   _atom_site_label
   _atom_site_occupancy
   _atom_site_fract_x
   _atom_site_fract_y
   _atom_site_fract_z
   _atom_site_thermal_displace_type
   _atom_site_U_iso_or_equiv
   _atom_site_type_symbol
   Ir001  1.0    0.665447    0.853343    0.002771  Uiso   1.00  Ir
   Ir002  1.0    0.332279    0.823959    0.023037  Uiso   1.00  Ir
   Ir003  1.0    0.125201    0.638044    0.038816  Uiso   1.00  Ir
   Ir004  1.0    0.792033    0.608661    0.059082  Uiso   1.00  Ir
   Ir005  1.0    0.122927    0.315346    0.064624  Uiso   1.00  Ir
   Ir006  1.0    0.789759    0.285963    0.084890  Uiso   1.00  Ir
   Ir007  1.0    0.582681    0.100047    0.100669  Uiso   1.00  Ir
   Ir008  1.0    0.249513    0.070664    0.120935  Uiso   1.00  Ir
   Ir009  1.0    0.580407    0.777349    0.126477  Uiso   1.00  Ir
   Ir010  1.0    0.247239    0.747966    0.146743  Uiso   1.00  Ir
   Ir011  1.0    0.040161    0.562050    0.162522  Uiso   1.00  Ir
   Ir012  1.0    0.708478    0.526732    0.182604  Uiso   1.00  Ir
   Ir013  1.0    0.038938    0.237980    0.187705  Uiso   1.00  Ir
   Ir014  1.0    0.705567    0.208458    0.208113  Uiso   1.00  Ir
   Ir015  1.0    0.499808    0.023170    0.224314  Uiso   1.00  Ir
   Ir016  1.0    0.167565    0.992937    0.243097  Uiso   1.00  Ir
   Ir017  1.0    0.494014    0.703202    0.252123  Uiso   1.00  Ir
   Ir018  1.0    0.170132    0.669187    0.271025  Uiso   1.00  Ir
   Ir019  1.0    0.963822    0.488480    0.289637  Uiso   1.00  Ir
   Ir020  1.0    0.617736    0.456010    0.310611  Uiso   1.00  Ir
   Ir021  1.0    0.954309    0.167310    0.310521  Uiso   1.00  Ir
   Ir022  1.0    0.624824    0.134012    0.335304  Uiso   1.00  Ir
   Ir023  1.0    0.411159    0.956499    0.351953  Uiso   1.00  Ir
   Ir024  1.0    0.054303    0.914802    0.363968  Uiso   1.00  Ir
    H001  1.0    0.724581    0.082537    0.013951  Uiso   1.00   H
    H002  1.0    0.562484    0.547970    0.089190  Uiso   1.00   H
    H003  1.0    0.811872    0.840296    0.093105  Uiso   1.00   H
    H004  1.0    0.468432    0.472807    0.210720  Uiso   1.00   H
    H005  1.0    0.737570    0.758800    0.221436  Uiso   1.00   H
    H006  1.0    0.093667    0.049160    0.451862  Uiso   1.00   H
    O001  1.0    0.140726    0.976917    0.472109  Uiso   1.00   O
    O002  1.0    0.843995    0.207596    0.007607  Uiso   1.00   O
    O003  1.0    0.946508    0.637572    0.012398  Uiso   1.00   O
    O004  1.0    0.287330    0.329489    0.017225  Uiso   1.00   O
    O005  1.0    0.657498    0.027822    0.027325  Uiso   1.00   O
    O006  1.0    0.799982    0.434182    0.034528  Uiso   1.00   O
    O007  1.0    0.170150    0.132514    0.044628  Uiso   1.00   O
    O008  1.0    0.510972    0.824431    0.049455  Uiso   1.00   O
    O009  1.0    0.613485    0.254407    0.054246  Uiso   1.00   O
    O010  1.0    0.301475    0.669599    0.069460  Uiso   1.00   O
    O011  1.0    0.403988    0.099575    0.074251  Uiso   1.00   O
    O012  1.0    0.744810    0.791493    0.079078  Uiso   1.00   O
    O013  1.0    0.114978    0.489825    0.089178  Uiso   1.00   O
    O014  1.0    0.257462    0.896185    0.096381  Uiso   1.00   O
    O015  1.0    0.627630    0.594517    0.106481  Uiso   1.00   O
    O016  1.0    0.968452    0.286434    0.111308  Uiso   1.00   O
    O017  1.0    0.070965    0.716411    0.116099  Uiso   1.00   O
    O018  1.0    0.758955    0.131602    0.131313  Uiso   1.00   O
    O019  1.0    0.861468    0.561579    0.136104  Uiso   1.00   O
    O020  1.0    0.202290    0.253496    0.140931  Uiso   1.00   O
    O021  1.0    0.572458    0.951828    0.151031  Uiso   1.00   O
    O022  1.0    0.714942    0.358188    0.158234  Uiso   1.00   O
    O023  1.0    0.085110    0.056521    0.168334  Uiso   1.00   O
    O024  1.0    0.425932    0.748438    0.173161  Uiso   1.00   O
    O025  1.0    0.528445    0.178414    0.177952  Uiso   1.00   O
    O026  1.0    0.213395    0.594998    0.192878  Uiso   1.00   O
    O027  1.0    0.322094    0.020576    0.198041  Uiso   1.00   O
    O028  1.0    0.668751    0.716771    0.204533  Uiso   1.00   O
    O029  1.0    0.019202    0.414721    0.212346  Uiso   1.00   O
    O030  1.0    0.187424    0.818844    0.221890  Uiso   1.00   O
    O031  1.0    0.538216    0.515673    0.226214  Uiso   1.00   O
    O032  1.0    0.883872    0.213634    0.233997  Uiso   1.00   O
    O033  1.0    0.990381    0.638363    0.238382  Uiso   1.00   O
    O034  1.0    0.671952    0.058878    0.254233  Uiso   1.00   O
    O035  1.0    0.773162    0.471684    0.257830  Uiso   1.00   O
    O036  1.0    0.118445    0.169977    0.261245  Uiso   1.00   O
    O037  1.0    0.485601    0.876508    0.273836  Uiso   1.00   O
    O038  1.0    0.648287    0.278192    0.283164  Uiso   1.00   O
    O039  1.0    0.001165    0.984412    0.286719  Uiso   1.00   O
    O040  1.0    0.345510    0.651966    0.289197  Uiso   1.00   O
    O041  1.0    0.447517    0.097986    0.298314  Uiso   1.00   O
    O042  1.0    0.138771    0.508215    0.305680  Uiso   1.00   O
    O043  1.0    0.233657    0.946627    0.320629  Uiso   1.00   O
    O044  1.0    0.591143    0.631940    0.318352  Uiso   1.00   O
    O045  1.0    0.978820    0.332904    0.328802  Uiso   1.00   O
    O046  1.0    0.107601    0.746954    0.337861  Uiso   1.00   O
    O047  1.0    0.457826    0.433285    0.324410  Uiso   1.00   O
    O048  1.0    0.804522    0.120406    0.351290  Uiso   1.00   O
    O049  1.0    0.880448    0.586390    0.339402  Uiso   1.00   O
    O050  1.0    0.900918    0.878519    0.382139  Uiso   1.00   O
    O051  1.0    0.046708    0.086531    0.378568  Uiso   1.00   O
    O052  1.0    0.152748    0.882879    0.430938  Uiso   1.00   O
    O053  1.0    0.597683    0.979276    0.367490  Uiso   1.00   O
    O054  1.0    0.431977    0.804637    0.376009  Uiso   1.00   O
    O055  1.0    0.350646    0.068151    0.400838  Uiso   1.00   O
    O056  1.0    0.717465    0.430117    0.370156  Uiso   1.00   O
    O057  1.0    0.557288    0.237347    0.386215  Uiso   1.00   O
