# Supplementary material for: Tunnel-structured IrOx unlocks catalytic efficiency in proton exchange membrane water electrolyzers
Source: Nat Commun. 2025 Aug 15;16:7608. doi: 10.1038/s41467-025-62861-0 (PMC12356887; doi:10.1038/s41467-025-62861-0)
Supplement: Supplementary file 3 — Supplementary Data 1 [file 41467_2025_62861_MOESM3_ESM.zip › Supplementary_Data_1/slab/activity/AEM/2x3-001-M.txt]

data_created_by_vaspkit_code
_audit_creation_date          Wed May  7 19:50:11 2025
_pd_phase_name                     'CIF files'
_cell_length_a                    13.40558300
_cell_length_b                    10.30856648
_cell_length_c                    23.07213400
_cell_angle_alpha                     90.0000
_cell_angle_beta                      90.0000
_cell_angle_gamma                     89.5330
_symmetry_space_group_name_H-M           'P 1'
_symmetry_Int_Tables_number            1
loop_
_symmetry_equiv_pos_as_xyz
    'x, y, z'
loop_
   _atom_site_label
   _atom_site_occupancy
   _atom_site_fract_x
   _atom_site_fract_y
   _atom_site_fract_z
   _atom_site_thermal_displace_type
   _atom_site_U_iso_or_equiv
   _atom_site_type_symbol
   Ir001  1.0    0.655037    0.484688    0.000000  Uiso   1.00  Ir
   Ir002  1.0    0.987797    0.266830    0.000000  Uiso   1.00  Ir
   Ir003  1.0    0.012203    0.733170    0.000000  Uiso   1.00  Ir
   Ir004  1.0    0.500000    0.000000    0.000000  Uiso   1.00  Ir
   Ir005  1.0    0.344963    0.515312    0.000000  Uiso   1.00  Ir
   Ir006  1.0    0.155037    0.484688    0.069973  Uiso   1.00  Ir
   Ir007  1.0    0.844963    0.515312    0.069973  Uiso   1.00  Ir
   Ir008  1.0    0.487797    0.266830    0.069973  Uiso   1.00  Ir
   Ir009  1.0    0.512203    0.733170    0.069973  Uiso   1.00  Ir
   Ir010  1.0    0.000000    0.000000    0.069973  Uiso   1.00  Ir
   Ir011  1.0    0.655037    0.484688    0.139946  Uiso   1.00  Ir
   Ir012  1.0    0.344963    0.515312    0.139946  Uiso   1.00  Ir
   Ir013  1.0    0.987797    0.266830    0.139946  Uiso   1.00  Ir
   Ir014  1.0    0.012203    0.733170    0.139946  Uiso   1.00  Ir
   Ir015  1.0    0.500000    0.000000    0.139946  Uiso   1.00  Ir
   Ir016  1.0    0.152765    0.484760    0.209403  Uiso   1.00  Ir
   Ir017  1.0    0.485604    0.269240    0.208740  Uiso   1.00  Ir
   Ir018  1.0    0.513617    0.731090    0.209059  Uiso   1.00  Ir
   Ir019  1.0    0.999739   -0.000103    0.209914  Uiso   1.00  Ir
   Ir020  1.0    0.847175    0.515493    0.209435  Uiso   1.00  Ir
   Ir021  1.0    0.652011    0.485280    0.279131  Uiso   1.00  Ir
   Ir022  1.0    0.347666    0.513813    0.279083  Uiso   1.00  Ir
   Ir023  1.0    0.988574    0.265483    0.279620  Uiso   1.00  Ir
   Ir024  1.0    0.010933    0.734302    0.279840  Uiso   1.00  Ir
   Ir025  1.0    0.501134    0.002117    0.283216  Uiso   1.00  Ir
   Ir026  1.0    0.161134    0.467949    0.354070  Uiso   1.00  Ir
   Ir027  1.0    0.837827    0.531919    0.354192  Uiso   1.00  Ir
   Ir028  1.0    0.492978    0.269399    0.351491  Uiso   1.00  Ir
   Ir029  1.0    0.514982    0.739066    0.352340  Uiso   1.00  Ir
   Ir030  1.0   -0.000276   -0.000073    0.369703  Uiso   1.00  Ir
    H001  1.0    0.136868    0.108537    0.004697  Uiso   1.00   H
    H002  1.0    0.863140    0.891461    0.004700  Uiso   1.00   H
    H003  1.0    0.638337    0.100178    0.068501  Uiso   1.00   H
    H004  1.0    0.361663    0.899823    0.068501  Uiso   1.00   H
    H005  1.0    0.138167    0.101766    0.140322  Uiso   1.00   H
    H006  1.0    0.861943    0.896454    0.138736  Uiso   1.00   H
    H007  1.0    0.641011    0.104456    0.208312  Uiso   1.00   H
    H008  1.0    0.359654    0.897567    0.209580  Uiso   1.00   H
    H009  1.0    0.147643    0.119395    0.262255  Uiso   1.00   H
    H010  1.0    0.852080    0.880194    0.262425  Uiso   1.00   H
    O001  1.0    0.065285    0.094159    0.000000  Uiso   1.00   O
    O002  1.0    0.580915    0.825446    0.000000  Uiso   1.00   O
    O003  1.0    0.419085    0.174554    0.000000  Uiso   1.00   O
    O004  1.0    0.099944    0.578242    0.000000  Uiso   1.00   O
    O005  1.0    0.900056    0.421758    0.000000  Uiso   1.00   O
    O006  1.0    0.934715    0.905841    0.000000  Uiso   1.00   O
    O007  1.0    0.224196    0.391996    0.000000  Uiso   1.00   O
    O008  1.0    0.441527    0.660088    0.000000  Uiso   1.00   O
    O009  1.0    0.558473    0.339912    0.000000  Uiso   1.00   O
    O010  1.0    0.775804    0.608004    0.000000  Uiso   1.00   O
    O011  1.0    0.080915    0.825446    0.069973  Uiso   1.00   O
    O012  1.0    0.599944    0.578242    0.069973  Uiso   1.00   O
    O013  1.0    0.400056    0.421758    0.069973  Uiso   1.00   O
    O014  1.0    0.919085    0.174554    0.069973  Uiso   1.00   O
    O015  1.0    0.941527    0.660088    0.069973  Uiso   1.00   O
    O016  1.0    0.058473    0.339912    0.069973  Uiso   1.00   O
    O017  1.0    0.434715    0.905841    0.069973  Uiso   1.00   O
    O018  1.0    0.565285    0.094159    0.069973  Uiso   1.00   O
    O019  1.0    0.724196    0.391996    0.069973  Uiso   1.00   O
    O020  1.0    0.275804    0.608004    0.069973  Uiso   1.00   O
    O021  1.0    0.580915    0.825446    0.139946  Uiso   1.00   O
    O022  1.0    0.065285    0.094159    0.139946  Uiso   1.00   O
    O023  1.0    0.934715    0.905841    0.139946  Uiso   1.00   O
    O024  1.0    0.558473    0.339912    0.139946  Uiso   1.00   O
    O025  1.0    0.441527    0.660088    0.139946  Uiso   1.00   O
    O026  1.0    0.224196    0.391996    0.139946  Uiso   1.00   O
    O027  1.0    0.775804    0.608004    0.139946  Uiso   1.00   O
    O028  1.0    0.900056    0.421758    0.139946  Uiso   1.00   O
    O029  1.0    0.099944    0.578242    0.139946  Uiso   1.00   O
    O030  1.0    0.419085    0.174554    0.139946  Uiso   1.00   O
    O031  1.0    0.568436    0.094578    0.208409  Uiso   1.00   O
    O032  1.0    0.055105    0.345915    0.209236  Uiso   1.00   O
    O033  1.0    0.944306    0.654626    0.209177  Uiso   1.00   O
    O034  1.0    0.725021    0.403113    0.210091  Uiso   1.00   O
    O035  1.0    0.275042    0.597785    0.209931  Uiso   1.00   O
    O036  1.0    0.406678    0.427147    0.208621  Uiso   1.00   O
    O037  1.0    0.591894    0.571708    0.208761  Uiso   1.00   O
    O038  1.0    0.924107    0.175098    0.209951  Uiso   1.00   O
    O039  1.0    0.075480    0.824486    0.210151  Uiso   1.00   O
    O040  1.0    0.432321    0.906670    0.208919  Uiso   1.00   O
    O041  1.0    0.576716    0.826747    0.276511  Uiso   1.00   O
    O042  1.0    0.424723    0.174009    0.278359  Uiso   1.00   O
    O043  1.0    0.095359    0.575319    0.278004  Uiso   1.00   O
    O044  1.0    0.774459    0.601403    0.276473  Uiso   1.00   O
    O045  1.0    0.903479    0.423444    0.277818  Uiso   1.00   O
    O046  1.0    0.436608    0.665327    0.277225  Uiso   1.00   O
    O047  1.0    0.564299    0.332697    0.277087  Uiso   1.00   O
    O048  1.0    0.921746    0.899126    0.271650  Uiso   1.00   O
    O049  1.0    0.077963    0.100629    0.271522  Uiso   1.00   O
    O050  1.0    0.225041    0.398508    0.276295  Uiso   1.00   O
    O051  1.0    0.563207    0.105727    0.341289  Uiso   1.00   O
    O052  1.0    0.433392    0.895750    0.337949  Uiso   1.00   O
    O053  1.0    0.056818    0.350392    0.342789  Uiso   1.00   O
    O054  1.0    0.942422    0.648721    0.342525  Uiso   1.00   O
    O055  1.0    0.734195    0.406565    0.339854  Uiso   1.00   O
    O056  1.0    0.264426    0.592689    0.339366  Uiso   1.00   O
    O057  1.0    0.413119    0.413296    0.338446  Uiso   1.00   O
    O058  1.0    0.589384    0.587323    0.339240  Uiso   1.00   O
    O059  1.0    0.932846    0.147781    0.339003  Uiso   1.00   O
    O060  1.0    0.067072    0.852199    0.338925  Uiso   1.00   O
    O061  1.0    0.102533    0.074594    0.401759  Uiso   1.00   O
    O062  1.0    0.897207    0.924708    0.401745  Uiso   1.00   O
    O063  1.0    0.096945    0.580669    0.398207  Uiso   1.00   O
    O064  1.0    0.232369    0.360251    0.396150  Uiso   1.00   O
    O065  1.0    0.509288    0.264730    0.425707  Uiso   1.00   O
    O066  1.0    0.607038    0.816316    0.394001  Uiso   1.00   O
    O067  1.0    0.419511    0.681998    0.397670  Uiso   1.00   O
    O068  1.0    0.768281    0.639300    0.397417  Uiso   1.00   O
    O069  1.0    0.901961    0.418164    0.397849  Uiso   1.00   O
