# Supplementary material for: Tunnel-structured IrOx unlocks catalytic efficiency in proton exchange membrane water electrolyzers
Source: Nat Commun. 2025 Aug 15;16:7608. doi: 10.1038/s41467-025-62861-0 (PMC12356887; doi:10.1038/s41467-025-62861-0)
Supplement: Supplementary file 3 — Supplementary Data 1 [file 41467_2025_62861_MOESM3_ESM.zip › Supplementary_Data_1/slab/activity/AEM/2x3-001-O.txt]

data_created_by_vaspkit_code
_audit_creation_date          Wed May  7 19:50:11 2025
_pd_phase_name                     'CIF files'
_cell_length_a                    13.40558300
_cell_length_b                    10.30856648
_cell_length_c                    23.07213400
_cell_angle_alpha                     90.0000
_cell_angle_beta                      90.0000
_cell_angle_gamma                     89.5330
_symmetry_space_group_name_H-M           'P 1'
_symmetry_Int_Tables_number            1
loop_
_symmetry_equiv_pos_as_xyz
    'x, y, z'
loop_
   _atom_site_label
   _atom_site_occupancy
   _atom_site_fract_x
   _atom_site_fract_y
   _atom_site_fract_z
   _atom_site_thermal_displace_type
   _atom_site_U_iso_or_equiv
   _atom_site_type_symbol
   Ir001  1.0    0.655037    0.484688    0.000000  Uiso   1.00  Ir
   Ir002  1.0    0.987797    0.266830    0.000000  Uiso   1.00  Ir
   Ir003  1.0    0.012203    0.733170    0.000000  Uiso   1.00  Ir
   Ir004  1.0    0.500000    0.000000    0.000000  Uiso   1.00  Ir
   Ir005  1.0    0.344963    0.515312    0.000000  Uiso   1.00  Ir
   Ir006  1.0    0.155037    0.484688    0.069973  Uiso   1.00  Ir
   Ir007  1.0    0.844963    0.515312    0.069973  Uiso   1.00  Ir
   Ir008  1.0    0.487797    0.266830    0.069973  Uiso   1.00  Ir
   Ir009  1.0    0.512203    0.733170    0.069973  Uiso   1.00  Ir
   Ir010  1.0    0.000000    0.000000    0.069973  Uiso   1.00  Ir
   Ir011  1.0    0.655037    0.484688    0.139946  Uiso   1.00  Ir
   Ir012  1.0    0.344963    0.515312    0.139946  Uiso   1.00  Ir
   Ir013  1.0    0.987797    0.266830    0.139946  Uiso   1.00  Ir
   Ir014  1.0    0.012203    0.733170    0.139946  Uiso   1.00  Ir
   Ir015  1.0    0.500000    0.000000    0.139946  Uiso   1.00  Ir
   Ir016  1.0    0.152678    0.484484    0.209423  Uiso   1.00  Ir
   Ir017  1.0    0.486205    0.269157    0.209050  Uiso   1.00  Ir
   Ir018  1.0    0.513785    0.730843    0.209042  Uiso   1.00  Ir
   Ir019  1.0   -0.000232    0.000036    0.209888  Uiso   1.00  Ir
   Ir020  1.0    0.847309    0.515506    0.209434  Uiso   1.00  Ir
   Ir021  1.0    0.651799    0.486056    0.279110  Uiso   1.00  Ir
   Ir022  1.0    0.348161    0.514028    0.279099  Uiso   1.00  Ir
   Ir023  1.0    0.988707    0.265560    0.279655  Uiso   1.00  Ir
   Ir024  1.0    0.011193    0.734493    0.279640  Uiso   1.00  Ir
   Ir025  1.0    0.499986    0.000002    0.282293  Uiso   1.00  Ir
   Ir026  1.0    0.161630    0.467670    0.354225  Uiso   1.00  Ir
   Ir027  1.0    0.838357    0.532410    0.354262  Uiso   1.00  Ir
   Ir028  1.0    0.484437    0.260510    0.352464  Uiso   1.00  Ir
   Ir029  1.0    0.515463    0.739559    0.352487  Uiso   1.00  Ir
   Ir030  1.0   -0.000057   -0.000040    0.369720  Uiso   1.00  Ir
    H001  1.0    0.136868    0.108537    0.004697  Uiso   1.00   H
    H002  1.0    0.863140    0.891461    0.004700  Uiso   1.00   H
    H003  1.0    0.638337    0.100178    0.068501  Uiso   1.00   H
    H004  1.0    0.361663    0.899823    0.068501  Uiso   1.00   H
    H005  1.0    0.138167    0.101766    0.140322  Uiso   1.00   H
    H006  1.0    0.861938    0.896524    0.138854  Uiso   1.00   H
    H007  1.0    0.641023    0.103508    0.208884  Uiso   1.00   H
    H008  1.0    0.358978    0.896518    0.208885  Uiso   1.00   H
    H009  1.0    0.147829    0.117198    0.263738  Uiso   1.00   H
    H010  1.0    0.851899    0.882471    0.263649  Uiso   1.00   H
    O001  1.0    0.065285    0.094159    0.000000  Uiso   1.00   O
    O002  1.0    0.580915    0.825446    0.000000  Uiso   1.00   O
    O003  1.0    0.419085    0.174554    0.000000  Uiso   1.00   O
    O004  1.0    0.099944    0.578242    0.000000  Uiso   1.00   O
    O005  1.0    0.900056    0.421758    0.000000  Uiso   1.00   O
    O006  1.0    0.934715    0.905841    0.000000  Uiso   1.00   O
    O007  1.0    0.224196    0.391996    0.000000  Uiso   1.00   O
    O008  1.0    0.441527    0.660088    0.000000  Uiso   1.00   O
    O009  1.0    0.558473    0.339912    0.000000  Uiso   1.00   O
    O010  1.0    0.775804    0.608004    0.000000  Uiso   1.00   O
    O011  1.0    0.080915    0.825446    0.069973  Uiso   1.00   O
    O012  1.0    0.599944    0.578242    0.069973  Uiso   1.00   O
    O013  1.0    0.400056    0.421758    0.069973  Uiso   1.00   O
    O014  1.0    0.919085    0.174554    0.069973  Uiso   1.00   O
    O015  1.0    0.941527    0.660088    0.069973  Uiso   1.00   O
    O016  1.0    0.058473    0.339912    0.069973  Uiso   1.00   O
    O017  1.0    0.434715    0.905841    0.069973  Uiso   1.00   O
    O018  1.0    0.565285    0.094159    0.069973  Uiso   1.00   O
    O019  1.0    0.724196    0.391996    0.069973  Uiso   1.00   O
    O020  1.0    0.275804    0.608004    0.069973  Uiso   1.00   O
    O021  1.0    0.580915    0.825446    0.139946  Uiso   1.00   O
    O022  1.0    0.065285    0.094159    0.139946  Uiso   1.00   O
    O023  1.0    0.934715    0.905841    0.139946  Uiso   1.00   O
    O024  1.0    0.558473    0.339912    0.139946  Uiso   1.00   O
    O025  1.0    0.441527    0.660088    0.139946  Uiso   1.00   O
    O026  1.0    0.224196    0.391996    0.139946  Uiso   1.00   O
    O027  1.0    0.775804    0.608004    0.139946  Uiso   1.00   O
    O028  1.0    0.900056    0.421758    0.139946  Uiso   1.00   O
    O029  1.0    0.099944    0.578242    0.139946  Uiso   1.00   O
    O030  1.0    0.419085    0.174554    0.139946  Uiso   1.00   O
    O031  1.0    0.568360    0.094327    0.208417  Uiso   1.00   O
    O032  1.0    0.055538    0.345400    0.209197  Uiso   1.00   O
    O033  1.0    0.944440    0.654606    0.209174  Uiso   1.00   O
    O034  1.0    0.725018    0.403666    0.210114  Uiso   1.00   O
    O035  1.0    0.274942    0.596364    0.210093  Uiso   1.00   O
    O036  1.0    0.407869    0.428047    0.208724  Uiso   1.00   O
    O037  1.0    0.592169    0.572034    0.208712  Uiso   1.00   O
    O038  1.0    0.924205    0.175285    0.210031  Uiso   1.00   O
    O039  1.0    0.075643    0.824790    0.210017  Uiso   1.00   O
    O040  1.0    0.431640    0.905637    0.208413  Uiso   1.00   O
    O041  1.0    0.577382    0.826672    0.276123  Uiso   1.00   O
    O042  1.0    0.422516    0.173304    0.276077  Uiso   1.00   O
    O043  1.0    0.095362    0.575747    0.277724  Uiso   1.00   O
    O044  1.0    0.774854    0.601518    0.276496  Uiso   1.00   O
    O045  1.0    0.904632    0.424322    0.277764  Uiso   1.00   O
    O046  1.0    0.436828    0.666242    0.277400  Uiso   1.00   O
    O047  1.0    0.563166    0.333771    0.277408  Uiso   1.00   O
    O048  1.0    0.922192    0.899832    0.271833  Uiso   1.00   O
    O049  1.0    0.077469    0.100084    0.271818  Uiso   1.00   O
    O050  1.0    0.225136    0.398467    0.276494  Uiso   1.00   O
    O051  1.0    0.566127    0.105933    0.338102  Uiso   1.00   O
    O052  1.0    0.433801    0.894095    0.338135  Uiso   1.00   O
    O053  1.0    0.057490    0.350253    0.342587  Uiso   1.00   O
    O054  1.0    0.942477    0.649752    0.342578  Uiso   1.00   O
    O055  1.0    0.735619    0.407323    0.338960  Uiso   1.00   O
    O056  1.0    0.264344    0.592779    0.338923  Uiso   1.00   O
    O057  1.0    0.410150    0.412609    0.339212  Uiso   1.00   O
    O058  1.0    0.589781    0.587513    0.339205  Uiso   1.00   O
    O059  1.0    0.932739    0.147418    0.338880  Uiso   1.00   O
    O060  1.0    0.067248    0.852507    0.338866  Uiso   1.00   O
    O061  1.0    0.102156    0.075079    0.402188  Uiso   1.00   O
    O062  1.0    0.897993    0.924587    0.402325  Uiso   1.00   O
    O063  1.0    0.097641    0.581511    0.397914  Uiso   1.00   O
    O064  1.0    0.231492    0.361009    0.397614  Uiso   1.00   O
    O065  1.0    0.391562    0.182709    0.393186  Uiso   1.00   O
    O066  1.0    0.578535    0.319992    0.398247  Uiso   1.00   O
    O067  1.0    0.608131    0.817296    0.393385  Uiso   1.00   O
    O068  1.0    0.421340    0.679975    0.398213  Uiso   1.00   O
    O069  1.0    0.768468    0.639134    0.397612  Uiso   1.00   O
    O070  1.0    0.902376    0.418672    0.398011  Uiso   1.00   O
