# Supplementary material for: Tunnel-structured IrOx unlocks catalytic efficiency in proton exchange membrane water electrolyzers
Source: Nat Commun. 2025 Aug 15;16:7608. doi: 10.1038/s41467-025-62861-0 (PMC12356887; doi:10.1038/s41467-025-62861-0)
Supplement: Supplementary file 3 — Supplementary Data 1 [file 41467_2025_62861_MOESM3_ESM.zip › Supplementary_Data_1/slab/activity/AEM/2x3-001-OH.txt]

data_created_by_vaspkit_code
_audit_creation_date          Wed May  7 19:50:11 2025
_pd_phase_name                     'CIF files'
_cell_length_a                    13.40558300
_cell_length_b                    10.30856648
_cell_length_c                    23.07213400
_cell_angle_alpha                     90.0000
_cell_angle_beta                      90.0000
_cell_angle_gamma                     89.5330
_symmetry_space_group_name_H-M           'P 1'
_symmetry_Int_Tables_number            1
loop_
_symmetry_equiv_pos_as_xyz
    'x, y, z'
loop_
   _atom_site_label
   _atom_site_occupancy
   _atom_site_fract_x
   _atom_site_fract_y
   _atom_site_fract_z
   _atom_site_thermal_displace_type
   _atom_site_U_iso_or_equiv
   _atom_site_type_symbol
   Ir001  1.0    0.655037    0.484688    0.000000  Uiso   1.00  Ir
   Ir002  1.0    0.987797    0.266830    0.000000  Uiso   1.00  Ir
   Ir003  1.0    0.012203    0.733170    0.000000  Uiso   1.00  Ir
   Ir004  1.0    0.500000    0.000000    0.000000  Uiso   1.00  Ir
   Ir005  1.0    0.344963    0.515312    0.000000  Uiso   1.00  Ir
   Ir006  1.0    0.155037    0.484688    0.069973  Uiso   1.00  Ir
   Ir007  1.0    0.844963    0.515312    0.069973  Uiso   1.00  Ir
   Ir008  1.0    0.487797    0.266830    0.069973  Uiso   1.00  Ir
   Ir009  1.0    0.512203    0.733170    0.069973  Uiso   1.00  Ir
   Ir010  1.0    0.000000    0.000000    0.069973  Uiso   1.00  Ir
   Ir011  1.0    0.655037    0.484688    0.139946  Uiso   1.00  Ir
   Ir012  1.0    0.344963    0.515312    0.139946  Uiso   1.00  Ir
   Ir013  1.0    0.987797    0.266830    0.139946  Uiso   1.00  Ir
   Ir014  1.0    0.012203    0.733170    0.139946  Uiso   1.00  Ir
   Ir015  1.0    0.500000    0.000000    0.139946  Uiso   1.00  Ir
   Ir016  1.0    0.152357    0.484805    0.209418  Uiso   1.00  Ir
   Ir017  1.0    0.485751    0.269946    0.208712  Uiso   1.00  Ir
   Ir018  1.0    0.513977    0.731229    0.209176  Uiso   1.00  Ir
   Ir019  1.0    0.999472    0.000345    0.209916  Uiso   1.00  Ir
   Ir020  1.0    0.846632    0.515184    0.209462  Uiso   1.00  Ir
   Ir021  1.0    0.650271    0.484831    0.279285  Uiso   1.00  Ir
   Ir022  1.0    0.349424    0.516062    0.279702  Uiso   1.00  Ir
   Ir023  1.0    0.988987    0.265912    0.279576  Uiso   1.00  Ir
   Ir024  1.0    0.010320    0.734787    0.279567  Uiso   1.00  Ir
   Ir025  1.0    0.500541    0.000684    0.282303  Uiso   1.00  Ir
   Ir026  1.0    0.161998    0.469833    0.354326  Uiso   1.00  Ir
   Ir027  1.0    0.837188    0.531766    0.354063  Uiso   1.00  Ir
   Ir028  1.0    0.475890    0.256768    0.350623  Uiso   1.00  Ir
   Ir029  1.0    0.516315    0.740497    0.352816  Uiso   1.00  Ir
   Ir030  1.0    0.000063    0.000098    0.369637  Uiso   1.00  Ir
    H001  1.0    0.136868    0.108537    0.004697  Uiso   1.00   H
    H002  1.0    0.863140    0.891461    0.004700  Uiso   1.00   H
    H003  1.0    0.638337    0.100178    0.068501  Uiso   1.00   H
    H004  1.0    0.361663    0.899823    0.068501  Uiso   1.00   H
    H005  1.0    0.138167    0.101766    0.140322  Uiso   1.00   H
    H006  1.0    0.861952    0.896391    0.138662  Uiso   1.00   H
    H007  1.0    0.640648    0.104706    0.208619  Uiso   1.00   H
    H008  1.0    0.359454    0.896775    0.209156  Uiso   1.00   H
    H009  1.0    0.147860    0.118687    0.262461  Uiso   1.00   H
    H010  1.0    0.851452    0.881954    0.262610  Uiso   1.00   H
    H011  1.0    0.616939    0.266352    0.414553  Uiso   1.00   H
    O001  1.0    0.065285    0.094159    0.000000  Uiso   1.00   O
    O002  1.0    0.580915    0.825446    0.000000  Uiso   1.00   O
    O003  1.0    0.419085    0.174554    0.000000  Uiso   1.00   O
    O004  1.0    0.099944    0.578242    0.000000  Uiso   1.00   O
    O005  1.0    0.900056    0.421758    0.000000  Uiso   1.00   O
    O006  1.0    0.934715    0.905841    0.000000  Uiso   1.00   O
    O007  1.0    0.224196    0.391996    0.000000  Uiso   1.00   O
    O008  1.0    0.441527    0.660088    0.000000  Uiso   1.00   O
    O009  1.0    0.558473    0.339912    0.000000  Uiso   1.00   O
    O010  1.0    0.775804    0.608004    0.000000  Uiso   1.00   O
    O011  1.0    0.080915    0.825446    0.069973  Uiso   1.00   O
    O012  1.0    0.599944    0.578242    0.069973  Uiso   1.00   O
    O013  1.0    0.400056    0.421758    0.069973  Uiso   1.00   O
    O014  1.0    0.919085    0.174554    0.069973  Uiso   1.00   O
    O015  1.0    0.941527    0.660088    0.069973  Uiso   1.00   O
    O016  1.0    0.058473    0.339912    0.069973  Uiso   1.00   O
    O017  1.0    0.434715    0.905841    0.069973  Uiso   1.00   O
    O018  1.0    0.565285    0.094159    0.069973  Uiso   1.00   O
    O019  1.0    0.724196    0.391996    0.069973  Uiso   1.00   O
    O020  1.0    0.275804    0.608004    0.069973  Uiso   1.00   O
    O021  1.0    0.580915    0.825446    0.139946  Uiso   1.00   O
    O022  1.0    0.065285    0.094159    0.139946  Uiso   1.00   O
    O023  1.0    0.934715    0.905841    0.139946  Uiso   1.00   O
    O024  1.0    0.558473    0.339912    0.139946  Uiso   1.00   O
    O025  1.0    0.441527    0.660088    0.139946  Uiso   1.00   O
    O026  1.0    0.224196    0.391996    0.139946  Uiso   1.00   O
    O027  1.0    0.775804    0.608004    0.139946  Uiso   1.00   O
    O028  1.0    0.900056    0.421758    0.139946  Uiso   1.00   O
    O029  1.0    0.099944    0.578242    0.139946  Uiso   1.00   O
    O030  1.0    0.419085    0.174554    0.139946  Uiso   1.00   O
    O031  1.0    0.568022    0.094826    0.208361  Uiso   1.00   O
    O032  1.0    0.054939    0.346397    0.209327  Uiso   1.00   O
    O033  1.0    0.943949    0.654399    0.209116  Uiso   1.00   O
    O034  1.0    0.724678    0.402680    0.210137  Uiso   1.00   O
    O035  1.0    0.274035    0.594694    0.209467  Uiso   1.00   O
    O036  1.0    0.408065    0.429332    0.208948  Uiso   1.00   O
    O037  1.0    0.591835    0.571715    0.208838  Uiso   1.00   O
    O038  1.0    0.924123    0.175801    0.210182  Uiso   1.00   O
    O039  1.0    0.074788    0.825046    0.210146  Uiso   1.00   O
    O040  1.0    0.432086    0.905952    0.208488  Uiso   1.00   O
    O041  1.0    0.577539    0.828016    0.276407  Uiso   1.00   O
    O042  1.0    0.421568    0.174414    0.275571  Uiso   1.00   O
    O043  1.0    0.095562    0.576767    0.277781  Uiso   1.00   O
    O044  1.0    0.773379    0.600135    0.276636  Uiso   1.00   O
    O045  1.0    0.903476    0.423435    0.277808  Uiso   1.00   O
    O046  1.0    0.436736    0.667817    0.277394  Uiso   1.00   O
    O047  1.0    0.561446    0.333093    0.277612  Uiso   1.00   O
    O048  1.0    0.921316    0.900097    0.271690  Uiso   1.00   O
    O049  1.0    0.077966    0.100762    0.271520  Uiso   1.00   O
    O050  1.0    0.226766    0.400845    0.276803  Uiso   1.00   O
    O051  1.0    0.564269    0.108920    0.340537  Uiso   1.00   O
    O052  1.0    0.434802    0.895015    0.338818  Uiso   1.00   O
    O053  1.0    0.059251    0.350656    0.341688  Uiso   1.00   O
    O054  1.0    0.940487    0.650078    0.341897  Uiso   1.00   O
    O055  1.0    0.733896    0.406765    0.339729  Uiso   1.00   O
    O056  1.0    0.265124    0.593767    0.339597  Uiso   1.00   O
    O057  1.0    0.416762    0.427554    0.342439  Uiso   1.00   O
    O058  1.0    0.586867    0.585165    0.339503  Uiso   1.00   O
    O059  1.0    0.933143    0.148364    0.339208  Uiso   1.00   O
    O060  1.0    0.066706    0.851991    0.338858  Uiso   1.00   O
    O061  1.0    0.102855    0.074637    0.401672  Uiso   1.00   O
    O062  1.0    0.897239    0.925438    0.401703  Uiso   1.00   O
    O063  1.0    0.097642    0.583177    0.398012  Uiso   1.00   O
    O064  1.0    0.229981    0.363026    0.398693  Uiso   1.00   O
    O065  1.0    0.379407    0.189997    0.391102  Uiso   1.00   O
    O066  1.0    0.568950    0.333592    0.402255  Uiso   1.00   O
    O067  1.0    0.610701    0.815704    0.393420  Uiso   1.00   O
    O068  1.0    0.421934    0.681980    0.398745  Uiso   1.00   O
    O069  1.0    0.768130    0.638775    0.397783  Uiso   1.00   O
    O070  1.0    0.901501    0.418148    0.397768  Uiso   1.00   O
