# Supplementary material for: Tunnel-structured IrOx unlocks catalytic efficiency in proton exchange membrane water electrolyzers
Source: Nat Commun. 2025 Aug 15;16:7608. doi: 10.1038/s41467-025-62861-0 (PMC12356887; doi:10.1038/s41467-025-62861-0)
Supplement: Supplementary file 3 — Supplementary Data 1 [file 41467_2025_62861_MOESM3_ESM.zip › Supplementary_Data_1/slab/activity/AEM/2x3-001-OOH.txt]

data_created_by_vaspkit_code
_audit_creation_date          Wed May  7 19:50:11 2025
_pd_phase_name                     'CIF files'
_cell_length_a                    13.40558300
_cell_length_b                    10.30856648
_cell_length_c                    23.07213400
_cell_angle_alpha                     90.0000
_cell_angle_beta                      90.0000
_cell_angle_gamma                     89.5330
_symmetry_space_group_name_H-M           'P 1'
_symmetry_Int_Tables_number            1
loop_
_symmetry_equiv_pos_as_xyz
    'x, y, z'
loop_
   _atom_site_label
   _atom_site_occupancy
   _atom_site_fract_x
   _atom_site_fract_y
   _atom_site_fract_z
   _atom_site_thermal_displace_type
   _atom_site_U_iso_or_equiv
   _atom_site_type_symbol
   Ir001  1.0    0.655037    0.484688    0.000000  Uiso   1.00  Ir
   Ir002  1.0    0.987797    0.266830    0.000000  Uiso   1.00  Ir
   Ir003  1.0    0.012203    0.733170    0.000000  Uiso   1.00  Ir
   Ir004  1.0    0.500000    0.000000    0.000000  Uiso   1.00  Ir
   Ir005  1.0    0.344963    0.515312    0.000000  Uiso   1.00  Ir
   Ir006  1.0    0.155037    0.484688    0.069973  Uiso   1.00  Ir
   Ir007  1.0    0.844963    0.515312    0.069973  Uiso   1.00  Ir
   Ir008  1.0    0.487797    0.266830    0.069973  Uiso   1.00  Ir
   Ir009  1.0    0.512203    0.733170    0.069973  Uiso   1.00  Ir
   Ir010  1.0    0.000000    0.000000    0.069973  Uiso   1.00  Ir
   Ir011  1.0    0.655037    0.484688    0.139946  Uiso   1.00  Ir
   Ir012  1.0    0.344963    0.515312    0.139946  Uiso   1.00  Ir
   Ir013  1.0    0.987797    0.266830    0.139946  Uiso   1.00  Ir
   Ir014  1.0    0.012203    0.733170    0.139946  Uiso   1.00  Ir
   Ir015  1.0    0.500000    0.000000    0.139946  Uiso   1.00  Ir
   Ir016  1.0    0.152530    0.484833    0.209445  Uiso   1.00  Ir
   Ir017  1.0    0.485798    0.270074    0.208792  Uiso   1.00  Ir
   Ir018  1.0    0.514134    0.731119    0.209164  Uiso   1.00  Ir
   Ir019  1.0    0.999539    0.000313    0.209926  Uiso   1.00  Ir
   Ir020  1.0    0.846725    0.515294    0.209464  Uiso   1.00  Ir
   Ir021  1.0    0.650597    0.484560    0.279225  Uiso   1.00  Ir
   Ir022  1.0    0.349611    0.515889    0.279768  Uiso   1.00  Ir
   Ir023  1.0    0.989113    0.265897    0.279579  Uiso   1.00  Ir
   Ir024  1.0    0.010472    0.734780    0.279569  Uiso   1.00  Ir
   Ir025  1.0    0.500722   -0.000061    0.282176  Uiso   1.00  Ir
   Ir026  1.0    0.162158    0.469704    0.354342  Uiso   1.00  Ir
   Ir027  1.0    0.837391    0.531534    0.354076  Uiso   1.00  Ir
   Ir028  1.0    0.475898    0.257521    0.350504  Uiso   1.00  Ir
   Ir029  1.0    0.516775    0.739957    0.352682  Uiso   1.00  Ir
   Ir030  1.0    0.000263    0.000239    0.369677  Uiso   1.00  Ir
    H001  1.0    0.136868    0.108537    0.004697  Uiso   1.00   H
    H002  1.0    0.863140    0.891461    0.004700  Uiso   1.00   H
    H003  1.0    0.638337    0.100178    0.068501  Uiso   1.00   H
    H004  1.0    0.361663    0.899823    0.068501  Uiso   1.00   H
    H005  1.0    0.138167    0.101766    0.140322  Uiso   1.00   H
    H006  1.0    0.861947    0.896442    0.138672  Uiso   1.00   H
    H007  1.0    0.640570    0.105110    0.208455  Uiso   1.00   H
    H008  1.0    0.359850    0.897779    0.209837  Uiso   1.00   H
    H009  1.0    0.148031    0.118728    0.262466  Uiso   1.00   H
    H010  1.0    0.851616    0.881496    0.262514  Uiso   1.00   H
    H011  1.0    0.621550    0.154188    0.409872  Uiso   1.00   H
    O001  1.0    0.630125    0.235628    0.433070  Uiso   1.00   O
    O002  1.0    0.065285    0.094159    0.000000  Uiso   1.00   O
    O003  1.0    0.580915    0.825446    0.000000  Uiso   1.00   O
    O004  1.0    0.419085    0.174554    0.000000  Uiso   1.00   O
    O005  1.0    0.099944    0.578242    0.000000  Uiso   1.00   O
    O006  1.0    0.900056    0.421758    0.000000  Uiso   1.00   O
    O007  1.0    0.934715    0.905841    0.000000  Uiso   1.00   O
    O008  1.0    0.224196    0.391996    0.000000  Uiso   1.00   O
    O009  1.0    0.441527    0.660088    0.000000  Uiso   1.00   O
    O010  1.0    0.558473    0.339912    0.000000  Uiso   1.00   O
    O011  1.0    0.775804    0.608004    0.000000  Uiso   1.00   O
    O012  1.0    0.080915    0.825446    0.069973  Uiso   1.00   O
    O013  1.0    0.599944    0.578242    0.069973  Uiso   1.00   O
    O014  1.0    0.400056    0.421758    0.069973  Uiso   1.00   O
    O015  1.0    0.919085    0.174554    0.069973  Uiso   1.00   O
    O016  1.0    0.941527    0.660088    0.069973  Uiso   1.00   O
    O017  1.0    0.058473    0.339912    0.069973  Uiso   1.00   O
    O018  1.0    0.434715    0.905841    0.069973  Uiso   1.00   O
    O019  1.0    0.565285    0.094159    0.069973  Uiso   1.00   O
    O020  1.0    0.724196    0.391996    0.069973  Uiso   1.00   O
    O021  1.0    0.275804    0.608004    0.069973  Uiso   1.00   O
    O022  1.0    0.580915    0.825446    0.139946  Uiso   1.00   O
    O023  1.0    0.065285    0.094159    0.139946  Uiso   1.00   O
    O024  1.0    0.934715    0.905841    0.139946  Uiso   1.00   O
    O025  1.0    0.558473    0.339912    0.139946  Uiso   1.00   O
    O026  1.0    0.441527    0.660088    0.139946  Uiso   1.00   O
    O027  1.0    0.224196    0.391996    0.139946  Uiso   1.00   O
    O028  1.0    0.775804    0.608004    0.139946  Uiso   1.00   O
    O029  1.0    0.900056    0.421758    0.139946  Uiso   1.00   O
    O030  1.0    0.099944    0.578242    0.139946  Uiso   1.00   O
    O031  1.0    0.419085    0.174554    0.139946  Uiso   1.00   O
    O032  1.0    0.567994    0.094961    0.208353  Uiso   1.00   O
    O033  1.0    0.054967    0.346523    0.209272  Uiso   1.00   O
    O034  1.0    0.944101    0.654403    0.209125  Uiso   1.00   O
    O035  1.0    0.724815    0.402666    0.210038  Uiso   1.00   O
    O036  1.0    0.274187    0.594856    0.209420  Uiso   1.00   O
    O037  1.0    0.408128    0.429247    0.209046  Uiso   1.00   O
    O038  1.0    0.591770    0.571492    0.208873  Uiso   1.00   O
    O039  1.0    0.924290    0.175843    0.210206  Uiso   1.00   O
    O040  1.0    0.074867    0.825005    0.210123  Uiso   1.00   O
    O041  1.0    0.432518    0.906384    0.208786  Uiso   1.00   O
    O042  1.0    0.578077    0.827512    0.276187  Uiso   1.00   O
    O043  1.0    0.421385    0.174151    0.275816  Uiso   1.00   O
    O044  1.0    0.095769    0.576770    0.277782  Uiso   1.00   O
    O045  1.0    0.773495    0.600409    0.276621  Uiso   1.00   O
    O046  1.0    0.903538    0.423505    0.277802  Uiso   1.00   O
    O047  1.0    0.437263    0.667837    0.277652  Uiso   1.00   O
    O048  1.0    0.561675    0.332921    0.278150  Uiso   1.00   O
    O049  1.0    0.921396    0.899896    0.271691  Uiso   1.00   O
    O050  1.0    0.078110    0.100863    0.271486  Uiso   1.00   O
    O051  1.0    0.226907    0.400613    0.276804  Uiso   1.00   O
    O052  1.0    0.564182    0.108293    0.340975  Uiso   1.00   O
    O053  1.0    0.435223    0.894288    0.338737  Uiso   1.00   O
    O054  1.0    0.059303    0.350669    0.341680  Uiso   1.00   O
    O055  1.0    0.940579    0.650036    0.341856  Uiso   1.00   O
    O056  1.0    0.734105    0.406979    0.339575  Uiso   1.00   O
    O057  1.0    0.265289    0.593490    0.339630  Uiso   1.00   O
    O058  1.0    0.418475    0.429645    0.342866  Uiso   1.00   O
    O059  1.0    0.587582    0.584615    0.339741  Uiso   1.00   O
    O060  1.0    0.933207    0.148385    0.339141  Uiso   1.00   O
    O061  1.0    0.066811    0.852106    0.338876  Uiso   1.00   O
    O062  1.0    0.103082    0.075122    0.401487  Uiso   1.00   O
    O063  1.0    0.897333    0.925657    0.401655  Uiso   1.00   O
    O064  1.0    0.097754    0.583078    0.397954  Uiso   1.00   O
    O065  1.0    0.230084    0.362874    0.398688  Uiso   1.00   O
    O066  1.0    0.380860    0.189828    0.392529  Uiso   1.00   O
    O067  1.0    0.566539    0.326923    0.405437  Uiso   1.00   O
    O068  1.0    0.611360    0.816521    0.392645  Uiso   1.00   O
    O069  1.0    0.423225    0.681220    0.399144  Uiso   1.00   O
    O070  1.0    0.768251    0.638573    0.397736  Uiso   1.00   O
    O071  1.0    0.901886    0.418186    0.397710  Uiso   1.00   O
