# Supplementary material for: Tunnel-structured IrOx unlocks catalytic efficiency in proton exchange membrane water electrolyzers
Source: Nat Commun. 2025 Aug 15;16:7608. doi: 10.1038/s41467-025-62861-0 (PMC12356887; doi:10.1038/s41467-025-62861-0)
Supplement: Supplementary file 3 — Supplementary Data 1 [file 41467_2025_62861_MOESM3_ESM.zip › Supplementary_Data_1/slab/activity/AEM/2x3-010-OH.txt]

data_created_by_vaspkit_code
_audit_creation_date          Wed May  7 19:50:12 2025
_pd_phase_name                     'CIF files'
_cell_length_a                    13.40558300
_cell_length_b                     3.22885400
_cell_length_c                    24.47949300
_cell_angle_alpha                     90.0000
_cell_angle_beta                      90.0000
_cell_angle_gamma                     90.0000
_symmetry_space_group_name_H-M           'P 1'
_symmetry_Int_Tables_number            1
loop_
_symmetry_equiv_pos_as_xyz
    'x, y, z'
loop_
   _atom_site_label
   _atom_site_occupancy
   _atom_site_fract_x
   _atom_site_fract_y
   _atom_site_fract_z
   _atom_site_thermal_displace_type
   _atom_site_U_iso_or_equiv
   _atom_site_type_symbol
   Ir001  1.0    0.010530    0.000000    0.038857  Uiso   1.00  Ir
   Ir002  1.0    0.510530    0.500000    0.038857  Uiso   1.00  Ir
   Ir003  1.0    0.341925    0.000000    0.130596  Uiso   1.00  Ir
   Ir004  1.0    0.841925    0.500000    0.130596  Uiso   1.00  Ir
   Ir005  1.0    0.651807    0.000000    0.143492  Uiso   1.00  Ir
   Ir006  1.0    0.151807    0.500000    0.143492  Uiso   1.00  Ir
   Ir007  1.0    0.982616   -0.000004    0.234289  Uiso   1.00  Ir
   Ir008  1.0    0.485088    0.499944    0.233955  Uiso   1.00  Ir
   Ir009  1.0    0.989635    0.499981    0.348397  Uiso   1.00  Ir
   Ir010  1.0    0.493783   -0.000197    0.345829  Uiso   1.00  Ir
    H001  1.0    0.260622    0.500000    0.051887  Uiso   1.00   H
    H002  1.0    0.760623    0.000000    0.051887  Uiso   1.00   H
    H003  1.0    0.727731    0.499939    0.225113  Uiso   1.00   H
    H004  1.0    0.229788   -0.000062    0.224934  Uiso   1.00   H
    H005  1.0    0.565583    0.000130    0.438115  Uiso   1.00   H
    O001  1.0    0.079821    0.500000    0.000000  Uiso   1.00   O
    O002  1.0    0.579821    0.000000    0.000000  Uiso   1.00   O
    O003  1.0    0.939397    0.500000    0.069632  Uiso   1.00   O
    O004  1.0    0.439397    0.000000    0.069632  Uiso   1.00   O
    O005  1.0    0.273347    0.500000    0.091564  Uiso   1.00   O
    O006  1.0    0.773347    0.000000    0.091564  Uiso   1.00   O
    O007  1.0    0.597300    0.500000    0.104097  Uiso   1.00   O
    O008  1.0    0.097300    0.000000    0.104097  Uiso   1.00   O
    O009  1.0    0.396431    0.500000    0.169992  Uiso   1.00   O
    O010  1.0    0.893217   -0.000008    0.170285  Uiso   1.00   O
    O011  1.0    0.219976   -0.000036    0.185035  Uiso   1.00   O
    O012  1.0    0.719800    0.499965    0.185096  Uiso   1.00   O
    O013  1.0    0.051657    0.500010    0.202141  Uiso   1.00   O
    O014  1.0    0.554016   -0.000024    0.202738  Uiso   1.00   O
    O015  1.0    0.919155    0.500012    0.272103  Uiso   1.00   O
    O016  1.0    0.418127   -0.000004    0.270967  Uiso   1.00   O
    O017  1.0    0.557862    0.499900    0.305054  Uiso   1.00   O
    O018  1.0    0.053864    0.000068    0.304837  Uiso   1.00   O
    O019  1.0    0.423234    0.499756    0.370634  Uiso   1.00   O
    O020  1.0    0.913325   -0.000017    0.369812  Uiso   1.00   O
    O021  1.0    0.595039   -0.000135    0.401555  Uiso   1.00   O
    O022  1.0    0.086894    0.500421    0.396326  Uiso   1.00   O
