# Supplementary material for: Tunnel-structured IrOx unlocks catalytic efficiency in proton exchange membrane water electrolyzers
Source: Nat Commun. 2025 Aug 15;16:7608. doi: 10.1038/s41467-025-62861-0 (PMC12356887; doi:10.1038/s41467-025-62861-0)
Supplement: Supplementary file 3 — Supplementary Data 1 [file 41467_2025_62861_MOESM3_ESM.zip › Supplementary_Data_1/slab/activity/AEM/2x3-010-OOH.txt]

data_created_by_vaspkit_code
_audit_creation_date          Wed May  7 19:50:12 2025
_pd_phase_name                     'CIF files'
_cell_length_a                    13.40558300
_cell_length_b                     3.22885400
_cell_length_c                    24.47949300
_cell_angle_alpha                     90.0000
_cell_angle_beta                      90.0000
_cell_angle_gamma                     90.0000
_symmetry_space_group_name_H-M           'P 1'
_symmetry_Int_Tables_number            1
loop_
_symmetry_equiv_pos_as_xyz
    'x, y, z'
loop_
   _atom_site_label
   _atom_site_occupancy
   _atom_site_fract_x
   _atom_site_fract_y
   _atom_site_fract_z
   _atom_site_thermal_displace_type
   _atom_site_U_iso_or_equiv
   _atom_site_type_symbol
   Ir001  1.0    0.010530    0.000000    0.038857  Uiso   1.00  Ir
   Ir002  1.0    0.510530    0.500000    0.038857  Uiso   1.00  Ir
   Ir003  1.0    0.341925    0.000000    0.130596  Uiso   1.00  Ir
   Ir004  1.0    0.841925    0.500000    0.130596  Uiso   1.00  Ir
   Ir005  1.0    0.651807    0.000000    0.143492  Uiso   1.00  Ir
   Ir006  1.0    0.151807    0.500000    0.143492  Uiso   1.00  Ir
   Ir007  1.0    0.982562    0.999883    0.234302  Uiso   1.00  Ir
   Ir008  1.0    0.485399    0.500051    0.233800  Uiso   1.00  Ir
   Ir009  1.0    0.989007    0.499446    0.348366  Uiso   1.00  Ir
   Ir010  1.0    0.495428    0.000008    0.345352  Uiso   1.00  Ir
    H001  1.0    0.260622    0.500000    0.051887  Uiso   1.00   H
    H002  1.0    0.760623    0.000000    0.051887  Uiso   1.00   H
    H003  1.0    0.727408    0.500010    0.225137  Uiso   1.00   H
    H004  1.0    0.229787    0.000028    0.224951  Uiso   1.00   H
    H005  1.0    0.611191   -0.000092    0.477751  Uiso   1.00   H
    O001  1.0    0.549186    0.000703    0.456346  Uiso   1.00   O
    O002  1.0    0.079821    0.500000    0.000000  Uiso   1.00   O
    O003  1.0    0.579821    0.000000    0.000000  Uiso   1.00   O
    O004  1.0    0.939397    0.500000    0.069632  Uiso   1.00   O
    O005  1.0    0.439397    0.000000    0.069632  Uiso   1.00   O
    O006  1.0    0.273347    0.500000    0.091564  Uiso   1.00   O
    O007  1.0    0.773347    0.000000    0.091564  Uiso   1.00   O
    O008  1.0    0.597300    0.500000    0.104097  Uiso   1.00   O
    O009  1.0    0.097300    0.000000    0.104097  Uiso   1.00   O
    O010  1.0    0.396431    0.500000    0.169992  Uiso   1.00   O
    O011  1.0    0.893278   -0.000010    0.170247  Uiso   1.00   O
    O012  1.0    0.219878    0.000008    0.185055  Uiso   1.00   O
    O013  1.0    0.719788    0.499984    0.185097  Uiso   1.00   O
    O014  1.0    0.051675    0.499974    0.202174  Uiso   1.00   O
    O015  1.0    0.554104    0.000071    0.202551  Uiso   1.00   O
    O016  1.0    0.918955    0.499929    0.272089  Uiso   1.00   O
    O017  1.0    0.418036   -0.000015    0.271002  Uiso   1.00   O
    O018  1.0    0.560201    0.499970    0.304325  Uiso   1.00   O
    O019  1.0    0.053433    0.999403    0.305072  Uiso   1.00   O
    O020  1.0    0.423978    0.500147    0.369550  Uiso   1.00   O
    O021  1.0    0.912519    0.999188    0.369983  Uiso   1.00   O
    O022  1.0    0.592035   -0.000014    0.401716  Uiso   1.00   O
    O023  1.0    0.085957    0.498867    0.396531  Uiso   1.00   O
