# Supplementary material for: Tunnel-structured IrOx unlocks catalytic efficiency in proton exchange membrane water electrolyzers
Source: Nat Commun. 2025 Aug 15;16:7608. doi: 10.1038/s41467-025-62861-0 (PMC12356887; doi:10.1038/s41467-025-62861-0)
Supplement: Supplementary file 3 — Supplementary Data 1 [file 41467_2025_62861_MOESM3_ESM.zip › Supplementary_Data_1/slab/activity/AEM/2x3-011-M.txt]

data_created_by_vaspkit_code
_audit_creation_date          Wed May  7 19:50:12 2025
_pd_phase_name                     'CIF files'
_cell_length_a                    13.40558300
_cell_length_b                    10.80240882
_cell_length_c                    24.19913000
_cell_angle_alpha                     90.0000
_cell_angle_beta                      90.0000
_cell_angle_gamma                     89.5543
_symmetry_space_group_name_H-M           'P 1'
_symmetry_Int_Tables_number            1
loop_
_symmetry_equiv_pos_as_xyz
    'x, y, z'
loop_
   _atom_site_label
   _atom_site_occupancy
   _atom_site_fract_x
   _atom_site_fract_y
   _atom_site_fract_z
   _atom_site_thermal_displace_type
   _atom_site_U_iso_or_equiv
   _atom_site_type_symbol
   Ir001  1.0    0.844412    0.603292    0.018434  Uiso   1.00  Ir
   Ir002  1.0    0.499440    0.089347    0.020384  Uiso   1.00  Ir
   Ir003  1.0    0.154468    0.575403    0.022333  Uiso   1.00  Ir
   Ir004  1.0    0.487106    0.377010    0.050073  Uiso   1.00  Ir
   Ir005  1.0    0.011493    0.846358    0.054359  Uiso   1.00  Ir
   Ir006  1.0    0.344132    0.647965    0.082098  Uiso   1.00  Ir
   Ir007  1.0    0.999160    0.134021    0.084048  Uiso   1.00  Ir
   Ir008  1.0    0.654188    0.620077    0.085998  Uiso   1.00  Ir
   Ir009  1.0    0.986826    0.421684    0.113737  Uiso   1.00  Ir
   Ir010  1.0    0.511213    0.891032    0.118023  Uiso   1.00  Ir
   Ir011  1.0    0.843852    0.692639    0.145762  Uiso   1.00  Ir
   Ir012  1.0    0.498880    0.178695    0.147712  Uiso   1.00  Ir
   Ir013  1.0    0.153908    0.664750    0.149662  Uiso   1.00  Ir
   Ir014  1.0    0.486546    0.466358    0.177401  Uiso   1.00  Ir
   Ir015  1.0    0.010933    0.935705    0.181687  Uiso   1.00  Ir
   Ir016  1.0    0.345507    0.739233    0.208883  Uiso   1.00  Ir
   Ir017  1.0    0.996352    0.217543    0.211952  Uiso   1.00  Ir
   Ir018  1.0    0.651091    0.701081    0.212594  Uiso   1.00  Ir
   Ir019  1.0    0.987405    0.512898    0.241298  Uiso   1.00  Ir
   Ir020  1.0    0.517259    0.973614    0.247310  Uiso   1.00  Ir
   Ir021  1.0    0.844858    0.778657    0.272936  Uiso   1.00  Ir
   Ir022  1.0    0.507600    0.273804    0.275904  Uiso   1.00  Ir
   Ir023  1.0    0.150268    0.758242    0.276128  Uiso   1.00  Ir
   Ir024  1.0    0.481899    0.548406    0.308369  Uiso   1.00  Ir
   Ir025  1.0    0.002260    0.021889    0.310959  Uiso   1.00  Ir
   Ir026  1.0    0.338850    0.838216    0.338609  Uiso   1.00  Ir
   Ir027  1.0    0.965416    0.300083    0.345516  Uiso   1.00  Ir
   Ir028  1.0    0.647557    0.789018    0.337781  Uiso   1.00  Ir
   Ir029  1.0    0.973854    0.593788    0.369803  Uiso   1.00  Ir
   Ir030  1.0    0.531504    0.055938    0.380411  Uiso   1.00  Ir
    H001  1.0    0.064327    0.266246    0.007705  Uiso   1.00   H
    H002  1.0    0.360950    0.039243    0.094170  Uiso   1.00   H
    H003  1.0    0.846682    0.285122    0.068726  Uiso   1.00   H
    H004  1.0    0.653045    0.020184    0.169118  Uiso   1.00   H
    H005  1.0    0.136937    0.272219    0.133729  Uiso   1.00   H
    H006  1.0    0.364834    0.122792    0.229720  Uiso   1.00   H
    H007  1.0    0.844588    0.383732    0.190249  Uiso   1.00   H
    H008  1.0    0.665158    0.103275    0.295134  Uiso   1.00   H
    H009  1.0    0.133027    0.354571    0.270699  Uiso   1.00   H
    H010  1.0    0.382139    0.208086    0.356089  Uiso   1.00   H
    O001  1.0    0.941057    0.735132    0.000000  Uiso   1.00   O
    O002  1.0    0.275305    0.687702    0.006632  Uiso   1.00   O
    O003  1.0    0.064778    0.175093    0.008395  Uiso   1.00   O
    O004  1.0    0.599428    0.660599    0.010421  Uiso   1.00   O
    O005  1.0    0.399452    0.518096    0.030346  Uiso   1.00   O
    O006  1.0    0.934102    0.003601    0.032373  Uiso   1.00   O
    O007  1.0    0.723575    0.490993    0.034136  Uiso   1.00   O
    O008  1.0    0.057823    0.443563    0.040767  Uiso   1.00   O
    O009  1.0    0.580257    0.930389    0.042609  Uiso   1.00   O
    O010  1.0    0.918343    0.292979    0.061822  Uiso   1.00   O
    O011  1.0    0.440777    0.779806    0.063664  Uiso   1.00   O
    O012  1.0    0.775025    0.732375    0.070296  Uiso   1.00   O
    O013  1.0    0.564498    0.219767    0.072059  Uiso   1.00   O
    O014  1.0    0.099148    0.705273    0.074085  Uiso   1.00   O
    O015  1.0    0.899172    0.562769    0.094010  Uiso   1.00   O
    O016  1.0    0.433822    0.048275    0.096037  Uiso   1.00   O
    O017  1.0    0.223295    0.535667    0.097800  Uiso   1.00   O
    O018  1.0    0.557543    0.488237    0.104432  Uiso   1.00   O
    O019  1.0    0.079977    0.975063    0.106274  Uiso   1.00   O
    O020  1.0    0.418063    0.337653    0.125486  Uiso   1.00   O
    O021  1.0    0.940497    0.824479    0.127328  Uiso   1.00   O
    O022  1.0    0.274745    0.777049    0.133960  Uiso   1.00   O
    O023  1.0    0.064218    0.264441    0.135723  Uiso   1.00   O
    O024  1.0    0.598868    0.749946    0.137750  Uiso   1.00   O
    O025  1.0    0.398892    0.607443    0.157675  Uiso   1.00   O
    O026  1.0    0.933542    0.092949    0.159701  Uiso   1.00   O
    O027  1.0    0.723015    0.580340    0.161464  Uiso   1.00   O
    O028  1.0    0.057263    0.532910    0.168096  Uiso   1.00   O
    O029  1.0    0.579697    0.019737    0.169938  Uiso   1.00   O
    O030  1.0    0.917783    0.382327    0.189151  Uiso   1.00   O
    O031  1.0    0.441949    0.868961    0.192167  Uiso   1.00   O
    O032  1.0    0.771292    0.809629    0.198994  Uiso   1.00   O
    O033  1.0    0.562078    0.307623    0.198168  Uiso   1.00   O
    O034  1.0    0.092431    0.790304    0.201186  Uiso   1.00   O
    O035  1.0    0.906087    0.656594    0.220518  Uiso   1.00   O
    O036  1.0    0.437085    0.133100    0.226614  Uiso   1.00   O
    O037  1.0    0.223709    0.636162    0.223705  Uiso   1.00   O
    O038  1.0    0.553689    0.575478    0.232008  Uiso   1.00   O
    O039  1.0    0.070903    0.065915    0.234052  Uiso   1.00   O
    O040  1.0    0.423174    0.420000    0.251828  Uiso   1.00   O
    O041  1.0    0.940920    0.907837    0.254433  Uiso   1.00   O
    O042  1.0    0.274281    0.860461    0.258512  Uiso   1.00   O
    O043  1.0    0.061040    0.350299    0.264177  Uiso   1.00   O
    O044  1.0    0.587418    0.820004    0.264627  Uiso   1.00   O
    O045  1.0    0.406959    0.708185    0.282662  Uiso   1.00   O
    O046  1.0    0.927988    0.181066    0.281238  Uiso   1.00   O
    O047  1.0    0.726048    0.670870    0.284179  Uiso   1.00   O
    O048  1.0    0.059623    0.617031    0.295206  Uiso   1.00   O
    O049  1.0    0.591858    0.104647    0.294780  Uiso   1.00   O
    O050  1.0    0.916876    0.472584    0.310285  Uiso   1.00   O
    O051  1.0    0.452842    0.958163    0.319879  Uiso   1.00   O
    O052  1.0    0.758829    0.891745    0.313614  Uiso   1.00   O
    O053  1.0    0.567643    0.407827    0.316594  Uiso   1.00   O
    O054  1.0    0.099060    0.900138    0.321341  Uiso   1.00   O
    O055  1.0    0.899685    0.733037    0.344785  Uiso   1.00   O
    O056  1.0    0.454039    0.221892    0.353683  Uiso   1.00   O
    O057  1.0    0.230280    0.725455    0.342403  Uiso   1.00   O
    O058  1.0    0.572149    0.642793    0.352357  Uiso   1.00   O
    O059  1.0    0.059486    0.165592    0.354042  Uiso   1.00   O
    O060  1.0    0.382589    0.521827    0.353975  Uiso   1.00   O
    O061  1.0    0.906091    0.003576    0.360184  Uiso   1.00   O
    O062  1.0    0.602673    0.903223    0.391563  Uiso   1.00   O
    O063  1.0    0.437148    0.027910    0.428797  Uiso   1.00   O
    O064  1.0    0.629860    0.154473    0.397336  Uiso   1.00   O
    O065  1.0    0.273039    0.970375    0.360057  Uiso   1.00   O
    O066  1.0    0.408843    0.764979    0.390765  Uiso   1.00   O
    O067  1.0    0.045206    0.414619    0.381845  Uiso   1.00   O
    O068  1.0    0.878662    0.536775    0.412674  Uiso   1.00   O
    O069  1.0    0.071638    0.667967    0.403069  Uiso   1.00   O
    O070  1.0    0.858390    0.277089    0.383855  Uiso   1.00   O
