# Supplementary material for: Tunnel-structured IrOx unlocks catalytic efficiency in proton exchange membrane water electrolyzers
Source: Nat Commun. 2025 Aug 15;16:7608. doi: 10.1038/s41467-025-62861-0 (PMC12356887; doi:10.1038/s41467-025-62861-0)
Supplement: Supplementary file 3 — Supplementary Data 1 [file 41467_2025_62861_MOESM3_ESM.zip › Supplementary_Data_1/slab/activity/AEM/2x3-011-O.txt]

data_created_by_vaspkit_code
_audit_creation_date          Wed May  7 19:50:12 2025
_pd_phase_name                     'CIF files'
_cell_length_a                    13.40558300
_cell_length_b                    10.80240882
_cell_length_c                    24.19913000
_cell_angle_alpha                     90.0000
_cell_angle_beta                      90.0000
_cell_angle_gamma                     89.5543
_symmetry_space_group_name_H-M           'P 1'
_symmetry_Int_Tables_number            1
loop_
_symmetry_equiv_pos_as_xyz
    'x, y, z'
loop_
   _atom_site_label
   _atom_site_occupancy
   _atom_site_fract_x
   _atom_site_fract_y
   _atom_site_fract_z
   _atom_site_thermal_displace_type
   _atom_site_U_iso_or_equiv
   _atom_site_type_symbol
   Ir001  1.0    0.844412    0.603292    0.018434  Uiso   1.00  Ir
   Ir002  1.0    0.499440    0.089347    0.020384  Uiso   1.00  Ir
   Ir003  1.0    0.154468    0.575403    0.022333  Uiso   1.00  Ir
   Ir004  1.0    0.487106    0.377010    0.050073  Uiso   1.00  Ir
   Ir005  1.0    0.011493    0.846358    0.054359  Uiso   1.00  Ir
   Ir006  1.0    0.344132    0.647965    0.082098  Uiso   1.00  Ir
   Ir007  1.0    0.999160    0.134021    0.084048  Uiso   1.00  Ir
   Ir008  1.0    0.654188    0.620077    0.085998  Uiso   1.00  Ir
   Ir009  1.0    0.986826    0.421684    0.113737  Uiso   1.00  Ir
   Ir010  1.0    0.511213    0.891032    0.118023  Uiso   1.00  Ir
   Ir011  1.0    0.843852    0.692639    0.145762  Uiso   1.00  Ir
   Ir012  1.0    0.498880    0.178695    0.147712  Uiso   1.00  Ir
   Ir013  1.0    0.153908    0.664750    0.149662  Uiso   1.00  Ir
   Ir014  1.0    0.486546    0.466358    0.177401  Uiso   1.00  Ir
   Ir015  1.0    0.010933    0.935705    0.181687  Uiso   1.00  Ir
   Ir016  1.0    0.345231    0.739215    0.208607  Uiso   1.00  Ir
   Ir017  1.0    0.996374    0.217533    0.211901  Uiso   1.00  Ir
   Ir018  1.0    0.650267    0.701997    0.213667  Uiso   1.00  Ir
   Ir019  1.0    0.987957    0.512903    0.241249  Uiso   1.00  Ir
   Ir020  1.0    0.518838    0.970657    0.247006  Uiso   1.00  Ir
   Ir021  1.0    0.845771    0.778477    0.272312  Uiso   1.00  Ir
   Ir022  1.0    0.507044    0.272214    0.275999  Uiso   1.00  Ir
   Ir023  1.0    0.150967    0.758325    0.276035  Uiso   1.00  Ir
   Ir024  1.0    0.479828    0.547715    0.307481  Uiso   1.00  Ir
   Ir025  1.0    0.004243    0.022579    0.310855  Uiso   1.00  Ir
   Ir026  1.0    0.339874    0.837008    0.338616  Uiso   1.00  Ir
   Ir027  1.0    0.969965    0.301299    0.345169  Uiso   1.00  Ir
   Ir028  1.0    0.663599    0.776455    0.344877  Uiso   1.00  Ir
   Ir029  1.0    0.976109    0.594910    0.369525  Uiso   1.00  Ir
   Ir030  1.0    0.534593    0.050522    0.379870  Uiso   1.00  Ir
    H001  1.0    0.064327    0.266246    0.007705  Uiso   1.00   H
    H002  1.0    0.360950    0.039243    0.094170  Uiso   1.00   H
    H003  1.0    0.846682    0.285122    0.068726  Uiso   1.00   H
    H004  1.0    0.653045    0.020184    0.169118  Uiso   1.00   H
    H005  1.0    0.136937    0.272219    0.133729  Uiso   1.00   H
    H006  1.0    0.365024    0.122268    0.229763  Uiso   1.00   H
    H007  1.0    0.844572    0.384102    0.190234  Uiso   1.00   H
    H008  1.0    0.665566    0.102248    0.294441  Uiso   1.00   H
    H009  1.0    0.133815    0.354430    0.269996  Uiso   1.00   H
    H010  1.0    0.381820    0.201834    0.355814  Uiso   1.00   H
    O001  1.0    0.941057    0.735132    0.000000  Uiso   1.00   O
    O002  1.0    0.275305    0.687702    0.006632  Uiso   1.00   O
    O003  1.0    0.064778    0.175093    0.008395  Uiso   1.00   O
    O004  1.0    0.599428    0.660599    0.010421  Uiso   1.00   O
    O005  1.0    0.399452    0.518096    0.030346  Uiso   1.00   O
    O006  1.0    0.934102    0.003601    0.032373  Uiso   1.00   O
    O007  1.0    0.723575    0.490993    0.034136  Uiso   1.00   O
    O008  1.0    0.057823    0.443563    0.040767  Uiso   1.00   O
    O009  1.0    0.580257    0.930389    0.042609  Uiso   1.00   O
    O010  1.0    0.918343    0.292979    0.061822  Uiso   1.00   O
    O011  1.0    0.440777    0.779806    0.063664  Uiso   1.00   O
    O012  1.0    0.775025    0.732375    0.070296  Uiso   1.00   O
    O013  1.0    0.564498    0.219767    0.072059  Uiso   1.00   O
    O014  1.0    0.099148    0.705273    0.074085  Uiso   1.00   O
    O015  1.0    0.899172    0.562769    0.094010  Uiso   1.00   O
    O016  1.0    0.433822    0.048275    0.096037  Uiso   1.00   O
    O017  1.0    0.223295    0.535667    0.097800  Uiso   1.00   O
    O018  1.0    0.557543    0.488237    0.104432  Uiso   1.00   O
    O019  1.0    0.079977    0.975063    0.106274  Uiso   1.00   O
    O020  1.0    0.418063    0.337653    0.125486  Uiso   1.00   O
    O021  1.0    0.940497    0.824479    0.127328  Uiso   1.00   O
    O022  1.0    0.274745    0.777049    0.133960  Uiso   1.00   O
    O023  1.0    0.064218    0.264441    0.135723  Uiso   1.00   O
    O024  1.0    0.598868    0.749946    0.137750  Uiso   1.00   O
    O025  1.0    0.398892    0.607443    0.157675  Uiso   1.00   O
    O026  1.0    0.933542    0.092949    0.159701  Uiso   1.00   O
    O027  1.0    0.723015    0.580340    0.161464  Uiso   1.00   O
    O028  1.0    0.057263    0.532910    0.168096  Uiso   1.00   O
    O029  1.0    0.579697    0.019737    0.169938  Uiso   1.00   O
    O030  1.0    0.917783    0.382327    0.189151  Uiso   1.00   O
    O031  1.0    0.443764    0.866600    0.192378  Uiso   1.00   O
    O032  1.0    0.770898    0.809294    0.199302  Uiso   1.00   O
    O033  1.0    0.561943    0.307343    0.198374  Uiso   1.00   O
    O034  1.0    0.092693    0.790370    0.201131  Uiso   1.00   O
    O035  1.0    0.907330    0.656634    0.220164  Uiso   1.00   O
    O036  1.0    0.437272    0.132017    0.226586  Uiso   1.00   O
    O037  1.0    0.223785    0.635611    0.223614  Uiso   1.00   O
    O038  1.0    0.553617    0.575146    0.231857  Uiso   1.00   O
    O039  1.0    0.070943    0.065810    0.233819  Uiso   1.00   O
    O040  1.0    0.423579    0.420125    0.252274  Uiso   1.00   O
    O041  1.0    0.940956    0.908158    0.254224  Uiso   1.00   O
    O042  1.0    0.274426    0.861080    0.258241  Uiso   1.00   O
    O043  1.0    0.061641    0.349840    0.264189  Uiso   1.00   O
    O044  1.0    0.592647    0.821512    0.267219  Uiso   1.00   O
    O045  1.0    0.404636    0.706071    0.282306  Uiso   1.00   O
    O046  1.0    0.928869    0.181872    0.281789  Uiso   1.00   O
    O047  1.0    0.728407    0.667837    0.284436  Uiso   1.00   O
    O048  1.0    0.061625    0.615954    0.295143  Uiso   1.00   O
    O049  1.0    0.592268    0.102984    0.293986  Uiso   1.00   O
    O050  1.0    0.917875    0.472143    0.310370  Uiso   1.00   O
    O051  1.0    0.455584    0.953957    0.319539  Uiso   1.00   O
    O052  1.0    0.755961    0.892730    0.315132  Uiso   1.00   O
    O053  1.0    0.566359    0.406890    0.316491  Uiso   1.00   O
    O054  1.0    0.101183    0.900897    0.321535  Uiso   1.00   O
    O055  1.0    0.904985    0.733709    0.343271  Uiso   1.00   O
    O056  1.0    0.453620    0.215670    0.352766  Uiso   1.00   O
    O057  1.0    0.229774    0.727561    0.343037  Uiso   1.00   O
    O058  1.0    0.563146    0.651322    0.349095  Uiso   1.00   O
    O059  1.0    0.063538    0.165091    0.352610  Uiso   1.00   O
    O060  1.0    0.380799    0.519113    0.353445  Uiso   1.00   O
    O061  1.0    0.908416   -0.000010    0.359704  Uiso   1.00   O
    O062  1.0    0.605406    0.901929    0.395335  Uiso   1.00   O
    O063  1.0    0.438030    0.023103    0.426855  Uiso   1.00   O
    O064  1.0    0.630344    0.152602    0.396282  Uiso   1.00   O
    O065  1.0    0.278288    0.971995    0.360423  Uiso   1.00   O
    O066  1.0    0.408698    0.763375    0.391186  Uiso   1.00   O
    O067  1.0    0.738504    0.722339    0.400693  Uiso   1.00   O
    O068  1.0    0.049168    0.419406    0.379900  Uiso   1.00   O
    O069  1.0    0.879329    0.542172    0.412192  Uiso   1.00   O
    O070  1.0    0.072814    0.668003    0.404770  Uiso   1.00   O
    O071  1.0    0.867045    0.277640    0.387046  Uiso   1.00   O
