# Supplementary material for: Tunnel-structured IrOx unlocks catalytic efficiency in proton exchange membrane water electrolyzers
Source: Nat Commun. 2025 Aug 15;16:7608. doi: 10.1038/s41467-025-62861-0 (PMC12356887; doi:10.1038/s41467-025-62861-0)
Supplement: Supplementary file 3 — Supplementary Data 1 [file 41467_2025_62861_MOESM3_ESM.zip › Supplementary_Data_1/slab/activity/AEM/2x3-011-OH.txt]

data_created_by_vaspkit_code
_audit_creation_date          Wed May  7 19:50:12 2025
_pd_phase_name                     'CIF files'
_cell_length_a                    13.40558300
_cell_length_b                    10.80240882
_cell_length_c                    24.19913000
_cell_angle_alpha                     90.0000
_cell_angle_beta                      90.0000
_cell_angle_gamma                     89.5543
_symmetry_space_group_name_H-M           'P 1'
_symmetry_Int_Tables_number            1
loop_
_symmetry_equiv_pos_as_xyz
    'x, y, z'
loop_
   _atom_site_label
   _atom_site_occupancy
   _atom_site_fract_x
   _atom_site_fract_y
   _atom_site_fract_z
   _atom_site_thermal_displace_type
   _atom_site_U_iso_or_equiv
   _atom_site_type_symbol
   Ir001  1.0    0.844412    0.603292    0.018434  Uiso   1.00  Ir
   Ir002  1.0    0.499440    0.089347    0.020384  Uiso   1.00  Ir
   Ir003  1.0    0.154468    0.575403    0.022333  Uiso   1.00  Ir
   Ir004  1.0    0.487106    0.377010    0.050073  Uiso   1.00  Ir
   Ir005  1.0    0.011493    0.846358    0.054359  Uiso   1.00  Ir
   Ir006  1.0    0.344132    0.647965    0.082098  Uiso   1.00  Ir
   Ir007  1.0    0.999160    0.134021    0.084048  Uiso   1.00  Ir
   Ir008  1.0    0.654188    0.620077    0.085998  Uiso   1.00  Ir
   Ir009  1.0    0.986826    0.421684    0.113737  Uiso   1.00  Ir
   Ir010  1.0    0.511213    0.891032    0.118023  Uiso   1.00  Ir
   Ir011  1.0    0.843852    0.692639    0.145762  Uiso   1.00  Ir
   Ir012  1.0    0.498880    0.178695    0.147712  Uiso   1.00  Ir
   Ir013  1.0    0.153908    0.664750    0.149662  Uiso   1.00  Ir
   Ir014  1.0    0.486546    0.466358    0.177401  Uiso   1.00  Ir
   Ir015  1.0    0.010933    0.935705    0.181687  Uiso   1.00  Ir
   Ir016  1.0    0.345223    0.739217    0.208649  Uiso   1.00  Ir
   Ir017  1.0    0.996277    0.217363    0.211973  Uiso   1.00  Ir
   Ir018  1.0    0.650762    0.701858    0.213247  Uiso   1.00  Ir
   Ir019  1.0    0.988205    0.512652    0.241342  Uiso   1.00  Ir
   Ir020  1.0    0.518005    0.971704    0.247223  Uiso   1.00  Ir
   Ir021  1.0    0.846273    0.776920    0.272693  Uiso   1.00  Ir
   Ir022  1.0    0.507047    0.273166    0.276077  Uiso   1.00  Ir
   Ir023  1.0    0.150714    0.758091    0.276037  Uiso   1.00  Ir
   Ir024  1.0    0.479431    0.548240    0.307490  Uiso   1.00  Ir
   Ir025  1.0    0.002549    0.021370    0.310975  Uiso   1.00  Ir
   Ir026  1.0    0.339522    0.838015    0.338506  Uiso   1.00  Ir
   Ir027  1.0    0.967811    0.300507    0.345221  Uiso   1.00  Ir
   Ir028  1.0    0.657152    0.782900    0.341079  Uiso   1.00  Ir
   Ir029  1.0    0.974180    0.594822    0.369878  Uiso   1.00  Ir
   Ir030  1.0    0.533689    0.052438    0.380178  Uiso   1.00  Ir
    H001  1.0    0.064327    0.266246    0.007705  Uiso   1.00   H
    H002  1.0    0.360950    0.039243    0.094170  Uiso   1.00   H
    H003  1.0    0.846682    0.285122    0.068726  Uiso   1.00   H
    H004  1.0    0.653045    0.020184    0.169118  Uiso   1.00   H
    H005  1.0    0.136937    0.272219    0.133729  Uiso   1.00   H
    H006  1.0    0.365015    0.122734    0.229924  Uiso   1.00   H
    H007  1.0    0.844583    0.384152    0.190273  Uiso   1.00   H
    H008  1.0    0.665065    0.102468    0.294908  Uiso   1.00   H
    H009  1.0    0.133293    0.353603    0.270793  Uiso   1.00   H
    H010  1.0    0.380729    0.205073    0.355292  Uiso   1.00   H
    H011  1.0    0.719574    0.782817    0.434462  Uiso   1.00   H
    O001  1.0    0.941057    0.735132    0.000000  Uiso   1.00   O
    O002  1.0    0.275305    0.687702    0.006632  Uiso   1.00   O
    O003  1.0    0.064778    0.175093    0.008395  Uiso   1.00   O
    O004  1.0    0.599428    0.660599    0.010421  Uiso   1.00   O
    O005  1.0    0.399452    0.518096    0.030346  Uiso   1.00   O
    O006  1.0    0.934102    0.003601    0.032373  Uiso   1.00   O
    O007  1.0    0.723575    0.490993    0.034136  Uiso   1.00   O
    O008  1.0    0.057823    0.443563    0.040767  Uiso   1.00   O
    O009  1.0    0.580257    0.930389    0.042609  Uiso   1.00   O
    O010  1.0    0.918343    0.292979    0.061822  Uiso   1.00   O
    O011  1.0    0.440777    0.779806    0.063664  Uiso   1.00   O
    O012  1.0    0.775025    0.732375    0.070296  Uiso   1.00   O
    O013  1.0    0.564498    0.219767    0.072059  Uiso   1.00   O
    O014  1.0    0.099148    0.705273    0.074085  Uiso   1.00   O
    O015  1.0    0.899172    0.562769    0.094010  Uiso   1.00   O
    O016  1.0    0.433822    0.048275    0.096037  Uiso   1.00   O
    O017  1.0    0.223295    0.535667    0.097800  Uiso   1.00   O
    O018  1.0    0.557543    0.488237    0.104432  Uiso   1.00   O
    O019  1.0    0.079977    0.975063    0.106274  Uiso   1.00   O
    O020  1.0    0.418063    0.337653    0.125486  Uiso   1.00   O
    O021  1.0    0.940497    0.824479    0.127328  Uiso   1.00   O
    O022  1.0    0.274745    0.777049    0.133960  Uiso   1.00   O
    O023  1.0    0.064218    0.264441    0.135723  Uiso   1.00   O
    O024  1.0    0.598868    0.749946    0.137750  Uiso   1.00   O
    O025  1.0    0.398892    0.607443    0.157675  Uiso   1.00   O
    O026  1.0    0.933542    0.092949    0.159701  Uiso   1.00   O
    O027  1.0    0.723015    0.580340    0.161464  Uiso   1.00   O
    O028  1.0    0.057263    0.532910    0.168096  Uiso   1.00   O
    O029  1.0    0.579697    0.019737    0.169938  Uiso   1.00   O
    O030  1.0    0.917783    0.382327    0.189151  Uiso   1.00   O
    O031  1.0    0.443926    0.866464    0.192501  Uiso   1.00   O
    O032  1.0    0.771365    0.809122    0.199242  Uiso   1.00   O
    O033  1.0    0.561889    0.307526    0.198287  Uiso   1.00   O
    O034  1.0    0.092471    0.790255    0.201209  Uiso   1.00   O
    O035  1.0    0.906712    0.655738    0.220267  Uiso   1.00   O
    O036  1.0    0.437270    0.132524    0.226725  Uiso   1.00   O
    O037  1.0    0.223782    0.635764    0.223611  Uiso   1.00   O
    O038  1.0    0.553454    0.575874    0.231760  Uiso   1.00   O
    O039  1.0    0.070801    0.065735    0.234070  Uiso   1.00   O
    O040  1.0    0.423054    0.420240    0.252121  Uiso   1.00   O
    O041  1.0    0.940837    0.907837    0.254259  Uiso   1.00   O
    O042  1.0    0.274503    0.861084    0.258271  Uiso   1.00   O
    O043  1.0    0.061243    0.349242    0.264411  Uiso   1.00   O
    O044  1.0    0.593598    0.823547    0.266717  Uiso   1.00   O
    O045  1.0    0.405014    0.706557    0.282303  Uiso   1.00   O
    O046  1.0    0.928094    0.181230    0.281404  Uiso   1.00   O
    O047  1.0    0.727841    0.667052    0.284027  Uiso   1.00   O
    O048  1.0    0.062052    0.615505    0.295044  Uiso   1.00   O
    O049  1.0    0.591779    0.103356    0.294661  Uiso   1.00   O
    O050  1.0    0.917392    0.474645    0.310611  Uiso   1.00   O
    O051  1.0    0.455141    0.954762    0.319930  Uiso   1.00   O
    O052  1.0    0.759132    0.891795    0.315092  Uiso   1.00   O
    O053  1.0    0.566425    0.408157    0.316299  Uiso   1.00   O
    O054  1.0    0.099251    0.899287    0.321463  Uiso   1.00   O
    O055  1.0    0.907094    0.737265    0.344149  Uiso   1.00   O
    O056  1.0    0.452646    0.218395    0.352840  Uiso   1.00   O
    O057  1.0    0.230477    0.726479    0.342496  Uiso   1.00   O
    O058  1.0    0.562614    0.651980    0.349256  Uiso   1.00   O
    O059  1.0    0.060501    0.163625    0.353831  Uiso   1.00   O
    O060  1.0    0.380565    0.519429    0.353501  Uiso   1.00   O
    O061  1.0    0.906446    0.001368    0.360110  Uiso   1.00   O
    O062  1.0    0.607632    0.904726    0.395431  Uiso   1.00   O
    O063  1.0    0.438495    0.022683    0.427681  Uiso   1.00   O
    O064  1.0    0.629233    0.155156    0.396545  Uiso   1.00   O
    O065  1.0    0.275539    0.971532    0.359905  Uiso   1.00   O
    O066  1.0    0.407937    0.763371    0.390928  Uiso   1.00   O
    O067  1.0    0.729794    0.723525    0.404072  Uiso   1.00   O
    O068  1.0    0.049635    0.414771    0.379751  Uiso   1.00   O
    O069  1.0    0.882207    0.538440    0.414224  Uiso   1.00   O
    O070  1.0    0.074128    0.667348    0.402474  Uiso   1.00   O
    O071  1.0    0.862158    0.278795    0.384978  Uiso   1.00   O
