# Supplementary material for: Tunnel-structured IrOx unlocks catalytic efficiency in proton exchange membrane water electrolyzers
Source: Nat Commun. 2025 Aug 15;16:7608. doi: 10.1038/s41467-025-62861-0 (PMC12356887; doi:10.1038/s41467-025-62861-0)
Supplement: Supplementary file 3 — Supplementary Data 1 [file 41467_2025_62861_MOESM3_ESM.zip › Supplementary_Data_1/slab/activity/AEM/2x3-011-OOH.txt]

data_created_by_vaspkit_code
_audit_creation_date          Wed May  7 19:50:12 2025
_pd_phase_name                     'CIF files'
_cell_length_a                    13.40558300
_cell_length_b                    10.80240882
_cell_length_c                    24.19913000
_cell_angle_alpha                     90.0000
_cell_angle_beta                      90.0000
_cell_angle_gamma                     89.5543
_symmetry_space_group_name_H-M           'P 1'
_symmetry_Int_Tables_number            1
loop_
_symmetry_equiv_pos_as_xyz
    'x, y, z'
loop_
   _atom_site_label
   _atom_site_occupancy
   _atom_site_fract_x
   _atom_site_fract_y
   _atom_site_fract_z
   _atom_site_thermal_displace_type
   _atom_site_U_iso_or_equiv
   _atom_site_type_symbol
   Ir001  1.0    0.844412    0.603292    0.018434  Uiso   1.00  Ir
   Ir002  1.0    0.499440    0.089347    0.020384  Uiso   1.00  Ir
   Ir003  1.0    0.154468    0.575403    0.022333  Uiso   1.00  Ir
   Ir004  1.0    0.487106    0.377010    0.050073  Uiso   1.00  Ir
   Ir005  1.0    0.011493    0.846358    0.054359  Uiso   1.00  Ir
   Ir006  1.0    0.344132    0.647965    0.082098  Uiso   1.00  Ir
   Ir007  1.0    0.999160    0.134021    0.084048  Uiso   1.00  Ir
   Ir008  1.0    0.654188    0.620077    0.085998  Uiso   1.00  Ir
   Ir009  1.0    0.986826    0.421684    0.113737  Uiso   1.00  Ir
   Ir010  1.0    0.511213    0.891032    0.118023  Uiso   1.00  Ir
   Ir011  1.0    0.843852    0.692639    0.145762  Uiso   1.00  Ir
   Ir012  1.0    0.498880    0.178695    0.147712  Uiso   1.00  Ir
   Ir013  1.0    0.153908    0.664750    0.149662  Uiso   1.00  Ir
   Ir014  1.0    0.486546    0.466358    0.177401  Uiso   1.00  Ir
   Ir015  1.0    0.010933    0.935705    0.181687  Uiso   1.00  Ir
   Ir016  1.0    0.345216    0.739249    0.208687  Uiso   1.00  Ir
   Ir017  1.0    0.996327    0.217298    0.211985  Uiso   1.00  Ir
   Ir018  1.0    0.650210    0.701443    0.213338  Uiso   1.00  Ir
   Ir019  1.0    0.987996    0.512354    0.241288  Uiso   1.00  Ir
   Ir020  1.0    0.517812    0.971772    0.247249  Uiso   1.00  Ir
   Ir021  1.0    0.846070    0.777352    0.272904  Uiso   1.00  Ir
   Ir022  1.0    0.506475    0.273281    0.275770  Uiso   1.00  Ir
   Ir023  1.0    0.150223    0.757740    0.276042  Uiso   1.00  Ir
   Ir024  1.0    0.478241    0.548201    0.307818  Uiso   1.00  Ir
   Ir025  1.0    0.001730    0.021252    0.310914  Uiso   1.00  Ir
   Ir026  1.0    0.338536    0.837498    0.338471  Uiso   1.00  Ir
   Ir027  1.0    0.965599    0.300154    0.345300  Uiso   1.00  Ir
   Ir028  1.0    0.655084    0.783375    0.340848  Uiso   1.00  Ir
   Ir029  1.0    0.974825    0.593279    0.369820  Uiso   1.00  Ir
   Ir030  1.0    0.531167    0.052576    0.379925  Uiso   1.00  Ir
    H001  1.0    0.064327    0.266246    0.007705  Uiso   1.00   H
    H002  1.0    0.360950    0.039243    0.094170  Uiso   1.00   H
    H003  1.0    0.846682    0.285122    0.068726  Uiso   1.00   H
    H004  1.0    0.653045    0.020184    0.169118  Uiso   1.00   H
    H005  1.0    0.136937    0.272219    0.133729  Uiso   1.00   H
    H006  1.0    0.364753    0.122232    0.229550  Uiso   1.00   H
    H007  1.0    0.844582    0.384035    0.190218  Uiso   1.00   H
    H008  1.0    0.664468    0.101498    0.295329  Uiso   1.00   H
    H009  1.0    0.132945    0.353667    0.271115  Uiso   1.00   H
    H010  1.0    0.379767    0.208713    0.355683  Uiso   1.00   H
    H011  1.0    0.788366    0.730479    0.469573  Uiso   1.00   H
    O001  1.0    0.753865    0.792047    0.446171  Uiso   1.00   O
    O002  1.0    0.941057    0.735132    0.000000  Uiso   1.00   O
    O003  1.0    0.275305    0.687702    0.006632  Uiso   1.00   O
    O004  1.0    0.064778    0.175093    0.008395  Uiso   1.00   O
    O005  1.0    0.599428    0.660599    0.010421  Uiso   1.00   O
    O006  1.0    0.399452    0.518096    0.030346  Uiso   1.00   O
    O007  1.0    0.934102    0.003601    0.032373  Uiso   1.00   O
    O008  1.0    0.723575    0.490993    0.034136  Uiso   1.00   O
    O009  1.0    0.057823    0.443563    0.040767  Uiso   1.00   O
    O010  1.0    0.580257    0.930389    0.042609  Uiso   1.00   O
    O011  1.0    0.918343    0.292979    0.061822  Uiso   1.00   O
    O012  1.0    0.440777    0.779806    0.063664  Uiso   1.00   O
    O013  1.0    0.775025    0.732375    0.070296  Uiso   1.00   O
    O014  1.0    0.564498    0.219767    0.072059  Uiso   1.00   O
    O015  1.0    0.099148    0.705273    0.074085  Uiso   1.00   O
    O016  1.0    0.899172    0.562769    0.094010  Uiso   1.00   O
    O017  1.0    0.433822    0.048275    0.096037  Uiso   1.00   O
    O018  1.0    0.223295    0.535667    0.097800  Uiso   1.00   O
    O019  1.0    0.557543    0.488237    0.104432  Uiso   1.00   O
    O020  1.0    0.079977    0.975063    0.106274  Uiso   1.00   O
    O021  1.0    0.418063    0.337653    0.125486  Uiso   1.00   O
    O022  1.0    0.940497    0.824479    0.127328  Uiso   1.00   O
    O023  1.0    0.274745    0.777049    0.133960  Uiso   1.00   O
    O024  1.0    0.064218    0.264441    0.135723  Uiso   1.00   O
    O025  1.0    0.598868    0.749946    0.137750  Uiso   1.00   O
    O026  1.0    0.398892    0.607443    0.157675  Uiso   1.00   O
    O027  1.0    0.933542    0.092949    0.159701  Uiso   1.00   O
    O028  1.0    0.723015    0.580340    0.161464  Uiso   1.00   O
    O029  1.0    0.057263    0.532910    0.168096  Uiso   1.00   O
    O030  1.0    0.579697    0.019737    0.169938  Uiso   1.00   O
    O031  1.0    0.917783    0.382327    0.189151  Uiso   1.00   O
    O032  1.0    0.443885    0.866481    0.192507  Uiso   1.00   O
    O033  1.0    0.771135    0.808705    0.199405  Uiso   1.00   O
    O034  1.0    0.561928    0.307548    0.198191  Uiso   1.00   O
    O035  1.0    0.092439    0.790209    0.201190  Uiso   1.00   O
    O036  1.0    0.906645    0.655873    0.220202  Uiso   1.00   O
    O037  1.0    0.437000    0.132128    0.226441  Uiso   1.00   O
    O038  1.0    0.223752    0.635778    0.223636  Uiso   1.00   O
    O039  1.0    0.552122    0.576583    0.231887  Uiso   1.00   O
    O040  1.0    0.070998    0.065742    0.234101  Uiso   1.00   O
    O041  1.0    0.422451    0.419586    0.251332  Uiso   1.00   O
    O042  1.0    0.940851    0.907588    0.254214  Uiso   1.00   O
    O043  1.0    0.274002    0.860628    0.258260  Uiso   1.00   O
    O044  1.0    0.060975    0.349333    0.264478  Uiso   1.00   O
    O045  1.0    0.591578    0.822312    0.267584  Uiso   1.00   O
    O046  1.0    0.405580    0.707636    0.282596  Uiso   1.00   O
    O047  1.0    0.927871    0.180542    0.281177  Uiso   1.00   O
    O048  1.0    0.727559    0.668191    0.283947  Uiso   1.00   O
    O049  1.0    0.061852    0.614842    0.295113  Uiso   1.00   O
    O050  1.0    0.591168    0.103157    0.294798  Uiso   1.00   O
    O051  1.0    0.917130    0.474214    0.310488  Uiso   1.00   O
    O052  1.0    0.453107    0.956273    0.319537  Uiso   1.00   O
    O053  1.0    0.760009    0.892358    0.314619  Uiso   1.00   O
    O054  1.0    0.565151    0.407570    0.316218  Uiso   1.00   O
    O055  1.0    0.098363    0.899167    0.321347  Uiso   1.00   O
    O056  1.0    0.905842    0.734845    0.343949  Uiso   1.00   O
    O057  1.0    0.451854    0.219673    0.352544  Uiso   1.00   O
    O058  1.0    0.229834    0.725096    0.342408  Uiso   1.00   O
    O059  1.0    0.567322    0.640517    0.350647  Uiso   1.00   O
    O060  1.0    0.058788    0.164587    0.354263  Uiso   1.00   O
    O061  1.0    0.378522    0.518755    0.352732  Uiso   1.00   O
    O062  1.0    0.905344    0.002897    0.360080  Uiso   1.00   O
    O063  1.0    0.601261    0.902536    0.394230  Uiso   1.00   O
    O064  1.0    0.434861    0.025309    0.427243  Uiso   1.00   O
    O065  1.0    0.627710    0.152778    0.397291  Uiso   1.00   O
    O066  1.0    0.273055    0.969987    0.359772  Uiso   1.00   O
    O067  1.0    0.407724    0.763778    0.390841  Uiso   1.00   O
    O068  1.0    0.728390    0.713164    0.401475  Uiso   1.00   O
    O069  1.0    0.046224    0.414438    0.381291  Uiso   1.00   O
    O070  1.0    0.880941    0.539861    0.414461  Uiso   1.00   O
    O071  1.0    0.073819    0.666924    0.402860  Uiso   1.00   O
    O072  1.0    0.857545    0.278633    0.383037  Uiso   1.00   O
