# Supplementary material for: Tunnel-structured IrOx unlocks catalytic efficiency in proton exchange membrane water electrolyzers
Source: Nat Commun. 2025 Aug 15;16:7608. doi: 10.1038/s41467-025-62861-0 (PMC12356887; doi:10.1038/s41467-025-62861-0)
Supplement: Supplementary file 3 — Supplementary Data 1 [file 41467_2025_62861_MOESM3_ESM.zip › Supplementary_Data_1/slab/activity/AEM/2x3-100-O.txt]

data_created_by_vaspkit_code
_audit_creation_date          Wed May  7 19:50:12 2025
_pd_phase_name                     'CIF files'
_cell_length_a                     3.22885400
_cell_length_b                    10.30856700
_cell_length_c                    28.12359200
_cell_angle_alpha                     90.0000
_cell_angle_beta                      90.0000
_cell_angle_gamma                     90.0000
_symmetry_space_group_name_H-M           'P 1'
_symmetry_Int_Tables_number            1
loop_
_symmetry_equiv_pos_as_xyz
    'x, y, z'
loop_
   _atom_site_label
   _atom_site_occupancy
   _atom_site_fract_x
   _atom_site_fract_y
   _atom_site_fract_z
   _atom_site_thermal_displace_type
   _atom_site_U_iso_or_equiv
   _atom_site_type_symbol
   Ir001  1.0    0.000000    0.481031    0.040259  Uiso   1.00  Ir
   Ir002  1.0    0.500000    0.727999    0.108341  Uiso   1.00  Ir
   Ir003  1.0    0.000000    0.994700    0.114157  Uiso   1.00  Ir
   Ir004  1.0    0.500000    0.261400    0.119974  Uiso   1.00  Ir
   Ir005  1.0    0.000000    0.508369    0.188056  Uiso   1.00  Ir
   Ir006  1.0    0.499979    0.481625    0.281232  Uiso   1.00  Ir
   Ir007  1.0    0.000008    0.719094    0.352598  Uiso   1.00  Ir
   Ir008  1.0    0.500068    0.985534    0.355140  Uiso   1.00  Ir
   Ir009  1.0    0.999984    0.263079    0.360356  Uiso   1.00  Ir
   Ir010  1.0    0.499862    0.496516    0.435591  Uiso   1.00  Ir
    H001  1.0    0.500000    0.095693    0.048198  Uiso   1.00   H
    H002  1.0    0.500000    0.893019    0.180088  Uiso   1.00   H
    H003  1.0    0.000002    0.094046    0.287398  Uiso   1.00   H
    O001  1.0    0.500000    0.389072    0.007294  Uiso   1.00   O
    O002  1.0    0.500000    0.574002    0.066519  Uiso   1.00   O
    O003  1.0    0.000000    0.821004    0.075589  Uiso   1.00   O
    O004  1.0    0.500000    0.089551    0.083039  Uiso   1.00   O
    O005  1.0    0.000000    0.335232    0.086286  Uiso   1.00   O
    O006  1.0    0.000000    0.654168    0.142028  Uiso   1.00   O
    O007  1.0    0.500000    0.899849    0.145276  Uiso   1.00   O
    O008  1.0    0.000000    0.168396    0.152725  Uiso   1.00   O
    O009  1.0    0.500000    0.415398    0.161796  Uiso   1.00   O
    O010  1.0    0.499998    0.593324    0.221872  Uiso   1.00   O
    O011  1.0    0.000024    0.397403    0.247595  Uiso   1.00   O
    O012  1.0    0.999947    0.569337    0.309447  Uiso   1.00   O
    O013  1.0    0.499966    0.809122    0.320962  Uiso   1.00   O
    O014  1.0   -0.000007    0.085774    0.322005  Uiso   1.00   O
    O015  1.0    0.499987    0.342457    0.328604  Uiso   1.00   O
    O016  1.0    0.499996    0.641293    0.385297  Uiso   1.00   O
    O017  1.0    0.000033    0.896042    0.384796  Uiso   1.00   O
    O018  1.0    0.499958    0.166264    0.387538  Uiso   1.00   O
    O019  1.0    0.999971    0.419977    0.400599  Uiso   1.00   O
    O020  1.0    0.999916    0.589027    0.459071  Uiso   1.00   O
    O021  1.0    0.500040    0.370078    0.477694  Uiso   1.00   O
