# Supplementary material for: Tunnel-structured IrOx unlocks catalytic efficiency in proton exchange membrane water electrolyzers
Source: Nat Commun. 2025 Aug 15;16:7608. doi: 10.1038/s41467-025-62861-0 (PMC12356887; doi:10.1038/s41467-025-62861-0)
Supplement: Supplementary file 3 — Supplementary Data 1 [file 41467_2025_62861_MOESM3_ESM.zip › Supplementary_Data_1/slab/activity/AEM/2x3-101-M.txt]

data_created_by_vaspkit_code
_audit_creation_date          Wed May  7 19:50:12 2025
_pd_phase_name                     'CIF files'
_cell_length_a                    13.78895000
_cell_length_b                    10.30856670
_cell_length_c                    24.23368400
_cell_angle_alpha                     90.0000
_cell_angle_beta                      90.0000
_cell_angle_gamma                     89.5459
_symmetry_space_group_name_H-M           'P 1'
_symmetry_Int_Tables_number            1
loop_
_symmetry_equiv_pos_as_xyz
    'x, y, z'
loop_
   _atom_site_label
   _atom_site_occupancy
   _atom_site_fract_x
   _atom_site_fract_y
   _atom_site_fract_z
   _atom_site_thermal_displace_type
   _atom_site_U_iso_or_equiv
   _atom_site_type_symbol
   Ir001  1.0    0.619118    0.485068    0.012508  Uiso   1.00  Ir
   Ir002  1.0    0.119118    0.485068    0.012508  Uiso   1.00  Ir
   Ir003  1.0    0.433631    0.267404    0.055612  Uiso   1.00  Ir
   Ir004  1.0    0.933631    0.267404    0.055612  Uiso   1.00  Ir
   Ir005  1.0    0.456698    0.733759    0.058773  Uiso   1.00  Ir
   Ir006  1.0    0.956698    0.733759    0.058773  Uiso   1.00  Ir
   Ir007  1.0    0.271211    0.516094    0.101877  Uiso   1.00  Ir
   Ir008  1.0    0.771211    0.516094    0.101877  Uiso   1.00  Ir
   Ir009  1.0    0.417747    0.000872    0.121960  Uiso   1.00  Ir
   Ir010  1.0    0.917747    0.000872    0.121960  Uiso   1.00  Ir
   Ir011  1.0    0.564282    0.485650    0.142042  Uiso   1.00  Ir
   Ir012  1.0    0.064282    0.485650    0.142042  Uiso   1.00  Ir
   Ir013  1.0    0.378795    0.267985    0.185146  Uiso   1.00  Ir
   Ir014  1.0    0.878271    0.269236    0.184819  Uiso   1.00  Ir
   Ir015  1.0    0.404801    0.730902    0.188012  Uiso   1.00  Ir
   Ir016  1.0    0.903992    0.732964    0.187845  Uiso   1.00  Ir
   Ir017  1.0    0.222898    0.512999    0.233414  Uiso   1.00  Ir
   Ir018  1.0    0.721540    0.515870    0.230649  Uiso   1.00  Ir
   Ir019  1.0    0.363200    0.001502    0.252740  Uiso   1.00  Ir
   Ir020  1.0    0.861697    0.007733    0.250569  Uiso   1.00  Ir
   Ir021  1.0    0.511509    0.488783    0.271580  Uiso   1.00  Ir
   Ir022  1.0    0.011046    0.490571    0.271964  Uiso   1.00  Ir
   Ir023  1.0    0.332249    0.266850    0.318415  Uiso   1.00  Ir
   Ir024  1.0    0.828797    0.272703    0.318407  Uiso   1.00  Ir
   Ir025  1.0    0.355154    0.728955    0.318335  Uiso   1.00  Ir
   Ir026  1.0    0.852690    0.732743    0.317088  Uiso   1.00  Ir
   Ir027  1.0    0.162074    0.526289    0.366437  Uiso   1.00  Ir
   Ir028  1.0    0.658715    0.529735    0.364357  Uiso   1.00  Ir
   Ir029  1.0    0.316492    0.005305    0.385651  Uiso   1.00  Ir
   Ir030  1.0    0.814751    0.008572    0.383979  Uiso   1.00  Ir
    H001  1.0    0.813895    0.890054    0.044502  Uiso   1.00   H
    H002  1.0    0.313244    0.898993    0.044136  Uiso   1.00   H
    H003  1.0    0.203940    0.695195    0.032860  Uiso   1.00   H
    H004  1.0    0.573541    0.106629    0.078253  Uiso   1.00   H
    H005  1.0    0.759713    0.898636    0.169218  Uiso   1.00   H
    H006  1.0    0.259703    0.910849    0.168584  Uiso   1.00   H
    H007  1.0    0.160064    0.701542    0.157431  Uiso   1.00   H
    H008  1.0    0.524924    0.101716    0.207079  Uiso   1.00   H
    H009  1.0    0.698329    0.908318    0.298684  Uiso   1.00   H
    H010  1.0    0.199813    0.911732    0.297246  Uiso   1.00   H
    O001  1.0    0.527848    0.340237    0.000000  Uiso   1.00   O
    O002  1.0    0.027848    0.340237    0.000000  Uiso   1.00   O
    O003  1.0    0.049060    0.825784    0.002907  Uiso   1.00   O
    O004  1.0    0.549060    0.825784    0.002907  Uiso   1.00   O
    O005  1.0    0.233263    0.608455    0.028152  Uiso   1.00   O
    O006  1.0    0.733263    0.608455    0.028152  Uiso   1.00   O
    O007  1.0    0.350701    0.422281    0.044247  Uiso   1.00   O
    O008  1.0    0.850701    0.422281    0.044247  Uiso   1.00   O
    O009  1.0    0.883459    0.906384    0.048736  Uiso   1.00   O
    O010  1.0    0.383459    0.906384    0.048736  Uiso   1.00   O
    O011  1.0    0.506870    0.094778    0.065649  Uiso   1.00   O
    O012  1.0    0.006870    0.094778    0.065649  Uiso   1.00   O
    O013  1.0    0.539628    0.578882    0.070139  Uiso   1.00   O
    O014  1.0    0.039628    0.578882    0.070139  Uiso   1.00   O
    O015  1.0    0.657066    0.392707    0.086234  Uiso   1.00   O
    O016  1.0    0.157066    0.392707    0.086234  Uiso   1.00   O
    O017  1.0    0.841269    0.175379    0.111478  Uiso   1.00   O
    O018  1.0    0.341269    0.175379    0.111478  Uiso   1.00   O
    O019  1.0    0.362481    0.660926    0.114385  Uiso   1.00   O
    O020  1.0    0.862481    0.660926    0.114385  Uiso   1.00   O
    O021  1.0    0.473013    0.340818    0.129534  Uiso   1.00   O
    O022  1.0    0.973013    0.340818    0.129534  Uiso   1.00   O
    O023  1.0    0.994225    0.826365    0.132441  Uiso   1.00   O
    O024  1.0    0.494225    0.826365    0.132441  Uiso   1.00   O
    O025  1.0    0.178427    0.609036    0.157685  Uiso   1.00   O
    O026  1.0    0.678427    0.609036    0.157685  Uiso   1.00   O
    O027  1.0    0.795866    0.422862    0.173780  Uiso   1.00   O
    O028  1.0    0.295866    0.422862    0.173780  Uiso   1.00   O
    O029  1.0    0.328624    0.906966    0.178270  Uiso   1.00   O
    O030  1.0    0.828624    0.906966    0.178270  Uiso   1.00   O
    O031  1.0    0.456573    0.092727    0.196985  Uiso   1.00   O
    O032  1.0    0.948208    0.096074    0.194082  Uiso   1.00   O
    O033  1.0    0.483688    0.577313    0.198638  Uiso   1.00   O
    O034  1.0    0.984254    0.579451    0.199401  Uiso   1.00   O
    O035  1.0    0.605349    0.404510    0.215131  Uiso   1.00   O
    O036  1.0    0.105209    0.407102    0.216098  Uiso   1.00   O
    O037  1.0    0.794046    0.182433    0.242626  Uiso   1.00   O
    O038  1.0    0.297871    0.178644    0.244082  Uiso   1.00   O
    O039  1.0    0.318135    0.648473    0.246343  Uiso   1.00   O
    O040  1.0    0.815601    0.651782    0.244405  Uiso   1.00   O
    O041  1.0    0.422807    0.345637    0.257560  Uiso   1.00   O
    O042  1.0    0.920495    0.347997    0.257539  Uiso   1.00   O
    O043  1.0    0.434636    0.826347    0.261276  Uiso   1.00   O
    O044  1.0    0.930967    0.831507    0.260585  Uiso   1.00   O
    O045  1.0    0.131547    0.599407    0.286800  Uiso   1.00   O
    O046  1.0    0.628466    0.600400    0.284702  Uiso   1.00   O
    O047  1.0    0.249841    0.418007    0.303139  Uiso   1.00   O
    O048  1.0    0.748494    0.424661    0.303300  Uiso   1.00   O
    O049  1.0    0.269897    0.907757    0.303761  Uiso   1.00   O
    O050  1.0    0.768716    0.910484    0.303857  Uiso   1.00   O
    O051  1.0    0.399410    0.084781    0.323196  Uiso   1.00   O
    O052  1.0    0.896071    0.090120    0.321109  Uiso   1.00   O
    O053  1.0    0.446047    0.591441    0.326866  Uiso   1.00   O
    O054  1.0    0.947522    0.602678    0.325146  Uiso   1.00   O
    O055  1.0    0.570330    0.406714    0.338088  Uiso   1.00   O
    O056  1.0    0.066512    0.409012    0.338214  Uiso   1.00   O
    O057  1.0    0.740434    0.170960    0.359478  Uiso   1.00   O
    O058  1.0    0.243267    0.165349    0.359781  Uiso   1.00   O
    O059  1.0    0.267266    0.642003    0.367261  Uiso   1.00   O
    O060  1.0    0.761542    0.648637    0.363110  Uiso   1.00   O
    O061  1.0    0.390543    0.846026    0.378587  Uiso   1.00   O
    O062  1.0    0.887865    0.848104    0.378586  Uiso   1.00   O
    O063  1.0    0.204771    0.407314    0.412597  Uiso   1.00   O
    O064  1.0    0.085578    0.636236    0.400511  Uiso   1.00   O
    O065  1.0    0.617348    0.554508    0.430609  Uiso   1.00   O
    O066  1.0    0.406865    0.335376    0.369379  Uiso   1.00   O
    O067  1.0    0.904248    0.340862    0.369090  Uiso   1.00   O
    O068  1.0    0.203834    0.944580    0.407085  Uiso   1.00   O
    O069  1.0    0.383856    0.068699    0.440368  Uiso   1.00   O
    O070  1.0    0.702723    0.946532    0.405647  Uiso   1.00   O
    O071  1.0    0.883217    0.075642    0.437573  Uiso   1.00   O
