# Supplementary material for: Tunnel-structured IrOx unlocks catalytic efficiency in proton exchange membrane water electrolyzers
Source: Nat Commun. 2025 Aug 15;16:7608. doi: 10.1038/s41467-025-62861-0 (PMC12356887; doi:10.1038/s41467-025-62861-0)
Supplement: Supplementary file 3 — Supplementary Data 1 [file 41467_2025_62861_MOESM3_ESM.zip › Supplementary_Data_1/slab/activity/AEM/2x3-101-O.txt]

data_created_by_vaspkit_code
_audit_creation_date          Wed May  7 19:50:12 2025
_pd_phase_name                     'CIF files'
_cell_length_a                    13.78895000
_cell_length_b                    10.30856670
_cell_length_c                    24.23368400
_cell_angle_alpha                     90.0000
_cell_angle_beta                      90.0000
_cell_angle_gamma                     89.5459
_symmetry_space_group_name_H-M           'P 1'
_symmetry_Int_Tables_number            1
loop_
_symmetry_equiv_pos_as_xyz
    'x, y, z'
loop_
   _atom_site_label
   _atom_site_occupancy
   _atom_site_fract_x
   _atom_site_fract_y
   _atom_site_fract_z
   _atom_site_thermal_displace_type
   _atom_site_U_iso_or_equiv
   _atom_site_type_symbol
   Ir001  1.0    0.619118    0.485068    0.012508  Uiso   1.00  Ir
   Ir002  1.0    0.119118    0.485068    0.012508  Uiso   1.00  Ir
   Ir003  1.0    0.433631    0.267404    0.055612  Uiso   1.00  Ir
   Ir004  1.0    0.933631    0.267404    0.055612  Uiso   1.00  Ir
   Ir005  1.0    0.456698    0.733759    0.058773  Uiso   1.00  Ir
   Ir006  1.0    0.956698    0.733759    0.058773  Uiso   1.00  Ir
   Ir007  1.0    0.271211    0.516094    0.101877  Uiso   1.00  Ir
   Ir008  1.0    0.771211    0.516094    0.101877  Uiso   1.00  Ir
   Ir009  1.0    0.417747    0.000872    0.121960  Uiso   1.00  Ir
   Ir010  1.0    0.917747    0.000872    0.121960  Uiso   1.00  Ir
   Ir011  1.0    0.564282    0.485650    0.142042  Uiso   1.00  Ir
   Ir012  1.0    0.064282    0.485650    0.142042  Uiso   1.00  Ir
   Ir013  1.0    0.378795    0.267985    0.185146  Uiso   1.00  Ir
   Ir014  1.0    0.878343    0.268814    0.184534  Uiso   1.00  Ir
   Ir015  1.0    0.404604    0.731089    0.187964  Uiso   1.00  Ir
   Ir016  1.0    0.904006    0.732550    0.187740  Uiso   1.00  Ir
   Ir017  1.0    0.222292    0.512771    0.233371  Uiso   1.00  Ir
   Ir018  1.0    0.720889    0.516237    0.230888  Uiso   1.00  Ir
   Ir019  1.0    0.363344    0.001902    0.252624  Uiso   1.00  Ir
   Ir020  1.0    0.862319    0.006037    0.250371  Uiso   1.00  Ir
   Ir021  1.0    0.510646    0.489828    0.271508  Uiso   1.00  Ir
   Ir022  1.0    0.009933    0.489591    0.271853  Uiso   1.00  Ir
   Ir023  1.0    0.331599    0.267317    0.318202  Uiso   1.00  Ir
   Ir024  1.0    0.829870    0.269687    0.317459  Uiso   1.00  Ir
   Ir025  1.0    0.353577    0.729615    0.318081  Uiso   1.00  Ir
   Ir026  1.0    0.853039    0.732947    0.316956  Uiso   1.00  Ir
   Ir027  1.0    0.160102    0.527423    0.366276  Uiso   1.00  Ir
   Ir028  1.0    0.661366    0.528667    0.364830  Uiso   1.00  Ir
   Ir029  1.0    0.316283    0.006693    0.385600  Uiso   1.00  Ir
   Ir030  1.0    0.814647    0.008790    0.384075  Uiso   1.00  Ir
    H001  1.0    0.813895    0.890054    0.044502  Uiso   1.00   H
    H002  1.0    0.313244    0.898993    0.044136  Uiso   1.00   H
    H003  1.0    0.203940    0.695195    0.032860  Uiso   1.00   H
    H004  1.0    0.573541    0.106629    0.078253  Uiso   1.00   H
    H005  1.0    0.759713    0.898636    0.169218  Uiso   1.00   H
    H006  1.0    0.259703    0.910849    0.168584  Uiso   1.00   H
    H007  1.0    0.160064    0.701542    0.157431  Uiso   1.00   H
    H008  1.0    0.525141    0.102012    0.207066  Uiso   1.00   H
    H009  1.0    0.698588    0.906004    0.298329  Uiso   1.00   H
    H010  1.0    0.199588    0.913729    0.296886  Uiso   1.00   H
    O001  1.0    0.527848    0.340237    0.000000  Uiso   1.00   O
    O002  1.0    0.027848    0.340237    0.000000  Uiso   1.00   O
    O003  1.0    0.049060    0.825784    0.002907  Uiso   1.00   O
    O004  1.0    0.549060    0.825784    0.002907  Uiso   1.00   O
    O005  1.0    0.233263    0.608455    0.028152  Uiso   1.00   O
    O006  1.0    0.733263    0.608455    0.028152  Uiso   1.00   O
    O007  1.0    0.350701    0.422281    0.044247  Uiso   1.00   O
    O008  1.0    0.850701    0.422281    0.044247  Uiso   1.00   O
    O009  1.0    0.883459    0.906384    0.048736  Uiso   1.00   O
    O010  1.0    0.383459    0.906384    0.048736  Uiso   1.00   O
    O011  1.0    0.506870    0.094778    0.065649  Uiso   1.00   O
    O012  1.0    0.006870    0.094778    0.065649  Uiso   1.00   O
    O013  1.0    0.539628    0.578882    0.070139  Uiso   1.00   O
    O014  1.0    0.039628    0.578882    0.070139  Uiso   1.00   O
    O015  1.0    0.657066    0.392707    0.086234  Uiso   1.00   O
    O016  1.0    0.157066    0.392707    0.086234  Uiso   1.00   O
    O017  1.0    0.841269    0.175379    0.111478  Uiso   1.00   O
    O018  1.0    0.341269    0.175379    0.111478  Uiso   1.00   O
    O019  1.0    0.362481    0.660926    0.114385  Uiso   1.00   O
    O020  1.0    0.862481    0.660926    0.114385  Uiso   1.00   O
    O021  1.0    0.473013    0.340818    0.129534  Uiso   1.00   O
    O022  1.0    0.973013    0.340818    0.129534  Uiso   1.00   O
    O023  1.0    0.994225    0.826365    0.132441  Uiso   1.00   O
    O024  1.0    0.494225    0.826365    0.132441  Uiso   1.00   O
    O025  1.0    0.178427    0.609036    0.157685  Uiso   1.00   O
    O026  1.0    0.678427    0.609036    0.157685  Uiso   1.00   O
    O027  1.0    0.795866    0.422862    0.173780  Uiso   1.00   O
    O028  1.0    0.295866    0.422862    0.173780  Uiso   1.00   O
    O029  1.0    0.328624    0.906966    0.178270  Uiso   1.00   O
    O030  1.0    0.828624    0.906966    0.178270  Uiso   1.00   O
    O031  1.0    0.456806    0.092868    0.196938  Uiso   1.00   O
    O032  1.0    0.948214    0.095796    0.193984  Uiso   1.00   O
    O033  1.0    0.482252    0.575898    0.198544  Uiso   1.00   O
    O034  1.0    0.983027    0.578158    0.199169  Uiso   1.00   O
    O035  1.0    0.605072    0.404549    0.215296  Uiso   1.00   O
    O036  1.0    0.104827    0.407106    0.215989  Uiso   1.00   O
    O037  1.0    0.794642    0.180865    0.242133  Uiso   1.00   O
    O038  1.0    0.297328    0.178296    0.243704  Uiso   1.00   O
    O039  1.0    0.316981    0.649189    0.246131  Uiso   1.00   O
    O040  1.0    0.815166    0.652736    0.244602  Uiso   1.00   O
    O041  1.0    0.421869    0.345848    0.257690  Uiso   1.00   O
    O042  1.0    0.920623    0.346764    0.257208  Uiso   1.00   O
    O043  1.0    0.434545    0.826160    0.261320  Uiso   1.00   O
    O044  1.0    0.933096    0.829777    0.260209  Uiso   1.00   O
    O045  1.0    0.129360    0.598714    0.286141  Uiso   1.00   O
    O046  1.0    0.628709    0.600775    0.284624  Uiso   1.00   O
    O047  1.0    0.248259    0.417426    0.302940  Uiso   1.00   O
    O048  1.0    0.750460    0.424285    0.302568  Uiso   1.00   O
    O049  1.0    0.269649    0.909075    0.303425  Uiso   1.00   O
    O050  1.0    0.768959    0.908405    0.303430  Uiso   1.00   O
    O051  1.0    0.399212    0.086133    0.322973  Uiso   1.00   O
    O052  1.0    0.896889    0.089321    0.320772  Uiso   1.00   O
    O053  1.0    0.441021    0.588593    0.326817  Uiso   1.00   O
    O054  1.0    0.942168    0.593491    0.325855  Uiso   1.00   O
    O055  1.0    0.566867    0.408312    0.337594  Uiso   1.00   O
    O056  1.0    0.065769    0.408439    0.338393  Uiso   1.00   O
    O057  1.0    0.740283    0.167374    0.358049  Uiso   1.00   O
    O058  1.0    0.242646    0.164816    0.359757  Uiso   1.00   O
    O059  1.0    0.264966    0.642886    0.366653  Uiso   1.00   O
    O060  1.0    0.764081    0.648247    0.365589  Uiso   1.00   O
    O061  1.0    0.389483    0.846286    0.377958  Uiso   1.00   O
    O062  1.0    0.890168    0.850681    0.376466  Uiso   1.00   O
    O063  1.0    0.203008    0.410226    0.413127  Uiso   1.00   O
    O064  1.0    0.082128    0.638638    0.398533  Uiso   1.00   O
    O065  1.0    0.704829    0.413007    0.412180  Uiso   1.00   O
    O066  1.0    0.581317    0.638503    0.396506  Uiso   1.00   O
    O067  1.0    0.404436    0.336684    0.370004  Uiso   1.00   O
    O068  1.0    0.903498    0.337095    0.369331  Uiso   1.00   O
    O069  1.0    0.203470    0.944835    0.406467  Uiso   1.00   O
    O070  1.0    0.383672    0.068515    0.440478  Uiso   1.00   O
    O071  1.0    0.702719    0.945639    0.405718  Uiso   1.00   O
    O072  1.0    0.881697    0.074335    0.438485  Uiso   1.00   O
