# Supplementary material for: Tunnel-structured IrOx unlocks catalytic efficiency in proton exchange membrane water electrolyzers
Source: Nat Commun. 2025 Aug 15;16:7608. doi: 10.1038/s41467-025-62861-0 (PMC12356887; doi:10.1038/s41467-025-62861-0)
Supplement: Supplementary file 3 — Supplementary Data 1 [file 41467_2025_62861_MOESM3_ESM.zip › Supplementary_Data_1/slab/activity/AEM/2x3-101-OH.txt]

data_created_by_vaspkit_code
_audit_creation_date          Wed May  7 19:50:12 2025
_pd_phase_name                     'CIF files'
_cell_length_a                    13.78895000
_cell_length_b                    10.30856670
_cell_length_c                    24.23368400
_cell_angle_alpha                     90.0000
_cell_angle_beta                      90.0000
_cell_angle_gamma                     89.5459
_symmetry_space_group_name_H-M           'P 1'
_symmetry_Int_Tables_number            1
loop_
_symmetry_equiv_pos_as_xyz
    'x, y, z'
loop_
   _atom_site_label
   _atom_site_occupancy
   _atom_site_fract_x
   _atom_site_fract_y
   _atom_site_fract_z
   _atom_site_thermal_displace_type
   _atom_site_U_iso_or_equiv
   _atom_site_type_symbol
   Ir001  1.0    0.619118    0.485068    0.012508  Uiso   1.00  Ir
   Ir002  1.0    0.119118    0.485068    0.012508  Uiso   1.00  Ir
   Ir003  1.0    0.433631    0.267404    0.055612  Uiso   1.00  Ir
   Ir004  1.0    0.933631    0.267404    0.055612  Uiso   1.00  Ir
   Ir005  1.0    0.456698    0.733759    0.058773  Uiso   1.00  Ir
   Ir006  1.0    0.956698    0.733759    0.058773  Uiso   1.00  Ir
   Ir007  1.0    0.271211    0.516094    0.101877  Uiso   1.00  Ir
   Ir008  1.0    0.771211    0.516094    0.101877  Uiso   1.00  Ir
   Ir009  1.0    0.417747    0.000872    0.121960  Uiso   1.00  Ir
   Ir010  1.0    0.917747    0.000872    0.121960  Uiso   1.00  Ir
   Ir011  1.0    0.564282    0.485650    0.142042  Uiso   1.00  Ir
   Ir012  1.0    0.064282    0.485650    0.142042  Uiso   1.00  Ir
   Ir013  1.0    0.378795    0.267985    0.185146  Uiso   1.00  Ir
   Ir014  1.0    0.878344    0.269013    0.184609  Uiso   1.00  Ir
   Ir015  1.0    0.404482    0.730978    0.187864  Uiso   1.00  Ir
   Ir016  1.0    0.904203    0.732966    0.187790  Uiso   1.00  Ir
   Ir017  1.0    0.222664    0.512558    0.233344  Uiso   1.00  Ir
   Ir018  1.0    0.721627    0.516099    0.230990  Uiso   1.00  Ir
   Ir019  1.0    0.363351    0.001899    0.252759  Uiso   1.00  Ir
   Ir020  1.0    0.862155    0.006423    0.250436  Uiso   1.00  Ir
   Ir021  1.0    0.511067    0.490457    0.271535  Uiso   1.00  Ir
   Ir022  1.0    0.010901    0.489494    0.271984  Uiso   1.00  Ir
   Ir023  1.0    0.331739    0.267056    0.318377  Uiso   1.00  Ir
   Ir024  1.0    0.829433    0.271664    0.317416  Uiso   1.00  Ir
   Ir025  1.0    0.353417    0.729699    0.318047  Uiso   1.00  Ir
   Ir026  1.0    0.854550    0.732286    0.317028  Uiso   1.00  Ir
   Ir027  1.0    0.160756    0.526517    0.366479  Uiso   1.00  Ir
   Ir028  1.0    0.655512    0.547307    0.364165  Uiso   1.00  Ir
   Ir029  1.0    0.316348    0.006130    0.385890  Uiso   1.00  Ir
   Ir030  1.0    0.813732    0.008337    0.384126  Uiso   1.00  Ir
    H001  1.0    0.813895    0.890054    0.044502  Uiso   1.00   H
    H002  1.0    0.313244    0.898993    0.044136  Uiso   1.00   H
    H003  1.0    0.203940    0.695195    0.032860  Uiso   1.00   H
    H004  1.0    0.573541    0.106629    0.078253  Uiso   1.00   H
    H005  1.0    0.759713    0.898636    0.169218  Uiso   1.00   H
    H006  1.0    0.259703    0.910849    0.168584  Uiso   1.00   H
    H007  1.0    0.160064    0.701542    0.157431  Uiso   1.00   H
    H008  1.0    0.525019    0.101961    0.207125  Uiso   1.00   H
    H009  1.0    0.698556    0.905569    0.298077  Uiso   1.00   H
    H010  1.0    0.199469    0.914095    0.297093  Uiso   1.00   H
    H011  1.0    0.767646    0.461126    0.428963  Uiso   1.00   H
    O001  1.0    0.527848    0.340237    0.000000  Uiso   1.00   O
    O002  1.0    0.027848    0.340237    0.000000  Uiso   1.00   O
    O003  1.0    0.049060    0.825784    0.002907  Uiso   1.00   O
    O004  1.0    0.549060    0.825784    0.002907  Uiso   1.00   O
    O005  1.0    0.233263    0.608455    0.028152  Uiso   1.00   O
    O006  1.0    0.733263    0.608455    0.028152  Uiso   1.00   O
    O007  1.0    0.350701    0.422281    0.044247  Uiso   1.00   O
    O008  1.0    0.850701    0.422281    0.044247  Uiso   1.00   O
    O009  1.0    0.883459    0.906384    0.048736  Uiso   1.00   O
    O010  1.0    0.383459    0.906384    0.048736  Uiso   1.00   O
    O011  1.0    0.506870    0.094778    0.065649  Uiso   1.00   O
    O012  1.0    0.006870    0.094778    0.065649  Uiso   1.00   O
    O013  1.0    0.539628    0.578882    0.070139  Uiso   1.00   O
    O014  1.0    0.039628    0.578882    0.070139  Uiso   1.00   O
    O015  1.0    0.657066    0.392707    0.086234  Uiso   1.00   O
    O016  1.0    0.157066    0.392707    0.086234  Uiso   1.00   O
    O017  1.0    0.841269    0.175379    0.111478  Uiso   1.00   O
    O018  1.0    0.341269    0.175379    0.111478  Uiso   1.00   O
    O019  1.0    0.362481    0.660926    0.114385  Uiso   1.00   O
    O020  1.0    0.862481    0.660926    0.114385  Uiso   1.00   O
    O021  1.0    0.473013    0.340818    0.129534  Uiso   1.00   O
    O022  1.0    0.973013    0.340818    0.129534  Uiso   1.00   O
    O023  1.0    0.994225    0.826365    0.132441  Uiso   1.00   O
    O024  1.0    0.494225    0.826365    0.132441  Uiso   1.00   O
    O025  1.0    0.178427    0.609036    0.157685  Uiso   1.00   O
    O026  1.0    0.678427    0.609036    0.157685  Uiso   1.00   O
    O027  1.0    0.795866    0.422862    0.173780  Uiso   1.00   O
    O028  1.0    0.295866    0.422862    0.173780  Uiso   1.00   O
    O029  1.0    0.328624    0.906966    0.178270  Uiso   1.00   O
    O030  1.0    0.828624    0.906966    0.178270  Uiso   1.00   O
    O031  1.0    0.456707    0.092797    0.196972  Uiso   1.00   O
    O032  1.0    0.947771    0.095959    0.194010  Uiso   1.00   O
    O033  1.0    0.481274    0.575142    0.197984  Uiso   1.00   O
    O034  1.0    0.984056    0.579287    0.199345  Uiso   1.00   O
    O035  1.0    0.605344    0.405530    0.215285  Uiso   1.00   O
    O036  1.0    0.105121    0.406987    0.215923  Uiso   1.00   O
    O037  1.0    0.794355    0.181012    0.242462  Uiso   1.00   O
    O038  1.0    0.297881    0.178683    0.244068  Uiso   1.00   O
    O039  1.0    0.316885    0.649228    0.246099  Uiso   1.00   O
    O040  1.0    0.816251    0.652278    0.245189  Uiso   1.00   O
    O041  1.0    0.423188    0.345912    0.257758  Uiso   1.00   O
    O042  1.0    0.920638    0.347665    0.257342  Uiso   1.00   O
    O043  1.0    0.434325    0.826124    0.261251  Uiso   1.00   O
    O044  1.0    0.933870    0.832502    0.259409  Uiso   1.00   O
    O045  1.0    0.130238    0.598139    0.286392  Uiso   1.00   O
    O046  1.0    0.628161    0.603769    0.283892  Uiso   1.00   O
    O047  1.0    0.248843    0.417304    0.302918  Uiso   1.00   O
    O048  1.0    0.746256    0.418717    0.301544  Uiso   1.00   O
    O049  1.0    0.269519    0.909334    0.303696  Uiso   1.00   O
    O050  1.0    0.768871    0.907369    0.303414  Uiso   1.00   O
    O051  1.0    0.399318    0.085695    0.323208  Uiso   1.00   O
    O052  1.0    0.896735    0.089539    0.320864  Uiso   1.00   O
    O053  1.0    0.441423    0.589309    0.326578  Uiso   1.00   O
    O054  1.0    0.944662    0.594708    0.325391  Uiso   1.00   O
    O055  1.0    0.569300    0.415925    0.339882  Uiso   1.00   O
    O056  1.0    0.066337    0.407382    0.338514  Uiso   1.00   O
    O057  1.0    0.741705    0.167829    0.359663  Uiso   1.00   O
    O058  1.0    0.242962    0.164591    0.359959  Uiso   1.00   O
    O059  1.0    0.264972    0.643150    0.366740  Uiso   1.00   O
    O060  1.0    0.778676    0.627700    0.369027  Uiso   1.00   O
    O061  1.0    0.389970    0.846345    0.377848  Uiso   1.00   O
    O062  1.0    0.887958    0.849479    0.376799  Uiso   1.00   O
    O063  1.0    0.203839    0.409260    0.413326  Uiso   1.00   O
    O064  1.0    0.082568    0.637183    0.399085  Uiso   1.00   O
    O065  1.0    0.700641    0.434088    0.420552  Uiso   1.00   O
    O066  1.0    0.586718    0.668731    0.394906  Uiso   1.00   O
    O067  1.0    0.405250    0.336191    0.369704  Uiso   1.00   O
    O068  1.0    0.902418    0.339345    0.369824  Uiso   1.00   O
    O069  1.0    0.203843    0.944588    0.407593  Uiso   1.00   O
    O070  1.0    0.383962    0.067326    0.440858  Uiso   1.00   O
    O071  1.0    0.701821    0.946170    0.406158  Uiso   1.00   O
    O072  1.0    0.881569    0.071685    0.438873  Uiso   1.00   O
