# Supplementary material for: Tunnel-structured IrOx unlocks catalytic efficiency in proton exchange membrane water electrolyzers
Source: Nat Commun. 2025 Aug 15;16:7608. doi: 10.1038/s41467-025-62861-0 (PMC12356887; doi:10.1038/s41467-025-62861-0)
Supplement: Supplementary file 3 — Supplementary Data 1 [file 41467_2025_62861_MOESM3_ESM.zip › Supplementary_Data_1/slab/activity/AEM/2x3-101-OOH.txt]

data_created_by_vaspkit_code
_audit_creation_date          Wed May  7 19:50:12 2025
_pd_phase_name                     'CIF files'
_cell_length_a                    13.78895000
_cell_length_b                    10.30856670
_cell_length_c                    24.23368400
_cell_angle_alpha                     90.0000
_cell_angle_beta                      90.0000
_cell_angle_gamma                     89.5459
_symmetry_space_group_name_H-M           'P 1'
_symmetry_Int_Tables_number            1
loop_
_symmetry_equiv_pos_as_xyz
    'x, y, z'
loop_
   _atom_site_label
   _atom_site_occupancy
   _atom_site_fract_x
   _atom_site_fract_y
   _atom_site_fract_z
   _atom_site_thermal_displace_type
   _atom_site_U_iso_or_equiv
   _atom_site_type_symbol
   Ir001  1.0    0.619118    0.485068    0.012508  Uiso   1.00  Ir
   Ir002  1.0    0.119118    0.485068    0.012508  Uiso   1.00  Ir
   Ir003  1.0    0.433631    0.267404    0.055612  Uiso   1.00  Ir
   Ir004  1.0    0.933631    0.267404    0.055612  Uiso   1.00  Ir
   Ir005  1.0    0.456698    0.733759    0.058773  Uiso   1.00  Ir
   Ir006  1.0    0.956698    0.733759    0.058773  Uiso   1.00  Ir
   Ir007  1.0    0.271211    0.516094    0.101877  Uiso   1.00  Ir
   Ir008  1.0    0.771211    0.516094    0.101877  Uiso   1.00  Ir
   Ir009  1.0    0.417747    0.000872    0.121960  Uiso   1.00  Ir
   Ir010  1.0    0.917747    0.000872    0.121960  Uiso   1.00  Ir
   Ir011  1.0    0.564282    0.485650    0.142042  Uiso   1.00  Ir
   Ir012  1.0    0.064282    0.485650    0.142042  Uiso   1.00  Ir
   Ir013  1.0    0.378795    0.267985    0.185146  Uiso   1.00  Ir
   Ir014  1.0    0.878535    0.268902    0.184578  Uiso   1.00  Ir
   Ir015  1.0    0.404597    0.730879    0.187871  Uiso   1.00  Ir
   Ir016  1.0    0.904234    0.732765    0.187737  Uiso   1.00  Ir
   Ir017  1.0    0.222386    0.512582    0.233286  Uiso   1.00  Ir
   Ir018  1.0    0.721592    0.515508    0.231223  Uiso   1.00  Ir
   Ir019  1.0    0.363367    0.002053    0.252768  Uiso   1.00  Ir
   Ir020  1.0    0.862311    0.005967    0.250362  Uiso   1.00  Ir
   Ir021  1.0    0.511105    0.490258    0.271618  Uiso   1.00  Ir
   Ir022  1.0    0.010242    0.489455    0.272197  Uiso   1.00  Ir
   Ir023  1.0    0.331445    0.267322    0.318323  Uiso   1.00  Ir
   Ir024  1.0    0.829227    0.270800    0.316518  Uiso   1.00  Ir
   Ir025  1.0    0.353468    0.730017    0.317974  Uiso   1.00  Ir
   Ir026  1.0    0.853537    0.732591    0.316878  Uiso   1.00  Ir
   Ir027  1.0    0.160525    0.526813    0.366159  Uiso   1.00  Ir
   Ir028  1.0    0.652787    0.544535    0.365283  Uiso   1.00  Ir
   Ir029  1.0    0.316455    0.006222    0.385887  Uiso   1.00  Ir
   Ir030  1.0    0.814873    0.008708    0.384657  Uiso   1.00  Ir
    H001  1.0    0.813895    0.890054    0.044502  Uiso   1.00   H
    H002  1.0    0.313244    0.898993    0.044136  Uiso   1.00   H
    H003  1.0    0.203940    0.695195    0.032860  Uiso   1.00   H
    H004  1.0    0.573541    0.106629    0.078253  Uiso   1.00   H
    H005  1.0    0.759713    0.898636    0.169218  Uiso   1.00   H
    H006  1.0    0.259703    0.910849    0.168584  Uiso   1.00   H
    H007  1.0    0.160064    0.701542    0.157431  Uiso   1.00   H
    H008  1.0    0.525110    0.102002    0.207052  Uiso   1.00   H
    H009  1.0    0.698395    0.906322    0.297950  Uiso   1.00   H
    H010  1.0    0.199428    0.914328    0.296992  Uiso   1.00   H
    H011  1.0    0.834270    0.398002    0.425695  Uiso   1.00   H
    O001  1.0    0.782666    0.449453    0.446700  Uiso   1.00   O
    O002  1.0    0.527848    0.340237    0.000000  Uiso   1.00   O
    O003  1.0    0.027848    0.340237    0.000000  Uiso   1.00   O
    O004  1.0    0.049060    0.825784    0.002907  Uiso   1.00   O
    O005  1.0    0.549060    0.825784    0.002907  Uiso   1.00   O
    O006  1.0    0.233263    0.608455    0.028152  Uiso   1.00   O
    O007  1.0    0.733263    0.608455    0.028152  Uiso   1.00   O
    O008  1.0    0.350701    0.422281    0.044247  Uiso   1.00   O
    O009  1.0    0.850701    0.422281    0.044247  Uiso   1.00   O
    O010  1.0    0.883459    0.906384    0.048736  Uiso   1.00   O
    O011  1.0    0.383459    0.906384    0.048736  Uiso   1.00   O
    O012  1.0    0.506870    0.094778    0.065649  Uiso   1.00   O
    O013  1.0    0.006870    0.094778    0.065649  Uiso   1.00   O
    O014  1.0    0.539628    0.578882    0.070139  Uiso   1.00   O
    O015  1.0    0.039628    0.578882    0.070139  Uiso   1.00   O
    O016  1.0    0.657066    0.392707    0.086234  Uiso   1.00   O
    O017  1.0    0.157066    0.392707    0.086234  Uiso   1.00   O
    O018  1.0    0.841269    0.175379    0.111478  Uiso   1.00   O
    O019  1.0    0.341269    0.175379    0.111478  Uiso   1.00   O
    O020  1.0    0.362481    0.660926    0.114385  Uiso   1.00   O
    O021  1.0    0.862481    0.660926    0.114385  Uiso   1.00   O
    O022  1.0    0.473013    0.340818    0.129534  Uiso   1.00   O
    O023  1.0    0.973013    0.340818    0.129534  Uiso   1.00   O
    O024  1.0    0.994225    0.826365    0.132441  Uiso   1.00   O
    O025  1.0    0.494225    0.826365    0.132441  Uiso   1.00   O
    O026  1.0    0.178427    0.609036    0.157685  Uiso   1.00   O
    O027  1.0    0.678427    0.609036    0.157685  Uiso   1.00   O
    O028  1.0    0.795866    0.422862    0.173780  Uiso   1.00   O
    O029  1.0    0.295866    0.422862    0.173780  Uiso   1.00   O
    O030  1.0    0.328624    0.906966    0.178270  Uiso   1.00   O
    O031  1.0    0.828624    0.906966    0.178270  Uiso   1.00   O
    O032  1.0    0.456762    0.092807    0.196963  Uiso   1.00   O
    O033  1.0    0.947971    0.095832    0.193976  Uiso   1.00   O
    O034  1.0    0.482158    0.575888    0.198104  Uiso   1.00   O
    O035  1.0    0.983660    0.578748    0.199352  Uiso   1.00   O
    O036  1.0    0.605082    0.405227    0.215373  Uiso   1.00   O
    O037  1.0    0.104729    0.407086    0.216074  Uiso   1.00   O
    O038  1.0    0.794354    0.179731    0.242151  Uiso   1.00   O
    O039  1.0    0.297840    0.178722    0.244071  Uiso   1.00   O
    O040  1.0    0.316899    0.649070    0.246081  Uiso   1.00   O
    O041  1.0    0.815741    0.652462    0.244890  Uiso   1.00   O
    O042  1.0    0.423135    0.346177    0.257651  Uiso   1.00   O
    O043  1.0    0.919980    0.348430    0.257631  Uiso   1.00   O
    O044  1.0    0.434467    0.826202    0.261199  Uiso   1.00   O
    O045  1.0    0.933490    0.832050    0.259502  Uiso   1.00   O
    O046  1.0    0.129963    0.598140    0.286121  Uiso   1.00   O
    O047  1.0    0.629044    0.603927    0.285655  Uiso   1.00   O
    O048  1.0    0.248262    0.417422    0.302944  Uiso   1.00   O
    O049  1.0    0.745616    0.415922    0.300641  Uiso   1.00   O
    O050  1.0    0.269427    0.909617    0.303723  Uiso   1.00   O
    O051  1.0    0.768712    0.907526    0.303405  Uiso   1.00   O
    O052  1.0    0.399305    0.086304    0.323203  Uiso   1.00   O
    O053  1.0    0.897080    0.089947    0.320500  Uiso   1.00   O
    O054  1.0    0.442439    0.590714    0.326410  Uiso   1.00   O
    O055  1.0    0.944313    0.595593    0.325271  Uiso   1.00   O
    O056  1.0    0.568099    0.412750    0.339676  Uiso   1.00   O
    O057  1.0    0.065060    0.407740    0.338871  Uiso   1.00   O
    O058  1.0    0.742558    0.164554    0.360253  Uiso   1.00   O
    O059  1.0    0.243035    0.164583    0.360008  Uiso   1.00   O
    O060  1.0    0.265015    0.643455    0.366516  Uiso   1.00   O
    O061  1.0    0.776149    0.624794    0.366554  Uiso   1.00   O
    O062  1.0    0.390791    0.847214    0.377381  Uiso   1.00   O
    O063  1.0    0.888323    0.848789    0.376251  Uiso   1.00   O
    O064  1.0    0.203628    0.410015    0.413173  Uiso   1.00   O
    O065  1.0    0.082255    0.638613    0.397923  Uiso   1.00   O
    O066  1.0    0.698346    0.418087    0.417481  Uiso   1.00   O
    O067  1.0    0.584140    0.654901    0.403021  Uiso   1.00   O
    O068  1.0    0.404648    0.336584    0.369804  Uiso   1.00   O
    O069  1.0    0.897407    0.338650    0.372780  Uiso   1.00   O
    O070  1.0    0.203921    0.945176    0.407836  Uiso   1.00   O
    O071  1.0    0.384111    0.067088    0.440933  Uiso   1.00   O
    O072  1.0    0.703630    0.945538    0.407801  Uiso   1.00   O
    O073  1.0    0.884751    0.067879    0.439237  Uiso   1.00   O
