# Supplementary material for: Tunnel-structured IrOx unlocks catalytic efficiency in proton exchange membrane water electrolyzers
Source: Nat Commun. 2025 Aug 15;16:7608. doi: 10.1038/s41467-025-62861-0 (PMC12356887; doi:10.1038/s41467-025-62861-0)
Supplement: Supplementary file 3 — Supplementary Data 1 [file 41467_2025_62861_MOESM3_ESM.zip › Supplementary_Data_1/slab/activity/AEM/2x3-110-OH.txt]

data_created_by_vaspkit_code
_audit_creation_date          Wed May  7 19:50:13 2025
_pd_phase_name                     'CIF files'
_cell_length_a                    16.97731200
_cell_length_b                     3.22885400
_cell_length_c                    22.21670900
_cell_angle_alpha                     90.0000
_cell_angle_beta                      90.0000
_cell_angle_gamma                     90.0000
_symmetry_space_group_name_H-M           'P 1'
_symmetry_Int_Tables_number            1
loop_
_symmetry_equiv_pos_as_xyz
    'x, y, z'
loop_
   _atom_site_label
   _atom_site_occupancy
   _atom_site_fract_x
   _atom_site_fract_y
   _atom_site_fract_z
   _atom_site_thermal_displace_type
   _atom_site_U_iso_or_equiv
   _atom_site_type_symbol
   Ir001  1.0    0.905267    0.500000    0.000934  Uiso   1.00  Ir
   Ir002  1.0    0.719168    0.000000    0.019479  Uiso   1.00  Ir
   Ir003  1.0    0.221939    0.500000    0.040752  Uiso   1.00  Ir
   Ir004  1.0    0.035839    0.000000    0.059297  Uiso   1.00  Ir
   Ir005  1.0    0.627404    0.500000    0.121708  Uiso   1.00  Ir
   Ir006  1.0    0.222757    0.000315    0.183952  Uiso   1.00  Ir
   Ir007  1.0    0.036129    0.504081    0.201409  Uiso   1.00  Ir
   Ir008  1.0    0.542221    0.000714    0.240949  Uiso   1.00  Ir
   Ir009  1.0    0.355712    0.500115    0.249262  Uiso   1.00  Ir
   Ir010  1.0    0.931859    0.011595    0.296408  Uiso   1.00  Ir
    H001  1.0    0.504972    0.000000    0.105722  Uiso   1.00   H
    H002  1.0    0.753294   -0.000186    0.133852  Uiso   1.00   H
    H003  1.0    0.665014    0.500643    0.248189  Uiso   1.00   H
    H004  1.0    0.918864   -0.295687    0.396912  Uiso   1.00   H
    O001  1.0    0.026985    0.500000    0.000000  Uiso   1.00   O
    O002  1.0    0.790740    0.500000    0.018597  Uiso   1.00   O
    O003  1.0    0.641676    0.500000    0.028112  Uiso   1.00   O
    O004  1.0    0.299430    0.000000    0.032119  Uiso   1.00   O
    O005  1.0    0.150366    0.000000    0.041634  Uiso   1.00   O
    O006  1.0    0.914121    0.000000    0.060231  Uiso   1.00   O
    O007  1.0    0.703448    0.000000    0.111130  Uiso   1.00   O
    O008  1.0    0.035546    0.500000    0.113757  Uiso   1.00   O
    O009  1.0    0.219262    0.500000    0.129659  Uiso   1.00   O
    O010  1.0    0.551361    0.000000    0.132287  Uiso   1.00   O
    O011  1.0    0.341242   -0.000161    0.191725  Uiso   1.00   O
    O012  1.0    0.107709    0.002840    0.198618  Uiso   1.00   O
    O013  1.0    0.962514    0.005653    0.208204  Uiso   1.00   O
    O014  1.0    0.619868    0.501681    0.219777  Uiso   1.00   O
    O015  1.0    0.473666    0.500932    0.243318  Uiso   1.00   O
    O016  1.0    0.238041    0.500069    0.240920  Uiso   1.00   O
    O017  1.0    0.009203    0.513630    0.289117  Uiso   1.00   O
    O018  1.0    0.362489    0.000024    0.300147  Uiso   1.00   O
    O019  1.0    0.587316    0.006135    0.314190  Uiso   1.00   O
    O020  1.0    0.864152    0.489985    0.289800  Uiso   1.00   O
    O021  1.0    0.937519   -0.025434    0.382651  Uiso   1.00   O
