# Supplementary material for: Tunnel-structured IrOx unlocks catalytic efficiency in proton exchange membrane water electrolyzers
Source: Nat Commun. 2025 Aug 15;16:7608. doi: 10.1038/s41467-025-62861-0 (PMC12356887; doi:10.1038/s41467-025-62861-0)
Supplement: Supplementary file 3 — Supplementary Data 1 [file 41467_2025_62861_MOESM3_ESM.zip › Supplementary_Data_1/slab/activity/AEM/2x3-111-M.txt]

data_created_by_vaspkit_code
_audit_creation_date          Wed May  7 19:50:13 2025
_pd_phase_name                     'CIF files'
_cell_length_a                    10.80240900
_cell_length_b                    13.78895060
_cell_length_c                    23.58703200
_cell_angle_alpha                     90.0000
_cell_angle_beta                      90.0000
_cell_angle_gamma                     86.4208
_symmetry_space_group_name_H-M           'P 1'
_symmetry_Int_Tables_number            1
loop_
_symmetry_equiv_pos_as_xyz
    'x, y, z'
loop_
   _atom_site_label
   _atom_site_occupancy
   _atom_site_fract_x
   _atom_site_fract_y
   _atom_site_fract_z
   _atom_site_thermal_displace_type
   _atom_site_U_iso_or_equiv
   _atom_site_type_symbol
   Ir001  1.0    0.415476    0.595747    0.025350  Uiso   1.00  Ir
   Ir002  1.0    0.415476    0.095747    0.025350  Uiso   1.00  Ir
   Ir003  1.0    0.157722    0.447407    0.039180  Uiso   1.00  Ir
   Ir004  1.0    0.157722    0.947407    0.039180  Uiso   1.00  Ir
   Ir005  1.0    0.872043    0.424010    0.067297  Uiso   1.00  Ir
   Ir006  1.0    0.872043    0.924010    0.067297  Uiso   1.00  Ir
   Ir007  1.0    0.586363    0.400613    0.095414  Uiso   1.00  Ir
   Ir008  1.0    0.586363    0.900613    0.095414  Uiso   1.00  Ir
   Ir009  1.0    0.328609    0.252273    0.109243  Uiso   1.00  Ir
   Ir010  1.0    0.328609    0.752273    0.109243  Uiso   1.00  Ir
   Ir011  1.0    0.330171    0.545087    0.152595  Uiso   1.00  Ir
   Ir012  1.0    0.330171    0.045087    0.152595  Uiso   1.00  Ir
   Ir013  1.0    0.072417    0.896747    0.166425  Uiso   1.00  Ir
   Ir014  1.0    0.073787    0.402591    0.166066  Uiso   1.00  Ir
   Ir015  1.0    0.788140    0.372563    0.195279  Uiso   1.00  Ir
   Ir016  1.0    0.787086    0.871821    0.194985  Uiso   1.00  Ir
   Ir017  1.0    0.497212    0.350910    0.222317  Uiso   1.00  Ir
   Ir018  1.0    0.496002    0.851896    0.221917  Uiso   1.00  Ir
   Ir019  1.0    0.238159    0.210109    0.235809  Uiso   1.00  Ir
   Ir020  1.0    0.239535    0.709669    0.236151  Uiso   1.00  Ir
   Ir021  1.0    0.242820    0.499647    0.279684  Uiso   1.00  Ir
   Ir022  1.0    0.239497   -0.000039    0.279428  Uiso   1.00  Ir
   Ir023  1.0    0.991438    0.359195    0.294982  Uiso   1.00  Ir
   Ir024  1.0    0.989117    0.856544    0.294935  Uiso   1.00  Ir
   Ir025  1.0    0.708572    0.316768    0.326296  Uiso   1.00  Ir
   Ir026  1.0    0.703915    0.821223    0.325243  Uiso   1.00  Ir
   Ir027  1.0    0.415370    0.304633    0.353271  Uiso   1.00  Ir
   Ir028  1.0    0.411777    0.819711    0.354637  Uiso   1.00  Ir
   Ir029  1.0    0.143795    0.158490    0.366269  Uiso   1.00  Ir
   Ir030  1.0    0.144489    0.658719    0.365753  Uiso   1.00  Ir
    H001  1.0    0.023123    0.312240    0.003687  Uiso   1.00   H
    H002  1.0    0.023305    0.812223    0.003873  Uiso   1.00   H
    H003  1.0    0.732888    0.785143    0.033812  Uiso   1.00   H
    H004  1.0    0.733245    0.285131    0.034548  Uiso   1.00   H
    H005  1.0    0.937582    0.262136    0.127976  Uiso   1.00   H
    H006  1.0    0.937549    0.762162    0.127881  Uiso   1.00   H
    H007  1.0    0.636711    0.735899    0.152483  Uiso   1.00   H
    H008  1.0    0.636648    0.235918    0.152465  Uiso   1.00   H
    H009  1.0    0.870096    0.206820    0.254324  Uiso   1.00   H
    H010  1.0    0.863204    0.704518    0.255760  Uiso   1.00   H
    H011  1.0    0.522181    0.686372    0.282998  Uiso   1.00   H
    H012  1.0    0.517059    0.179144    0.273451  Uiso   1.00   H
    O001  1.0    0.822999    0.016088    0.000000  Uiso   1.00   O
    O002  1.0    0.822999    0.516088    0.000000  Uiso   1.00   O
    O003  1.0    0.006391    0.882592    0.007348  Uiso   1.00   O
    O004  1.0    0.006391    0.382592    0.007348  Uiso   1.00   O
    O005  1.0    0.292377    0.216644    0.025026  Uiso   1.00   O
    O006  1.0    0.292377    0.716644    0.025026  Uiso   1.00   O
    O007  1.0    0.556139    0.496740    0.031485  Uiso   1.00   O
    O008  1.0    0.556139    0.996740    0.031485  Uiso   1.00   O
    O009  1.0    0.719281    0.856037    0.034789  Uiso   1.00   O
    O010  1.0    0.719281    0.356037    0.034789  Uiso   1.00   O
    O011  1.0    0.452136    0.325165    0.064535  Uiso   1.00   O
    O012  1.0    0.452136    0.825165    0.064535  Uiso   1.00   O
    O013  1.0    0.291949    0.522855    0.070058  Uiso   1.00   O
    O014  1.0    0.291949    0.022855    0.070058  Uiso   1.00   O
    O015  1.0    0.024804    0.991983    0.099804  Uiso   1.00   O
    O016  1.0    0.024804    0.491983    0.099804  Uiso   1.00   O
    O017  1.0    0.187947    0.351280    0.103108  Uiso   1.00   O
    O018  1.0    0.187947    0.851280    0.103108  Uiso   1.00   O
    O019  1.0    0.451708    0.631376    0.109567  Uiso   1.00   O
    O020  1.0    0.451708    0.131376    0.109567  Uiso   1.00   O
    O021  1.0    0.737694    0.465428    0.127245  Uiso   1.00   O
    O022  1.0    0.737694    0.965428    0.127245  Uiso   1.00   O
    O023  1.0    0.921086    0.831932    0.134593  Uiso   1.00   O
    O024  1.0    0.921086    0.331932    0.134593  Uiso   1.00   O
    O025  1.0    0.207072    0.665984    0.152271  Uiso   1.00   O
    O026  1.0    0.207072    0.165984    0.152271  Uiso   1.00   O
    O027  1.0    0.470834    0.446080    0.158730  Uiso   1.00   O
    O028  1.0    0.470834    0.946080    0.158730  Uiso   1.00   O
    O029  1.0    0.633976    0.805377    0.162034  Uiso   1.00   O
    O030  1.0    0.633976    0.305377    0.162034  Uiso   1.00   O
    O031  1.0    0.357091    0.283957    0.191098  Uiso   1.00   O
    O032  1.0    0.357819    0.783090    0.191006  Uiso   1.00   O
    O033  1.0    0.210726    0.470611    0.197126  Uiso   1.00   O
    O034  1.0    0.208759    0.969224    0.196831  Uiso   1.00   O
    O035  1.0    0.936304    0.938274    0.224987  Uiso   1.00   O
    O036  1.0    0.936719    0.441844    0.224884  Uiso   1.00   O
    O037  1.0    0.104708    0.311267    0.231942  Uiso   1.00   O
    O038  1.0    0.105756    0.808916    0.232943  Uiso   1.00   O
    O039  1.0    0.354022    0.088385    0.234578  Uiso   1.00   O
    O040  1.0    0.355817    0.588890    0.234398  Uiso   1.00   O
    O041  1.0    0.655112    0.902176    0.254223  Uiso   1.00   O
    O042  1.0    0.656201    0.398942    0.255656  Uiso   1.00   O
    O043  1.0    0.849587    0.276517    0.259712  Uiso   1.00   O
    O044  1.0    0.844572    0.774525    0.260824  Uiso   1.00   O
    O045  1.0    0.127690    0.122070    0.277384  Uiso   1.00   O
    O046  1.0    0.129302    0.619966    0.276595  Uiso   1.00   O
    O047  1.0    0.387913    0.401169    0.285225  Uiso   1.00   O
    O048  1.0    0.377348    0.897681    0.282824  Uiso   1.00   O
    O049  1.0    0.530516    0.756413    0.287957  Uiso   1.00   O
    O050  1.0    0.531077    0.247301    0.282565  Uiso   1.00   O
    O051  1.0    0.267182    0.743900    0.319933  Uiso   1.00   O
    O052  1.0    0.266916    0.242914    0.318570  Uiso   1.00   O
    O053  1.0    0.121408    0.431485    0.322336  Uiso   1.00   O
    O054  1.0    0.112436    0.936105    0.321065  Uiso   1.00   O
    O055  1.0    0.836467    0.900898    0.340671  Uiso   1.00   O
    O056  1.0    0.837775    0.404158    0.336662  Uiso   1.00   O
    O057  1.0    0.029025    0.266109    0.354437  Uiso   1.00   O
    O058  1.0    0.024827    0.763199    0.354066  Uiso   1.00   O
    O059  1.0    0.275060    0.557182    0.353033  Uiso   1.00   O
    O060  1.0    0.272354    0.055314    0.353739  Uiso   1.00   O
    O061  1.0    0.023228    0.082403    0.380500  Uiso   1.00   O
    O062  1.0    0.218221    0.193172    0.428567  Uiso   1.00   O
    O063  1.0    0.025303    0.578887    0.376927  Uiso   1.00   O
    O064  1.0    0.208353    0.688557    0.431482  Uiso   1.00   O
    O065  1.0    0.466716    0.193755    0.384078  Uiso   1.00   O
    O066  1.0    0.575315    0.365197    0.373243  Uiso   1.00   O
    O067  1.0    0.324809    0.382572    0.397497  Uiso   1.00   O
    O068  1.0    0.356689    0.809005    0.422487  Uiso   1.00   O
    O069  1.0    0.566361    0.881440    0.366137  Uiso   1.00   O
    O070  1.0    0.731218    0.707082    0.357409  Uiso   1.00   O
    O071  1.0    0.744720    0.199342    0.351387  Uiso   1.00   O
