# Supplementary material for: Tunnel-structured IrOx unlocks catalytic efficiency in proton exchange membrane water electrolyzers
Source: Nat Commun. 2025 Aug 15;16:7608. doi: 10.1038/s41467-025-62861-0 (PMC12356887; doi:10.1038/s41467-025-62861-0)
Supplement: Supplementary file 3 — Supplementary Data 1 [file 41467_2025_62861_MOESM3_ESM.zip › Supplementary_Data_1/slab/activity/AEM/2x3-111-O.txt]

data_created_by_vaspkit_code
_audit_creation_date          Wed May  7 19:50:13 2025
_pd_phase_name                     'CIF files'
_cell_length_a                    10.80240900
_cell_length_b                    13.78895060
_cell_length_c                    23.58703200
_cell_angle_alpha                     90.0000
_cell_angle_beta                      90.0000
_cell_angle_gamma                     86.4208
_symmetry_space_group_name_H-M           'P 1'
_symmetry_Int_Tables_number            1
loop_
_symmetry_equiv_pos_as_xyz
    'x, y, z'
loop_
   _atom_site_label
   _atom_site_occupancy
   _atom_site_fract_x
   _atom_site_fract_y
   _atom_site_fract_z
   _atom_site_thermal_displace_type
   _atom_site_U_iso_or_equiv
   _atom_site_type_symbol
   Ir001  1.0    0.415476    0.595747    0.025350  Uiso   1.00  Ir
   Ir002  1.0    0.415476    0.095747    0.025350  Uiso   1.00  Ir
   Ir003  1.0    0.157722    0.447407    0.039180  Uiso   1.00  Ir
   Ir004  1.0    0.157722    0.947407    0.039180  Uiso   1.00  Ir
   Ir005  1.0    0.872043    0.424010    0.067297  Uiso   1.00  Ir
   Ir006  1.0    0.872043    0.924010    0.067297  Uiso   1.00  Ir
   Ir007  1.0    0.586363    0.400613    0.095414  Uiso   1.00  Ir
   Ir008  1.0    0.586363    0.900613    0.095414  Uiso   1.00  Ir
   Ir009  1.0    0.328609    0.252273    0.109243  Uiso   1.00  Ir
   Ir010  1.0    0.328609    0.752273    0.109243  Uiso   1.00  Ir
   Ir011  1.0    0.330171    0.545087    0.152595  Uiso   1.00  Ir
   Ir012  1.0    0.330171    0.045087    0.152595  Uiso   1.00  Ir
   Ir013  1.0    0.072417    0.896747    0.166425  Uiso   1.00  Ir
   Ir014  1.0    0.073807    0.402780    0.166136  Uiso   1.00  Ir
   Ir015  1.0    0.787829    0.373079    0.195147  Uiso   1.00  Ir
   Ir016  1.0    0.787268    0.872406    0.195257  Uiso   1.00  Ir
   Ir017  1.0    0.497159    0.351471    0.222374  Uiso   1.00  Ir
   Ir018  1.0    0.496864    0.851494    0.222390  Uiso   1.00  Ir
   Ir019  1.0    0.238192    0.210384    0.235678  Uiso   1.00  Ir
   Ir020  1.0    0.239153    0.709612    0.235987  Uiso   1.00  Ir
   Ir021  1.0    0.242638    0.500282    0.279856  Uiso   1.00  Ir
   Ir022  1.0    0.241471    0.000120    0.279200  Uiso   1.00  Ir
   Ir023  1.0    0.990580    0.359738    0.294865  Uiso   1.00  Ir
   Ir024  1.0    0.990156    0.858362    0.295261  Uiso   1.00  Ir
   Ir025  1.0    0.706893    0.319378    0.326134  Uiso   1.00  Ir
   Ir026  1.0    0.706405    0.819436    0.326405  Uiso   1.00  Ir
   Ir027  1.0    0.413763    0.306734    0.353891  Uiso   1.00  Ir
   Ir028  1.0    0.413638    0.807390    0.353974  Uiso   1.00  Ir
   Ir029  1.0    0.142703    0.158764    0.365593  Uiso   1.00  Ir
   Ir030  1.0    0.144047    0.658663    0.366254  Uiso   1.00  Ir
    H001  1.0    0.023123    0.312240    0.003687  Uiso   1.00   H
    H002  1.0    0.023305    0.812223    0.003873  Uiso   1.00   H
    H003  1.0    0.732888    0.785143    0.033812  Uiso   1.00   H
    H004  1.0    0.733245    0.285131    0.034548  Uiso   1.00   H
    H005  1.0    0.937582    0.262136    0.127976  Uiso   1.00   H
    H006  1.0    0.937549    0.762162    0.127881  Uiso   1.00   H
    H007  1.0    0.636711    0.735899    0.152483  Uiso   1.00   H
    H008  1.0    0.636648    0.235918    0.152465  Uiso   1.00   H
    H009  1.0    0.867744    0.207639    0.255107  Uiso   1.00   H
    H010  1.0    0.865429    0.706610    0.255676  Uiso   1.00   H
    H011  1.0    0.524020    0.681089    0.276338  Uiso   1.00   H
    H012  1.0    0.525392    0.181054    0.276298  Uiso   1.00   H
    O001  1.0    0.822999    0.016088    0.000000  Uiso   1.00   O
    O002  1.0    0.822999    0.516088    0.000000  Uiso   1.00   O
    O003  1.0    0.006391    0.882592    0.007348  Uiso   1.00   O
    O004  1.0    0.006391    0.382592    0.007348  Uiso   1.00   O
    O005  1.0    0.292377    0.216644    0.025026  Uiso   1.00   O
    O006  1.0    0.292377    0.716644    0.025026  Uiso   1.00   O
    O007  1.0    0.556139    0.496740    0.031485  Uiso   1.00   O
    O008  1.0    0.556139    0.996740    0.031485  Uiso   1.00   O
    O009  1.0    0.719281    0.856037    0.034789  Uiso   1.00   O
    O010  1.0    0.719281    0.356037    0.034789  Uiso   1.00   O
    O011  1.0    0.452136    0.325165    0.064535  Uiso   1.00   O
    O012  1.0    0.452136    0.825165    0.064535  Uiso   1.00   O
    O013  1.0    0.291949    0.522855    0.070058  Uiso   1.00   O
    O014  1.0    0.291949    0.022855    0.070058  Uiso   1.00   O
    O015  1.0    0.024804    0.991983    0.099804  Uiso   1.00   O
    O016  1.0    0.024804    0.491983    0.099804  Uiso   1.00   O
    O017  1.0    0.187947    0.351280    0.103108  Uiso   1.00   O
    O018  1.0    0.187947    0.851280    0.103108  Uiso   1.00   O
    O019  1.0    0.451708    0.631376    0.109567  Uiso   1.00   O
    O020  1.0    0.451708    0.131376    0.109567  Uiso   1.00   O
    O021  1.0    0.737694    0.465428    0.127245  Uiso   1.00   O
    O022  1.0    0.737694    0.965428    0.127245  Uiso   1.00   O
    O023  1.0    0.921086    0.831932    0.134593  Uiso   1.00   O
    O024  1.0    0.921086    0.331932    0.134593  Uiso   1.00   O
    O025  1.0    0.207072    0.665984    0.152271  Uiso   1.00   O
    O026  1.0    0.207072    0.165984    0.152271  Uiso   1.00   O
    O027  1.0    0.470834    0.446080    0.158730  Uiso   1.00   O
    O028  1.0    0.470834    0.946080    0.158730  Uiso   1.00   O
    O029  1.0    0.633976    0.805377    0.162034  Uiso   1.00   O
    O030  1.0    0.633976    0.305377    0.162034  Uiso   1.00   O
    O031  1.0    0.357352    0.284041    0.191143  Uiso   1.00   O
    O032  1.0    0.357268    0.783775    0.191244  Uiso   1.00   O
    O033  1.0    0.210866    0.470629    0.197354  Uiso   1.00   O
    O034  1.0    0.209633    0.968560    0.196955  Uiso   1.00   O
    O035  1.0    0.936843    0.939466    0.224857  Uiso   1.00   O
    O036  1.0    0.936450    0.442162    0.224734  Uiso   1.00   O
    O037  1.0    0.105051    0.312003    0.232225  Uiso   1.00   O
    O038  1.0    0.103929    0.808518    0.232853  Uiso   1.00   O
    O039  1.0    0.354580    0.089217    0.234184  Uiso   1.00   O
    O040  1.0    0.356048    0.588939    0.234212  Uiso   1.00   O
    O041  1.0    0.655426    0.900706    0.255422  Uiso   1.00   O
    O042  1.0    0.655648    0.400871    0.255306  Uiso   1.00   O
    O043  1.0    0.848051    0.277554    0.260001  Uiso   1.00   O
    O044  1.0    0.846653    0.776661    0.260467  Uiso   1.00   O
    O045  1.0    0.127806    0.121407    0.276436  Uiso   1.00   O
    O046  1.0    0.128818    0.621147    0.277236  Uiso   1.00   O
    O047  1.0    0.387364    0.401826    0.285202  Uiso   1.00   O
    O048  1.0    0.386860    0.902201    0.285037  Uiso   1.00   O
    O049  1.0    0.532790    0.750400    0.284297  Uiso   1.00   O
    O050  1.0    0.533749    0.250419    0.284252  Uiso   1.00   O
    O051  1.0    0.266560    0.743655    0.318797  Uiso   1.00   O
    O052  1.0    0.265848    0.243666    0.318498  Uiso   1.00   O
    O053  1.0    0.119065    0.433506    0.322037  Uiso   1.00   O
    O054  1.0    0.118390    0.933256    0.321649  Uiso   1.00   O
    O055  1.0    0.837159    0.904819    0.337430  Uiso   1.00   O
    O056  1.0    0.837038    0.405020    0.337266  Uiso   1.00   O
    O057  1.0    0.027139    0.266177    0.354145  Uiso   1.00   O
    O058  1.0    0.028190    0.765695    0.354725  Uiso   1.00   O
    O059  1.0    0.274642    0.557235    0.353495  Uiso   1.00   O
    O060  1.0    0.273121    0.057348    0.352938  Uiso   1.00   O
    O061  1.0    0.022832    0.081269    0.378174  Uiso   1.00   O
    O062  1.0    0.214583    0.194368    0.428374  Uiso   1.00   O
    O063  1.0    0.024528    0.581295    0.379869  Uiso   1.00   O
    O064  1.0    0.216520    0.694261    0.428898  Uiso   1.00   O
    O065  1.0    0.463873    0.196052    0.385355  Uiso   1.00   O
    O066  1.0    0.573664    0.367971    0.373378  Uiso   1.00   O
    O067  1.0    0.320884    0.383812    0.397727  Uiso   1.00   O
    O068  1.0    0.464179    0.697263    0.386011  Uiso   1.00   O
    O069  1.0    0.573651    0.868512    0.373590  Uiso   1.00   O
    O070  1.0    0.321156    0.885317    0.397412  Uiso   1.00   O
    O071  1.0    0.742605    0.703132    0.353478  Uiso   1.00   O
    O072  1.0    0.744321    0.203052    0.352918  Uiso   1.00   O
