# Supplementary material for: Tunnel-structured IrOx unlocks catalytic efficiency in proton exchange membrane water electrolyzers
Source: Nat Commun. 2025 Aug 15;16:7608. doi: 10.1038/s41467-025-62861-0 (PMC12356887; doi:10.1038/s41467-025-62861-0)
Supplement: Supplementary file 3 — Supplementary Data 1 [file 41467_2025_62861_MOESM3_ESM.zip › Supplementary_Data_1/slab/activity/AEM/2x3-111-OH.txt]

data_created_by_vaspkit_code
_audit_creation_date          Wed May  7 19:50:13 2025
_pd_phase_name                     'CIF files'
_cell_length_a                    10.80240900
_cell_length_b                    13.78895060
_cell_length_c                    23.58703200
_cell_angle_alpha                     90.0000
_cell_angle_beta                      90.0000
_cell_angle_gamma                     86.4208
_symmetry_space_group_name_H-M           'P 1'
_symmetry_Int_Tables_number            1
loop_
_symmetry_equiv_pos_as_xyz
    'x, y, z'
loop_
   _atom_site_label
   _atom_site_occupancy
   _atom_site_fract_x
   _atom_site_fract_y
   _atom_site_fract_z
   _atom_site_thermal_displace_type
   _atom_site_U_iso_or_equiv
   _atom_site_type_symbol
   Ir001  1.0    0.415476    0.595747    0.025350  Uiso   1.00  Ir
   Ir002  1.0    0.415476    0.095747    0.025350  Uiso   1.00  Ir
   Ir003  1.0    0.157722    0.447407    0.039180  Uiso   1.00  Ir
   Ir004  1.0    0.157722    0.947407    0.039180  Uiso   1.00  Ir
   Ir005  1.0    0.872043    0.424010    0.067297  Uiso   1.00  Ir
   Ir006  1.0    0.872043    0.924010    0.067297  Uiso   1.00  Ir
   Ir007  1.0    0.586363    0.400613    0.095414  Uiso   1.00  Ir
   Ir008  1.0    0.586363    0.900613    0.095414  Uiso   1.00  Ir
   Ir009  1.0    0.328609    0.252273    0.109243  Uiso   1.00  Ir
   Ir010  1.0    0.328609    0.752273    0.109243  Uiso   1.00  Ir
   Ir011  1.0    0.330171    0.545087    0.152595  Uiso   1.00  Ir
   Ir012  1.0    0.330171    0.045087    0.152595  Uiso   1.00  Ir
   Ir013  1.0    0.072417    0.896747    0.166425  Uiso   1.00  Ir
   Ir014  1.0    0.073970    0.402793    0.166068  Uiso   1.00  Ir
   Ir015  1.0    0.788208    0.372725    0.195631  Uiso   1.00  Ir
   Ir016  1.0    0.787162    0.871259    0.195535  Uiso   1.00  Ir
   Ir017  1.0    0.496720    0.350519    0.222593  Uiso   1.00  Ir
   Ir018  1.0    0.495444    0.850383    0.222291  Uiso   1.00  Ir
   Ir019  1.0    0.237768    0.209996    0.235634  Uiso   1.00  Ir
   Ir020  1.0    0.237509    0.709600    0.235814  Uiso   1.00  Ir
   Ir021  1.0    0.243593    0.501304    0.279772  Uiso   1.00  Ir
   Ir022  1.0    0.241314   -0.000481    0.279657  Uiso   1.00  Ir
   Ir023  1.0    0.991980    0.362328    0.294965  Uiso   1.00  Ir
   Ir024  1.0    0.990149    0.858722    0.294971  Uiso   1.00  Ir
   Ir025  1.0    0.710827    0.322620    0.329452  Uiso   1.00  Ir
   Ir026  1.0    0.707604    0.822386    0.328174  Uiso   1.00  Ir
   Ir027  1.0    0.416231    0.304308    0.352702  Uiso   1.00  Ir
   Ir028  1.0    0.420197    0.802921    0.350836  Uiso   1.00  Ir
   Ir029  1.0    0.143741    0.160369    0.365689  Uiso   1.00  Ir
   Ir030  1.0    0.144389    0.659583    0.366352  Uiso   1.00  Ir
    H001  1.0    0.023123    0.312240    0.003687  Uiso   1.00   H
    H002  1.0    0.023305    0.812223    0.003873  Uiso   1.00   H
    H003  1.0    0.732888    0.785143    0.033812  Uiso   1.00   H
    H004  1.0    0.733245    0.285131    0.034548  Uiso   1.00   H
    H005  1.0    0.937582    0.262136    0.127976  Uiso   1.00   H
    H006  1.0    0.937549    0.762162    0.127881  Uiso   1.00   H
    H007  1.0    0.636711    0.735899    0.152483  Uiso   1.00   H
    H008  1.0    0.636648    0.235918    0.152465  Uiso   1.00   H
    H009  1.0    0.872745    0.208914    0.254585  Uiso   1.00   H
    H010  1.0    0.868265    0.705801    0.255217  Uiso   1.00   H
    H011  1.0    0.493548    0.678010    0.269593  Uiso   1.00   H
    H012  1.0    0.493599    0.179978    0.269058  Uiso   1.00   H
    H013  1.0    0.374437    0.927158    0.421275  Uiso   1.00   H
    O001  1.0    0.822999    0.016088    0.000000  Uiso   1.00   O
    O002  1.0    0.822999    0.516088    0.000000  Uiso   1.00   O
    O003  1.0    0.006391    0.882592    0.007348  Uiso   1.00   O
    O004  1.0    0.006391    0.382592    0.007348  Uiso   1.00   O
    O005  1.0    0.292377    0.216644    0.025026  Uiso   1.00   O
    O006  1.0    0.292377    0.716644    0.025026  Uiso   1.00   O
    O007  1.0    0.556139    0.496740    0.031485  Uiso   1.00   O
    O008  1.0    0.556139    0.996740    0.031485  Uiso   1.00   O
    O009  1.0    0.719281    0.856037    0.034789  Uiso   1.00   O
    O010  1.0    0.719281    0.356037    0.034789  Uiso   1.00   O
    O011  1.0    0.452136    0.325165    0.064535  Uiso   1.00   O
    O012  1.0    0.452136    0.825165    0.064535  Uiso   1.00   O
    O013  1.0    0.291949    0.522855    0.070058  Uiso   1.00   O
    O014  1.0    0.291949    0.022855    0.070058  Uiso   1.00   O
    O015  1.0    0.024804    0.991983    0.099804  Uiso   1.00   O
    O016  1.0    0.024804    0.491983    0.099804  Uiso   1.00   O
    O017  1.0    0.187947    0.351280    0.103108  Uiso   1.00   O
    O018  1.0    0.187947    0.851280    0.103108  Uiso   1.00   O
    O019  1.0    0.451708    0.631376    0.109567  Uiso   1.00   O
    O020  1.0    0.451708    0.131376    0.109567  Uiso   1.00   O
    O021  1.0    0.737694    0.465428    0.127245  Uiso   1.00   O
    O022  1.0    0.737694    0.965428    0.127245  Uiso   1.00   O
    O023  1.0    0.921086    0.831932    0.134593  Uiso   1.00   O
    O024  1.0    0.921086    0.331932    0.134593  Uiso   1.00   O
    O025  1.0    0.207072    0.665984    0.152271  Uiso   1.00   O
    O026  1.0    0.207072    0.165984    0.152271  Uiso   1.00   O
    O027  1.0    0.470834    0.446080    0.158730  Uiso   1.00   O
    O028  1.0    0.470834    0.946080    0.158730  Uiso   1.00   O
    O029  1.0    0.633976    0.805377    0.162034  Uiso   1.00   O
    O030  1.0    0.633976    0.305377    0.162034  Uiso   1.00   O
    O031  1.0    0.356333    0.284698    0.190908  Uiso   1.00   O
    O032  1.0    0.355171    0.784458    0.190901  Uiso   1.00   O
    O033  1.0    0.210892    0.470882    0.197382  Uiso   1.00   O
    O034  1.0    0.209694    0.968683    0.197064  Uiso   1.00   O
    O035  1.0    0.936441    0.938795    0.224856  Uiso   1.00   O
    O036  1.0    0.937378    0.443012    0.224094  Uiso   1.00   O
    O037  1.0    0.103155    0.310903    0.231857  Uiso   1.00   O
    O038  1.0    0.104164    0.809056    0.232778  Uiso   1.00   O
    O039  1.0    0.355294    0.088712    0.234433  Uiso   1.00   O
    O040  1.0    0.357292    0.589945    0.234208  Uiso   1.00   O
    O041  1.0    0.655160    0.897754    0.255812  Uiso   1.00   O
    O042  1.0    0.655877    0.397975    0.256163  Uiso   1.00   O
    O043  1.0    0.850848    0.278328    0.260094  Uiso   1.00   O
    O044  1.0    0.848452    0.775630    0.260369  Uiso   1.00   O
    O045  1.0    0.128285    0.121634    0.276964  Uiso   1.00   O
    O046  1.0    0.127522    0.620795    0.277190  Uiso   1.00   O
    O047  1.0    0.387874    0.401431    0.285124  Uiso   1.00   O
    O048  1.0    0.384129    0.900286    0.285075  Uiso   1.00   O
    O049  1.0    0.522620    0.741843    0.281095  Uiso   1.00   O
    O050  1.0    0.522674    0.243601    0.280605  Uiso   1.00   O
    O051  1.0    0.263015    0.745925    0.318373  Uiso   1.00   O
    O052  1.0    0.266750    0.242833    0.318149  Uiso   1.00   O
    O053  1.0    0.124461    0.431144    0.322576  Uiso   1.00   O
    O054  1.0    0.115204    0.936240    0.321325  Uiso   1.00   O
    O055  1.0    0.839860    0.907405    0.337872  Uiso   1.00   O
    O056  1.0    0.839630    0.414994    0.330889  Uiso   1.00   O
    O057  1.0    0.027334    0.268259    0.354090  Uiso   1.00   O
    O058  1.0    0.025912    0.764632    0.353636  Uiso   1.00   O
    O059  1.0    0.275089    0.559113    0.353209  Uiso   1.00   O
    O060  1.0    0.272465    0.056368    0.354097  Uiso   1.00   O
    O061  1.0    0.023344    0.084038    0.379618  Uiso   1.00   O
    O062  1.0    0.217508    0.196794    0.427815  Uiso   1.00   O
    O063  1.0    0.025846    0.581429    0.381058  Uiso   1.00   O
    O064  1.0    0.216211    0.694460    0.429307  Uiso   1.00   O
    O065  1.0    0.468898    0.194284    0.384009  Uiso   1.00   O
    O066  1.0    0.574679    0.367274    0.374665  Uiso   1.00   O
    O067  1.0    0.325590    0.383282    0.396352  Uiso   1.00   O
    O068  1.0    0.458095    0.695091    0.388326  Uiso   1.00   O
    O069  1.0    0.567468    0.873548    0.370660  Uiso   1.00   O
    O070  1.0    0.322329    0.880880    0.402394  Uiso   1.00   O
    O071  1.0    0.740102    0.706132    0.354870  Uiso   1.00   O
    O072  1.0    0.742893    0.205035    0.353278  Uiso   1.00   O
