# Supplementary material for: Tunnel-structured IrOx unlocks catalytic efficiency in proton exchange membrane water electrolyzers
Source: Nat Commun. 2025 Aug 15;16:7608. doi: 10.1038/s41467-025-62861-0 (PMC12356887; doi:10.1038/s41467-025-62861-0)
Supplement: Supplementary file 3 — Supplementary Data 1 [file 41467_2025_62861_MOESM3_ESM.zip › Supplementary_Data_1/slab/activity/AEM/2x3-111-OOH.txt]

data_created_by_vaspkit_code
_audit_creation_date          Wed May  7 19:50:13 2025
_pd_phase_name                     'CIF files'
_cell_length_a                    10.80240900
_cell_length_b                    13.78895060
_cell_length_c                    23.58703200
_cell_angle_alpha                     90.0000
_cell_angle_beta                      90.0000
_cell_angle_gamma                     86.4208
_symmetry_space_group_name_H-M           'P 1'
_symmetry_Int_Tables_number            1
loop_
_symmetry_equiv_pos_as_xyz
    'x, y, z'
loop_
   _atom_site_label
   _atom_site_occupancy
   _atom_site_fract_x
   _atom_site_fract_y
   _atom_site_fract_z
   _atom_site_thermal_displace_type
   _atom_site_U_iso_or_equiv
   _atom_site_type_symbol
   Ir001  1.0    0.415476    0.595747    0.025350  Uiso   1.00  Ir
   Ir002  1.0    0.415476    0.095747    0.025350  Uiso   1.00  Ir
   Ir003  1.0    0.157722    0.447407    0.039180  Uiso   1.00  Ir
   Ir004  1.0    0.157722    0.947407    0.039180  Uiso   1.00  Ir
   Ir005  1.0    0.872043    0.424010    0.067297  Uiso   1.00  Ir
   Ir006  1.0    0.872043    0.924010    0.067297  Uiso   1.00  Ir
   Ir007  1.0    0.586363    0.400613    0.095414  Uiso   1.00  Ir
   Ir008  1.0    0.586363    0.900613    0.095414  Uiso   1.00  Ir
   Ir009  1.0    0.328609    0.252273    0.109243  Uiso   1.00  Ir
   Ir010  1.0    0.328609    0.752273    0.109243  Uiso   1.00  Ir
   Ir011  1.0    0.330171    0.545087    0.152595  Uiso   1.00  Ir
   Ir012  1.0    0.330171    0.045087    0.152595  Uiso   1.00  Ir
   Ir013  1.0    0.072417    0.896747    0.166425  Uiso   1.00  Ir
   Ir014  1.0    0.073784    0.402919    0.166002  Uiso   1.00  Ir
   Ir015  1.0    0.787968    0.372735    0.195631  Uiso   1.00  Ir
   Ir016  1.0    0.787241    0.870991    0.195226  Uiso   1.00  Ir
   Ir017  1.0    0.496137    0.350334    0.222619  Uiso   1.00  Ir
   Ir018  1.0    0.495171    0.850511    0.222477  Uiso   1.00  Ir
   Ir019  1.0    0.236711    0.210473    0.235594  Uiso   1.00  Ir
   Ir020  1.0    0.237825    0.708860    0.235785  Uiso   1.00  Ir
   Ir021  1.0    0.243433    0.501266    0.279764  Uiso   1.00  Ir
   Ir022  1.0    0.240409    0.999202    0.279579  Uiso   1.00  Ir
   Ir023  1.0    0.990657    0.363687    0.294985  Uiso   1.00  Ir
   Ir024  1.0    0.989674    0.857687    0.294608  Uiso   1.00  Ir
   Ir025  1.0    0.710336    0.323010    0.329863  Uiso   1.00  Ir
   Ir026  1.0    0.708166    0.820514    0.327217  Uiso   1.00  Ir
   Ir027  1.0    0.415231    0.303739    0.352651  Uiso   1.00  Ir
   Ir028  1.0    0.419757    0.799476    0.351204  Uiso   1.00  Ir
   Ir029  1.0    0.139306    0.161682    0.364835  Uiso   1.00  Ir
   Ir030  1.0    0.142704    0.658430    0.366439  Uiso   1.00  Ir
    H001  1.0    0.023123    0.312240    0.003687  Uiso   1.00   H
    H002  1.0    0.023305    0.812223    0.003873  Uiso   1.00   H
    H003  1.0    0.732888    0.785143    0.033812  Uiso   1.00   H
    H004  1.0    0.733245    0.285131    0.034548  Uiso   1.00   H
    H005  1.0    0.937582    0.262136    0.127976  Uiso   1.00   H
    H006  1.0    0.937549    0.762162    0.127881  Uiso   1.00   H
    H007  1.0    0.636711    0.735899    0.152483  Uiso   1.00   H
    H008  1.0    0.636648    0.235918    0.152465  Uiso   1.00   H
    H009  1.0    0.873589    0.209577    0.254808  Uiso   1.00   H
    H010  1.0    0.869561    0.704564    0.253549  Uiso   1.00   H
    H011  1.0    0.498421    0.677679    0.270082  Uiso   1.00   H
    H012  1.0    0.487726    0.180073    0.268062  Uiso   1.00   H
    H013  1.0    0.334721    0.003471    0.413800  Uiso   1.00   H
    O001  1.0    0.370071    0.942987    0.433808  Uiso   1.00   O
    O002  1.0    0.822999    0.016088    0.000000  Uiso   1.00   O
    O003  1.0    0.822999    0.516088    0.000000  Uiso   1.00   O
    O004  1.0    0.006391    0.882592    0.007348  Uiso   1.00   O
    O005  1.0    0.006391    0.382592    0.007348  Uiso   1.00   O
    O006  1.0    0.292377    0.216644    0.025026  Uiso   1.00   O
    O007  1.0    0.292377    0.716644    0.025026  Uiso   1.00   O
    O008  1.0    0.556139    0.496740    0.031485  Uiso   1.00   O
    O009  1.0    0.556139    0.996740    0.031485  Uiso   1.00   O
    O010  1.0    0.719281    0.856037    0.034789  Uiso   1.00   O
    O011  1.0    0.719281    0.356037    0.034789  Uiso   1.00   O
    O012  1.0    0.452136    0.325165    0.064535  Uiso   1.00   O
    O013  1.0    0.452136    0.825165    0.064535  Uiso   1.00   O
    O014  1.0    0.291949    0.522855    0.070058  Uiso   1.00   O
    O015  1.0    0.291949    0.022855    0.070058  Uiso   1.00   O
    O016  1.0    0.024804    0.991983    0.099804  Uiso   1.00   O
    O017  1.0    0.024804    0.491983    0.099804  Uiso   1.00   O
    O018  1.0    0.187947    0.351280    0.103108  Uiso   1.00   O
    O019  1.0    0.187947    0.851280    0.103108  Uiso   1.00   O
    O020  1.0    0.451708    0.631376    0.109567  Uiso   1.00   O
    O021  1.0    0.451708    0.131376    0.109567  Uiso   1.00   O
    O022  1.0    0.737694    0.465428    0.127245  Uiso   1.00   O
    O023  1.0    0.737694    0.965428    0.127245  Uiso   1.00   O
    O024  1.0    0.921086    0.831932    0.134593  Uiso   1.00   O
    O025  1.0    0.921086    0.331932    0.134593  Uiso   1.00   O
    O026  1.0    0.207072    0.665984    0.152271  Uiso   1.00   O
    O027  1.0    0.207072    0.165984    0.152271  Uiso   1.00   O
    O028  1.0    0.470834    0.446080    0.158730  Uiso   1.00   O
    O029  1.0    0.470834    0.946080    0.158730  Uiso   1.00   O
    O030  1.0    0.633976    0.805377    0.162034  Uiso   1.00   O
    O031  1.0    0.633976    0.305377    0.162034  Uiso   1.00   O
    O032  1.0    0.355167    0.285390    0.190860  Uiso   1.00   O
    O033  1.0    0.355662    0.783824    0.191019  Uiso   1.00   O
    O034  1.0    0.210704    0.471008    0.197350  Uiso   1.00   O
    O035  1.0    0.209591    0.968674    0.197038  Uiso   1.00   O
    O036  1.0    0.936344    0.938297    0.224838  Uiso   1.00   O
    O037  1.0    0.937109    0.443397    0.223775  Uiso   1.00   O
    O038  1.0    0.101986    0.311318    0.231876  Uiso   1.00   O
    O039  1.0    0.105203    0.809053    0.232692  Uiso   1.00   O
    O040  1.0    0.353869    0.088933    0.234517  Uiso   1.00   O
    O041  1.0    0.358071    0.589467    0.234322  Uiso   1.00   O
    O042  1.0    0.655896    0.897088    0.255551  Uiso   1.00   O
    O043  1.0    0.655435    0.397452    0.256239  Uiso   1.00   O
    O044  1.0    0.850394    0.278805    0.260292  Uiso   1.00   O
    O045  1.0    0.849125    0.774195    0.259131  Uiso   1.00   O
    O046  1.0    0.127370    0.121982    0.276647  Uiso   1.00   O
    O047  1.0    0.126852    0.620440    0.277255  Uiso   1.00   O
    O048  1.0    0.387587    0.401283    0.285162  Uiso   1.00   O
    O049  1.0    0.383976    0.900634    0.285585  Uiso   1.00   O
    O050  1.0    0.524288    0.742451    0.281679  Uiso   1.00   O
    O051  1.0    0.519926    0.242478    0.280035  Uiso   1.00   O
    O052  1.0    0.262961    0.744815    0.318301  Uiso   1.00   O
    O053  1.0    0.264382    0.243332    0.318275  Uiso   1.00   O
    O054  1.0    0.123939    0.431406    0.322548  Uiso   1.00   O
    O055  1.0    0.113085    0.937034    0.321019  Uiso   1.00   O
    O056  1.0    0.839451    0.905394    0.338356  Uiso   1.00   O
    O057  1.0    0.838596    0.416442    0.330541  Uiso   1.00   O
    O058  1.0    0.023545    0.269774    0.354075  Uiso   1.00   O
    O059  1.0    0.024998    0.763432    0.353212  Uiso   1.00   O
    O060  1.0    0.274081    0.559107    0.353499  Uiso   1.00   O
    O061  1.0    0.269860    0.057002    0.354972  Uiso   1.00   O
    O062  1.0    0.018965    0.084313    0.376505  Uiso   1.00   O
    O063  1.0    0.211882    0.197228    0.427565  Uiso   1.00   O
    O064  1.0    0.024500    0.580445    0.381926  Uiso   1.00   O
    O065  1.0    0.213967    0.694675    0.429351  Uiso   1.00   O
    O066  1.0    0.467013    0.193622    0.383988  Uiso   1.00   O
    O067  1.0    0.573671    0.366632    0.374880  Uiso   1.00   O
    O068  1.0    0.325349    0.383503    0.396096  Uiso   1.00   O
    O069  1.0    0.459565    0.693830    0.390485  Uiso   1.00   O
    O070  1.0    0.568587    0.871208    0.369290  Uiso   1.00   O
    O071  1.0    0.312811    0.873571    0.400267  Uiso   1.00   O
    O072  1.0    0.742469    0.704814    0.354323  Uiso   1.00   O
    O073  1.0    0.742066    0.205316    0.353333  Uiso   1.00   O
