# Supplementary material for: Tunnel-structured IrOx unlocks catalytic efficiency in proton exchange membrane water electrolyzers
Source: Nat Commun. 2025 Aug 15;16:7608. doi: 10.1038/s41467-025-62861-0 (PMC12356887; doi:10.1038/s41467-025-62861-0)
Supplement: Supplementary file 3 — Supplementary Data 1 [file 41467_2025_62861_MOESM3_ESM.zip › Supplementary_Data_1/slab/activity/AEM/3x3-001-M.txt]

data_created_by_vaspkit_code
_audit_creation_date          Wed May  7 19:50:13 2025
_pd_phase_name                     'CIF files'
_cell_length_a                    10.16967226
_cell_length_b                    10.13871225
_cell_length_c                    23.08956588
_cell_angle_alpha                     90.0000
_cell_angle_beta                      90.0000
_cell_angle_gamma                     84.7321
_symmetry_space_group_name_H-M           'P 1'
_symmetry_Int_Tables_number            1
loop_
_symmetry_equiv_pos_as_xyz
    'x, y, z'
loop_
   _atom_site_label
   _atom_site_occupancy
   _atom_site_fract_x
   _atom_site_fract_y
   _atom_site_fract_z
   _atom_site_thermal_displace_type
   _atom_site_U_iso_or_equiv
   _atom_site_type_symbol
   Ir001  1.0    0.225639    0.001972    0.000000  Uiso   1.00  Ir
   Ir002  1.0    0.774361    0.998028    0.000000  Uiso   1.00  Ir
   Ir003  1.0    0.000000    0.500000    0.000000  Uiso   1.00  Ir
   Ir004  1.0    0.500000    0.000000    0.070071  Uiso   1.00  Ir
   Ir005  1.0    0.980403    0.226120    0.070071  Uiso   1.00  Ir
   Ir006  1.0    0.019597    0.773880    0.070071  Uiso   1.00  Ir
   Ir007  1.0    0.225639    0.001972    0.140142  Uiso   1.00  Ir
   Ir008  1.0    0.774361    0.998028    0.140142  Uiso   1.00  Ir
   Ir009  1.0    0.000000    0.500000    0.140142  Uiso   1.00  Ir
   Ir010  1.0    0.499851    0.000542    0.212727  Uiso   1.00  Ir
   Ir011  1.0    0.982397    0.222126    0.211020  Uiso   1.00  Ir
   Ir012  1.0    0.018178    0.778769    0.210861  Uiso   1.00  Ir
   Ir013  1.0    0.232833    0.004351    0.280813  Uiso   1.00  Ir
   Ir014  1.0    0.771606   -0.001717    0.279757  Uiso   1.00  Ir
   Ir015  1.0    0.000328    0.499806    0.279101  Uiso   1.00  Ir
   Ir016  1.0    0.507224    0.012142    0.351275  Uiso   1.00  Ir
   Ir017  1.0    0.960496    0.240264    0.351026  Uiso   1.00  Ir
   Ir018  1.0    0.042619    0.759249    0.350503  Uiso   1.00  Ir
    H001  1.0    0.425228    0.814695    0.003754  Uiso   1.00   H
    H002  1.0    0.433180    0.814327    0.140805  Uiso   1.00   H
    H003  1.0    0.804159    0.353941    0.003692  Uiso   1.00   H
    H004  1.0    0.803423    0.352312    0.142567  Uiso   1.00   H
    H005  1.0    0.195842    0.646058    0.003692  Uiso   1.00   H
    H006  1.0    0.196588    0.647458    0.142287  Uiso   1.00   H
    H007  1.0    0.574774    0.185305    0.003752  Uiso   1.00   H
    H008  1.0    0.566826    0.185674    0.140805  Uiso   1.00   H
    O001  1.0    0.923713    0.848275    0.394262  Uiso   1.00   O
    O002  1.0    0.159224    0.663021    0.392350  Uiso   1.00   O
    O003  1.0    0.503679    0.054309    0.423274  Uiso   1.00   O
    O004  1.0    0.079267    0.152744    0.395316  Uiso   1.00   O
    O005  1.0    0.845798    0.337236    0.393496  Uiso   1.00   O
    O006  1.0    0.079159    0.377088    0.337015  Uiso   1.00   O
    O007  1.0    0.932524    0.866863    0.000000  Uiso   1.00   O
    O008  1.0    0.100806    0.667814    0.000000  Uiso   1.00   O
    O009  1.0    0.067476    0.133137    0.000000  Uiso   1.00   O
    O010  1.0    0.415459    0.910899    0.000000  Uiso   1.00   O
    O011  1.0    0.584541    0.089101    0.000000  Uiso   1.00   O
    O012  1.0    0.899194    0.332186    0.000000  Uiso   1.00   O
    O013  1.0    0.308668    0.095469    0.070071  Uiso   1.00   O
    O014  1.0    0.833486    0.103486    0.070071  Uiso   1.00   O
    O015  1.0    0.166514    0.896514    0.070071  Uiso   1.00   O
    O016  1.0    0.912758    0.605680    0.070071  Uiso   1.00   O
    O017  1.0    0.087242    0.394320    0.070071  Uiso   1.00   O
    O018  1.0    0.691332    0.904531    0.070071  Uiso   1.00   O
    O019  1.0    0.899194    0.332186    0.140142  Uiso   1.00   O
    O020  1.0    0.584541    0.089101    0.140142  Uiso   1.00   O
    O021  1.0    0.415459    0.910899    0.140142  Uiso   1.00   O
    O022  1.0    0.100806    0.667814    0.140142  Uiso   1.00   O
    O023  1.0    0.067476    0.133137    0.140142  Uiso   1.00   O
    O024  1.0    0.932524    0.866863    0.140142  Uiso   1.00   O
    O025  1.0    0.309987    0.088143    0.210707  Uiso   1.00   O
    O026  1.0    0.689403    0.913469    0.211129  Uiso   1.00   O
    O027  1.0    0.845016    0.095531    0.209133  Uiso   1.00   O
    O028  1.0    0.155098    0.907018    0.209810  Uiso   1.00   O
    O029  1.0    0.923692    0.609670    0.209310  Uiso   1.00   O
    O030  1.0    0.076725    0.390691    0.209129  Uiso   1.00   O
    O031  1.0    0.070308    0.136381    0.277876  Uiso   1.00   O
    O032  1.0    0.927646    0.863607    0.277530  Uiso   1.00   O
    O033  1.0    0.893032    0.334742    0.274854  Uiso   1.00   O
    O034  1.0    0.418426    0.909082    0.278943  Uiso   1.00   O
    O035  1.0    0.582277    0.096166    0.276925  Uiso   1.00   O
    O036  1.0    0.106974    0.665480    0.274690  Uiso   1.00   O
    O037  1.0    0.329552    0.101615    0.333591  Uiso   1.00   O
    O038  1.0    0.661809    0.902254    0.334313  Uiso   1.00   O
    O039  1.0    0.845069    0.106000    0.336758  Uiso   1.00   O
    O040  1.0    0.156637    0.895889    0.336144  Uiso   1.00   O
    O041  1.0    0.923766    0.621323    0.338197  Uiso   1.00   O
