# Supplementary material for: Tunnel-structured IrOx unlocks catalytic efficiency in proton exchange membrane water electrolyzers
Source: Nat Commun. 2025 Aug 15;16:7608. doi: 10.1038/s41467-025-62861-0 (PMC12356887; doi:10.1038/s41467-025-62861-0)
Supplement: Supplementary file 3 — Supplementary Data 1 [file 41467_2025_62861_MOESM3_ESM.zip › Supplementary_Data_1/slab/activity/AEM/3x3-001-O.txt]

data_created_by_vaspkit_code
_audit_creation_date          Wed May  7 19:50:13 2025
_pd_phase_name                     'CIF files'
_cell_length_a                    10.16967226
_cell_length_b                    10.13871225
_cell_length_c                    23.08956588
_cell_angle_alpha                     90.0000
_cell_angle_beta                      90.0000
_cell_angle_gamma                     84.7321
_symmetry_space_group_name_H-M           'P 1'
_symmetry_Int_Tables_number            1
loop_
_symmetry_equiv_pos_as_xyz
    'x, y, z'
loop_
   _atom_site_label
   _atom_site_occupancy
   _atom_site_fract_x
   _atom_site_fract_y
   _atom_site_fract_z
   _atom_site_thermal_displace_type
   _atom_site_U_iso_or_equiv
   _atom_site_type_symbol
   Ir001  1.0    0.225639    0.001972    0.000000  Uiso   1.00  Ir
   Ir002  1.0    0.774361    0.998028    0.000000  Uiso   1.00  Ir
   Ir003  1.0    0.000000    0.500000    0.000000  Uiso   1.00  Ir
   Ir004  1.0    0.500000    0.000000    0.070071  Uiso   1.00  Ir
   Ir005  1.0    0.980403    0.226120    0.070071  Uiso   1.00  Ir
   Ir006  1.0    0.019597    0.773880    0.070071  Uiso   1.00  Ir
   Ir007  1.0    0.225639    0.001972    0.140142  Uiso   1.00  Ir
   Ir008  1.0    0.774361    0.998028    0.140142  Uiso   1.00  Ir
   Ir009  1.0    0.000000    0.500000    0.140142  Uiso   1.00  Ir
   Ir010  1.0    0.499995    0.000028    0.212648  Uiso   1.00  Ir
   Ir011  1.0    0.982159    0.222583    0.210899  Uiso   1.00  Ir
   Ir012  1.0    0.017882    0.777413    0.210892  Uiso   1.00  Ir
   Ir013  1.0    0.230086    0.003380    0.279398  Uiso   1.00  Ir
   Ir014  1.0    0.769927   -0.003360    0.279405  Uiso   1.00  Ir
   Ir015  1.0    0.000043    0.500043    0.279297  Uiso   1.00  Ir
   Ir016  1.0    0.500033    0.000018    0.352207  Uiso   1.00  Ir
   Ir017  1.0    0.959270    0.240034    0.351213  Uiso   1.00  Ir
   Ir018  1.0    0.040727    0.760075    0.351212  Uiso   1.00  Ir
    H001  1.0    0.425228    0.814695    0.003754  Uiso   1.00   H
    H002  1.0    0.433180    0.814327    0.140805  Uiso   1.00   H
    H003  1.0    0.804159    0.353941    0.003692  Uiso   1.00   H
    H004  1.0    0.803405    0.352485    0.142178  Uiso   1.00   H
    H005  1.0    0.195842    0.646058    0.003692  Uiso   1.00   H
    H006  1.0    0.196593    0.647507    0.142179  Uiso   1.00   H
    H007  1.0    0.574774    0.185305    0.003752  Uiso   1.00   H
    H008  1.0    0.566826    0.185674    0.140805  Uiso   1.00   H
    O001  1.0    0.921388    0.848777    0.395057  Uiso   1.00   O
    O002  1.0    0.154868    0.665397    0.394685  Uiso   1.00   O
    O003  1.0    0.451425    0.869143    0.394298  Uiso   1.00   O
    O004  1.0    0.548721    0.130921    0.394276  Uiso   1.00   O
    O005  1.0    0.078534    0.151094    0.394994  Uiso   1.00   O
    O006  1.0    0.845112    0.334674    0.394678  Uiso   1.00   O
    O007  1.0    0.077122    0.377430    0.337956  Uiso   1.00   O
    O008  1.0    0.932524    0.866863    0.000000  Uiso   1.00   O
    O009  1.0    0.100806    0.667814    0.000000  Uiso   1.00   O
    O010  1.0    0.067476    0.133137    0.000000  Uiso   1.00   O
    O011  1.0    0.415459    0.910899    0.000000  Uiso   1.00   O
    O012  1.0    0.584541    0.089101    0.000000  Uiso   1.00   O
    O013  1.0    0.899194    0.332186    0.000000  Uiso   1.00   O
    O014  1.0    0.308668    0.095469    0.070071  Uiso   1.00   O
    O015  1.0    0.833486    0.103486    0.070071  Uiso   1.00   O
    O016  1.0    0.166514    0.896514    0.070071  Uiso   1.00   O
    O017  1.0    0.912758    0.605680    0.070071  Uiso   1.00   O
    O018  1.0    0.087242    0.394320    0.070071  Uiso   1.00   O
    O019  1.0    0.691332    0.904531    0.070071  Uiso   1.00   O
    O020  1.0    0.899194    0.332186    0.140142  Uiso   1.00   O
    O021  1.0    0.584541    0.089101    0.140142  Uiso   1.00   O
    O022  1.0    0.415459    0.910899    0.140142  Uiso   1.00   O
    O023  1.0    0.100806    0.667814    0.140142  Uiso   1.00   O
    O024  1.0    0.067476    0.133137    0.140142  Uiso   1.00   O
    O025  1.0    0.932524    0.866863    0.140142  Uiso   1.00   O
    O026  1.0    0.310195    0.089783    0.210475  Uiso   1.00   O
    O027  1.0    0.689775    0.910276    0.210496  Uiso   1.00   O
    O028  1.0    0.846055    0.092502    0.210224  Uiso   1.00   O
    O029  1.0    0.153866    0.907590    0.210220  Uiso   1.00   O
    O030  1.0    0.923142    0.609192    0.209234  Uiso   1.00   O
    O031  1.0    0.076881    0.390865    0.209238  Uiso   1.00   O
    O032  1.0    0.073292    0.138603    0.277753  Uiso   1.00   O
    O033  1.0    0.926690    0.861374    0.277745  Uiso   1.00   O
    O034  1.0    0.893186    0.334414    0.275144  Uiso   1.00   O
    O035  1.0    0.417994    0.906863    0.276613  Uiso   1.00   O
    O036  1.0    0.581992    0.093163    0.276628  Uiso   1.00   O
    O037  1.0    0.106925    0.665637    0.275161  Uiso   1.00   O
    O038  1.0    0.330491    0.097099    0.334818  Uiso   1.00   O
    O039  1.0    0.669488    0.902898    0.334815  Uiso   1.00   O
    O040  1.0    0.847716    0.104135    0.336334  Uiso   1.00   O
    O041  1.0    0.152353    0.895915    0.336359  Uiso   1.00   O
    O042  1.0    0.922925    0.622625    0.337934  Uiso   1.00   O
