# Supplementary material for: Tunnel-structured IrOx unlocks catalytic efficiency in proton exchange membrane water electrolyzers
Source: Nat Commun. 2025 Aug 15;16:7608. doi: 10.1038/s41467-025-62861-0 (PMC12356887; doi:10.1038/s41467-025-62861-0)
Supplement: Supplementary file 3 — Supplementary Data 1 [file 41467_2025_62861_MOESM3_ESM.zip › Supplementary_Data_1/slab/activity/AEM/3x3-001-OH.txt]

data_created_by_vaspkit_code
_audit_creation_date          Wed May  7 19:50:13 2025
_pd_phase_name                     'CIF files'
_cell_length_a                    10.16967226
_cell_length_b                    10.13871225
_cell_length_c                    23.08956588
_cell_angle_alpha                     90.0000
_cell_angle_beta                      90.0000
_cell_angle_gamma                     84.7321
_symmetry_space_group_name_H-M           'P 1'
_symmetry_Int_Tables_number            1
loop_
_symmetry_equiv_pos_as_xyz
    'x, y, z'
loop_
   _atom_site_label
   _atom_site_occupancy
   _atom_site_fract_x
   _atom_site_fract_y
   _atom_site_fract_z
   _atom_site_thermal_displace_type
   _atom_site_U_iso_or_equiv
   _atom_site_type_symbol
   Ir001  1.0    0.225639    0.001972    0.000000  Uiso   1.00  Ir
   Ir002  1.0    0.774361    0.998028    0.000000  Uiso   1.00  Ir
   Ir003  1.0    0.000000    0.500000    0.000000  Uiso   1.00  Ir
   Ir004  1.0    0.500000    0.000000    0.070071  Uiso   1.00  Ir
   Ir005  1.0    0.980403    0.226120    0.070071  Uiso   1.00  Ir
   Ir006  1.0    0.019597    0.773880    0.070071  Uiso   1.00  Ir
   Ir007  1.0    0.225639    0.001972    0.140142  Uiso   1.00  Ir
   Ir008  1.0    0.774361    0.998028    0.140142  Uiso   1.00  Ir
   Ir009  1.0    0.000000    0.500000    0.140142  Uiso   1.00  Ir
   Ir010  1.0    0.498932    0.002429    0.212359  Uiso   1.00  Ir
   Ir011  1.0    0.980939    0.222366    0.210779  Uiso   1.00  Ir
   Ir012  1.0    0.017615    0.778211    0.210874  Uiso   1.00  Ir
   Ir013  1.0    0.229870    0.005588    0.281013  Uiso   1.00  Ir
   Ir014  1.0    0.770984   -0.002300    0.279051  Uiso   1.00  Ir
   Ir015  1.0   -0.001317    0.499509    0.279168  Uiso   1.00  Ir
   Ir016  1.0    0.506976    0.025922    0.349685  Uiso   1.00  Ir
   Ir017  1.0    0.957921    0.239300    0.350990  Uiso   1.00  Ir
   Ir018  1.0    0.041425    0.758553    0.350592  Uiso   1.00  Ir
    H001  1.0    0.425228    0.814695    0.003754  Uiso   1.00   H
    H002  1.0    0.433180    0.814327    0.140805  Uiso   1.00   H
    H003  1.0    0.804159    0.353941    0.003692  Uiso   1.00   H
    H004  1.0    0.803438    0.352609    0.142206  Uiso   1.00   H
    H005  1.0    0.195842    0.646058    0.003692  Uiso   1.00   H
    H006  1.0    0.196592    0.647505    0.142286  Uiso   1.00   H
    H007  1.0    0.574774    0.185305    0.003752  Uiso   1.00   H
    H008  1.0    0.566826    0.185674    0.140805  Uiso   1.00   H
    H009  1.0    0.510413    0.840862    0.414825  Uiso   1.00   H
    O001  1.0    0.922012    0.846518    0.394798  Uiso   1.00   O
    O002  1.0    0.159132    0.663130    0.392163  Uiso   1.00   O
    O003  1.0    0.436580    0.899212    0.398919  Uiso   1.00   O
    O004  1.0    0.540414    0.160598    0.391746  Uiso   1.00   O
    O005  1.0    0.077535    0.153853    0.395548  Uiso   1.00   O
    O006  1.0    0.842761    0.336137    0.393415  Uiso   1.00   O
    O007  1.0    0.076088    0.376718    0.337111  Uiso   1.00   O
    O008  1.0    0.932524    0.866863    0.000000  Uiso   1.00   O
    O009  1.0    0.100806    0.667814    0.000000  Uiso   1.00   O
    O010  1.0    0.067476    0.133137    0.000000  Uiso   1.00   O
    O011  1.0    0.415459    0.910899    0.000000  Uiso   1.00   O
    O012  1.0    0.584541    0.089101    0.000000  Uiso   1.00   O
    O013  1.0    0.899194    0.332186    0.000000  Uiso   1.00   O
    O014  1.0    0.308668    0.095469    0.070071  Uiso   1.00   O
    O015  1.0    0.833486    0.103486    0.070071  Uiso   1.00   O
    O016  1.0    0.166514    0.896514    0.070071  Uiso   1.00   O
    O017  1.0    0.912758    0.605680    0.070071  Uiso   1.00   O
    O018  1.0    0.087242    0.394320    0.070071  Uiso   1.00   O
    O019  1.0    0.691332    0.904531    0.070071  Uiso   1.00   O
    O020  1.0    0.899194    0.332186    0.140142  Uiso   1.00   O
    O021  1.0    0.584541    0.089101    0.140142  Uiso   1.00   O
    O022  1.0    0.415459    0.910899    0.140142  Uiso   1.00   O
    O023  1.0    0.100806    0.667814    0.140142  Uiso   1.00   O
    O024  1.0    0.067476    0.133137    0.140142  Uiso   1.00   O
    O025  1.0    0.932524    0.866863    0.140142  Uiso   1.00   O
    O026  1.0    0.307998    0.090191    0.210480  Uiso   1.00   O
    O027  1.0    0.688606    0.911584    0.210527  Uiso   1.00   O
    O028  1.0    0.846893    0.091729    0.209628  Uiso   1.00   O
    O029  1.0    0.155784    0.906502    0.210122  Uiso   1.00   O
    O030  1.0    0.923074    0.609351    0.209187  Uiso   1.00   O
    O031  1.0    0.075438    0.390167    0.209367  Uiso   1.00   O
    O032  1.0    0.066058    0.135549    0.278298  Uiso   1.00   O
    O033  1.0    0.924464    0.860484    0.277659  Uiso   1.00   O
    O034  1.0    0.891160    0.334595    0.274631  Uiso   1.00   O
    O035  1.0    0.418860    0.916079    0.279127  Uiso   1.00   O
    O036  1.0    0.584955    0.098629    0.274813  Uiso   1.00   O
    O037  1.0    0.105642    0.664894    0.274849  Uiso   1.00   O
    O038  1.0    0.321537    0.109678    0.332307  Uiso   1.00   O
    O039  1.0    0.661713    0.908917    0.336811  Uiso   1.00   O
    O040  1.0    0.843623    0.104947    0.337271  Uiso   1.00   O
    O041  1.0    0.152109    0.897383    0.335728  Uiso   1.00   O
    O042  1.0    0.922081    0.620832    0.338683  Uiso   1.00   O
