# Supplementary material for: Tunnel-structured IrOx unlocks catalytic efficiency in proton exchange membrane water electrolyzers
Source: Nat Commun. 2025 Aug 15;16:7608. doi: 10.1038/s41467-025-62861-0 (PMC12356887; doi:10.1038/s41467-025-62861-0)
Supplement: Supplementary file 3 — Supplementary Data 1 [file 41467_2025_62861_MOESM3_ESM.zip › Supplementary_Data_1/slab/activity/AEM/3x3-001-OOH.txt]

data_created_by_vaspkit_code
_audit_creation_date          Wed May  7 19:50:13 2025
_pd_phase_name                     'CIF files'
_cell_length_a                    10.16967226
_cell_length_b                    10.13871225
_cell_length_c                    23.08956588
_cell_angle_alpha                     90.0000
_cell_angle_beta                      90.0000
_cell_angle_gamma                     84.7321
_symmetry_space_group_name_H-M           'P 1'
_symmetry_Int_Tables_number            1
loop_
_symmetry_equiv_pos_as_xyz
    'x, y, z'
loop_
   _atom_site_label
   _atom_site_occupancy
   _atom_site_fract_x
   _atom_site_fract_y
   _atom_site_fract_z
   _atom_site_thermal_displace_type
   _atom_site_U_iso_or_equiv
   _atom_site_type_symbol
   Ir001  1.0    0.225639    0.001972    0.000000  Uiso   1.00  Ir
   Ir002  1.0    0.774361    0.998028    0.000000  Uiso   1.00  Ir
   Ir003  1.0    0.000000    0.500000    0.000000  Uiso   1.00  Ir
   Ir004  1.0    0.500000    0.000000    0.070071  Uiso   1.00  Ir
   Ir005  1.0    0.980403    0.226120    0.070071  Uiso   1.00  Ir
   Ir006  1.0    0.019597    0.773880    0.070071  Uiso   1.00  Ir
   Ir007  1.0    0.225639    0.001972    0.140142  Uiso   1.00  Ir
   Ir008  1.0    0.774361    0.998028    0.140142  Uiso   1.00  Ir
   Ir009  1.0    0.000000    0.500000    0.140142  Uiso   1.00  Ir
   Ir010  1.0    0.498581    0.001422    0.212570  Uiso   1.00  Ir
   Ir011  1.0    0.981081    0.222848    0.210863  Uiso   1.00  Ir
   Ir012  1.0    0.017843    0.778127    0.210573  Uiso   1.00  Ir
   Ir013  1.0    0.230001    0.006569    0.280402  Uiso   1.00  Ir
   Ir014  1.0    0.769915   -0.002500    0.278973  Uiso   1.00  Ir
   Ir015  1.0   -0.001310    0.500073    0.279394  Uiso   1.00  Ir
   Ir016  1.0    0.507530    0.015769    0.350173  Uiso   1.00  Ir
   Ir017  1.0    0.956828    0.240396    0.350974  Uiso   1.00  Ir
   Ir018  1.0    0.036898    0.763565    0.349610  Uiso   1.00  Ir
    H001  1.0    0.425228    0.814695    0.003754  Uiso   1.00   H
    H002  1.0    0.433180    0.814327    0.140805  Uiso   1.00   H
    H003  1.0    0.804159    0.353941    0.003692  Uiso   1.00   H
    H004  1.0    0.803439    0.352718    0.142211  Uiso   1.00   H
    H005  1.0    0.195842    0.646058    0.003692  Uiso   1.00   H
    H006  1.0    0.196584    0.647343    0.142211  Uiso   1.00   H
    H007  1.0    0.574774    0.185305    0.003752  Uiso   1.00   H
    H008  1.0    0.566826    0.185674    0.140805  Uiso   1.00   H
    H009  1.0    0.293713    0.804917    0.414977  Uiso   1.00   H
    O001  1.0    0.321196    0.896620    0.419445  Uiso   1.00   O
    O002  1.0    0.915105    0.852069    0.392159  Uiso   1.00   O
    O003  1.0    0.160265    0.679358    0.393942  Uiso   1.00   O
    O004  1.0    0.454919    0.881874    0.400964  Uiso   1.00   O
    O005  1.0    0.545099    0.144027    0.395727  Uiso   1.00   O
    O006  1.0    0.075266    0.153672    0.395725  Uiso   1.00   O
    O007  1.0    0.841135    0.337456    0.392905  Uiso   1.00   O
    O008  1.0    0.076184    0.376561    0.337352  Uiso   1.00   O
    O009  1.0    0.932524    0.866863    0.000000  Uiso   1.00   O
    O010  1.0    0.100806    0.667814    0.000000  Uiso   1.00   O
    O011  1.0    0.067476    0.133137    0.000000  Uiso   1.00   O
    O012  1.0    0.415459    0.910899    0.000000  Uiso   1.00   O
    O013  1.0    0.584541    0.089101    0.000000  Uiso   1.00   O
    O014  1.0    0.899194    0.332186    0.000000  Uiso   1.00   O
    O015  1.0    0.308668    0.095469    0.070071  Uiso   1.00   O
    O016  1.0    0.833486    0.103486    0.070071  Uiso   1.00   O
    O017  1.0    0.166514    0.896514    0.070071  Uiso   1.00   O
    O018  1.0    0.912758    0.605680    0.070071  Uiso   1.00   O
    O019  1.0    0.087242    0.394320    0.070071  Uiso   1.00   O
    O020  1.0    0.691332    0.904531    0.070071  Uiso   1.00   O
    O021  1.0    0.899194    0.332186    0.140142  Uiso   1.00   O
    O022  1.0    0.584541    0.089101    0.140142  Uiso   1.00   O
    O023  1.0    0.415459    0.910899    0.140142  Uiso   1.00   O
    O024  1.0    0.100806    0.667814    0.140142  Uiso   1.00   O
    O025  1.0    0.067476    0.133137    0.140142  Uiso   1.00   O
    O026  1.0    0.932524    0.866863    0.140142  Uiso   1.00   O
    O027  1.0    0.308490    0.090612    0.210323  Uiso   1.00   O
    O028  1.0    0.688392    0.911515    0.210433  Uiso   1.00   O
    O029  1.0    0.845333    0.093769    0.209445  Uiso   1.00   O
    O030  1.0    0.154594    0.907958    0.210149  Uiso   1.00   O
    O031  1.0    0.923029    0.609576    0.209188  Uiso   1.00   O
    O032  1.0    0.075402    0.390945    0.209439  Uiso   1.00   O
    O033  1.0    0.069723    0.139605    0.277989  Uiso   1.00   O
    O034  1.0    0.923969    0.860199    0.277196  Uiso   1.00   O
    O035  1.0    0.891114    0.335155    0.274558  Uiso   1.00   O
    O036  1.0    0.417304    0.911925    0.278952  Uiso   1.00   O
    O037  1.0    0.582744    0.096887    0.276367  Uiso   1.00   O
    O038  1.0    0.104700    0.666038    0.275281  Uiso   1.00   O
    O039  1.0    0.324322    0.104397    0.333387  Uiso   1.00   O
    O040  1.0    0.663824    0.901805    0.334516  Uiso   1.00   O
    O041  1.0    0.844578    0.104704    0.336497  Uiso   1.00   O
    O042  1.0    0.149917    0.901234    0.335114  Uiso   1.00   O
    O043  1.0    0.924232    0.619497    0.339719  Uiso   1.00   O
