# Supplementary material for: Tunnel-structured IrOx unlocks catalytic efficiency in proton exchange membrane water electrolyzers
Source: Nat Commun. 2025 Aug 15;16:7608. doi: 10.1038/s41467-025-62861-0 (PMC12356887; doi:10.1038/s41467-025-62861-0)
Supplement: Supplementary file 3 — Supplementary Data 1 [file 41467_2025_62861_MOESM3_ESM.zip › Supplementary_Data_1/slab/activity/AEM/3x3-010-OH.txt]

data_created_by_vaspkit_code
_audit_creation_date          Wed May  7 19:50:13 2025
_pd_phase_name                     'CIF files'
_cell_length_a                    10.13871225
_cell_length_b                     3.23582635
_cell_length_c                    34.47245830
_cell_angle_alpha                     90.0000
_cell_angle_beta                      90.0000
_cell_angle_gamma                     90.0000
_symmetry_space_group_name_H-M           'P 1'
_symmetry_Int_Tables_number            1
loop_
_symmetry_equiv_pos_as_xyz
    'x, y, z'
loop_
   _atom_site_label
   _atom_site_occupancy
   _atom_site_fract_x
   _atom_site_fract_y
   _atom_site_fract_z
   _atom_site_thermal_displace_type
   _atom_site_U_iso_or_equiv
   _atom_site_type_symbol
   Ir001  1.0    0.069342    0.500000    0.033107  Uiso   1.00  Ir
   Ir002  1.0    0.316409    0.000000    0.093634  Uiso   1.00  Ir
   Ir003  1.0    0.592094    0.500000    0.099391  Uiso   1.00  Ir
   Ir004  1.0    0.867779    0.000000    0.105148  Uiso   1.00  Ir
   Ir005  1.0    0.114846    0.500000    0.165676  Uiso   1.00  Ir
   Ir006  1.0    0.138141    0.000000    0.246272  Uiso   1.00  Ir
   Ir007  1.0    0.164641    0.506696    0.323664  Uiso   1.00  Ir
   Ir008  1.0    0.423841    0.010227    0.375830  Uiso   1.00  Ir
   Ir009  1.0    0.705076    0.511228    0.379040  Uiso   1.00  Ir
   Ir010  1.0    0.975300    0.012133    0.395210  Uiso   1.00  Ir
   Ir011  1.0    0.227893    0.519246    0.449315  Uiso   1.00  Ir
   Ir012  1.0    0.237695    0.027291    0.528590  Uiso   1.00  Ir
    H001  1.0    0.414998    0.500000    0.041341  Uiso   1.00   H
    H002  1.0    0.708171    0.000000    0.045607  Uiso   1.00   H
    H003  1.0    0.770838    0.500000    0.157473  Uiso   1.00   H
    H004  1.0    0.478353    0.000000    0.153287  Uiso   1.00   H
    H005  1.0    0.505340    0.510443    0.318622  Uiso   1.00   H
    H006  1.0    0.853806    0.009549    0.329753  Uiso   1.00   H
    H007  1.0    0.116933   -0.278842    0.583034  Uiso   1.00   H
    O001  1.0    0.110595   -0.010698    0.569905  Uiso   1.00   O
    O002  1.0    0.968199    0.000000    0.008716  Uiso   1.00   O
    O003  1.0    0.180245    0.000000    0.050476  Uiso   1.00   O
    O004  1.0    0.414996    0.500000    0.069778  Uiso   1.00   O
    O005  1.0    0.689740    0.000000    0.073763  Uiso   1.00   O
    O006  1.0    0.952743    0.500000    0.079569  Uiso   1.00   O
    O007  1.0    0.231445    0.500000    0.119213  Uiso   1.00   O
    O008  1.0    0.494448    0.000000    0.125020  Uiso   1.00   O
    O009  1.0    0.769192    0.500000    0.129004  Uiso   1.00   O
    O010  1.0    0.003943    0.000000    0.148307  Uiso   1.00   O
    O011  1.0    0.215989    0.000000    0.190066  Uiso   1.00   O
    O012  1.0    0.041255    0.500000    0.221438  Uiso   1.00   O
    O013  1.0    0.236651    0.500668    0.269512  Uiso   1.00   O
    O014  1.0    0.059887    0.006764    0.301952  Uiso   1.00   O
    O015  1.0    0.266602    0.006491    0.341578  Uiso   1.00   O
    O016  1.0    0.515909    0.510201    0.346804  Uiso   1.00   O
    O017  1.0    0.817676    0.010823    0.356285  Uiso   1.00   O
    O018  1.0    0.060408    0.510998    0.371363  Uiso   1.00   O
    O019  1.0    0.353116    0.510836    0.404380  Uiso   1.00   O
    O020  1.0    0.606526    0.011745    0.400982  Uiso   1.00   O
    O021  1.0    0.865349    0.511413    0.414661  Uiso   1.00   O
    O022  1.0    0.125581    0.016957    0.431325  Uiso   1.00   O
    O023  1.0    0.318478    0.021529    0.474361  Uiso   1.00   O
    O024  1.0    0.146205    0.527728    0.501429  Uiso   1.00   O
    O025  1.0    0.331371    0.504615    0.546691  Uiso   1.00   O
