# Supplementary material for: Tunnel-structured IrOx unlocks catalytic efficiency in proton exchange membrane water electrolyzers
Source: Nat Commun. 2025 Aug 15;16:7608. doi: 10.1038/s41467-025-62861-0 (PMC12356887; doi:10.1038/s41467-025-62861-0)
Supplement: Supplementary file 3 — Supplementary Data 1 [file 41467_2025_62861_MOESM3_ESM.zip › Supplementary_Data_1/slab/activity/AEM/3x3-011-O.txt]

data_created_by_vaspkit_code
_audit_creation_date          Wed May  7 19:50:14 2025
_pd_phase_name                     'CIF files'
_cell_length_a                    10.67205726
_cell_length_b                    10.13871225
_cell_length_c                    24.03890689
_cell_angle_alpha                     90.0000
_cell_angle_beta                      90.0000
_cell_angle_gamma                     84.9807
_symmetry_space_group_name_H-M           'P 1'
_symmetry_Int_Tables_number            1
loop_
_symmetry_equiv_pos_as_xyz
    'x, y, z'
loop_
   _atom_site_label
   _atom_site_occupancy
   _atom_site_fract_x
   _atom_site_fract_y
   _atom_site_fract_z
   _atom_site_thermal_displace_type
   _atom_site_U_iso_or_equiv
   _atom_site_type_symbol
   Ir001  1.0    0.158414    0.008163    0.020280  Uiso   1.00  Ir
   Ir002  1.0    0.889576    0.234485    0.052946  Uiso   1.00  Ir
   Ir003  1.0    0.925138    0.782579    0.057971  Uiso   1.00  Ir
   Ir004  1.0    0.656300    0.008900    0.090638  Uiso   1.00  Ir
   Ir005  1.0    0.361036    0.012798    0.119569  Uiso   1.00  Ir
   Ir006  1.0    0.861036    0.512798    0.119569  Uiso   1.00  Ir
   Ir007  1.0    0.065771    0.016695    0.148501  Uiso   1.00  Ir
   Ir008  1.0    0.796933    0.243016    0.181167  Uiso   1.00  Ir
   Ir009  1.0    0.832496    0.791111    0.186193  Uiso   1.00  Ir
   Ir010  1.0    0.568996    0.018766    0.220219  Uiso   1.00  Ir
   Ir011  1.0    0.266718    0.016921    0.246527  Uiso   1.00  Ir
   Ir012  1.0    0.770296    0.519458    0.248850  Uiso   1.00  Ir
   Ir013  1.0    0.975453    0.016880    0.276093  Uiso   1.00  Ir
   Ir014  1.0    0.704199    0.255178    0.311401  Uiso   1.00  Ir
   Ir015  1.0    0.743744    0.800702    0.312660  Uiso   1.00  Ir
   Ir016  1.0    0.469293    0.015507    0.347075  Uiso   1.00  Ir
   Ir017  1.0    0.174424    0.000755    0.374293  Uiso   1.00  Ir
   Ir018  1.0    0.662905    0.538411    0.373587  Uiso   1.00  Ir
    H001  1.0    0.738855    0.641822    0.038259  Uiso   1.00   H
    H002  1.0    0.648360    0.621709    0.159787  Uiso   1.00   H
    H003  1.0    0.536505    0.900268    0.015115  Uiso   1.00   H
    H004  1.0    0.538113    0.822287    0.143568  Uiso   1.00   H
    H005  1.0    0.481810    0.194631    0.069726  Uiso   1.00   H
    H006  1.0    0.384629    0.214774    0.196847  Uiso   1.00   H
    H007  1.0    0.070357    0.384254    0.082586  Uiso   1.00   H
    H008  1.0    0.988459    0.393368    0.207898  Uiso   1.00   H
    O001  1.0    0.113938    0.861206    0.402222  Uiso   1.00   O
    O002  1.0    0.195374    0.125681    0.423608  Uiso   1.00   O
    O003  1.0    0.349933    0.913074    0.380643  Uiso   1.00   O
    O004  1.0    0.499506    0.139339    0.394326  Uiso   1.00   O
    O005  1.0    0.779797    0.157892    0.363835  Uiso   1.00   O
    O006  1.0    0.514689    0.610774    0.390784  Uiso   1.00   O
    O007  1.0    0.744157    0.447416    0.426756  Uiso   1.00   O
    O008  1.0    0.769329    0.680327    0.377601  Uiso   1.00   O
    O009  1.0    0.014904    0.137979    0.000000  Uiso   1.00   O
    O010  1.0    0.045146    0.672940    0.004274  Uiso   1.00   O
    O011  1.0    0.627285    0.910430    0.015881  Uiso   1.00   O
    O012  1.0    0.756270    0.110597    0.034108  Uiso   1.00   O
    O013  1.0    0.828198    0.613468    0.044272  Uiso   1.00   O
    O014  1.0    0.330648    0.918710    0.044619  Uiso   1.00   O
    O015  1.0    0.484066    0.098354    0.066299  Uiso   1.00   O
    O016  1.0    0.986517    0.403596    0.066645  Uiso   1.00   O
    O017  1.0    0.058445    0.906466    0.076809  Uiso   1.00   O
    O018  1.0    0.187430    0.106634    0.095036  Uiso   1.00   O
    O019  1.0    0.769569    0.344123    0.106644  Uiso   1.00   O
    O020  1.0    0.799811    0.879085    0.110917  Uiso   1.00   O
    O021  1.0    0.922261    0.146511    0.128221  Uiso   1.00   O
    O022  1.0    0.952503    0.681472    0.132495  Uiso   1.00   O
    O023  1.0    0.534642    0.918961    0.144102  Uiso   1.00   O
    O024  1.0    0.663627    0.119129    0.162329  Uiso   1.00   O
    O025  1.0    0.735555    0.622000    0.172494  Uiso   1.00   O
    O026  1.0    0.238006    0.927242    0.172840  Uiso   1.00   O
    O027  1.0    0.394222    0.118075    0.195856  Uiso   1.00   O
    O028  1.0    0.901400    0.408799    0.194946  Uiso   1.00   O
    O029  1.0    0.956054    0.921740    0.202217  Uiso   1.00   O
    O030  1.0    0.094683    0.107501    0.223756  Uiso   1.00   O
    O031  1.0    0.684554    0.349034    0.234844  Uiso   1.00   O
    O032  1.0    0.708031    0.888732    0.239121  Uiso   1.00   O
    O033  1.0    0.836181    0.154557    0.255922  Uiso   1.00   O
    O034  1.0    0.859744    0.687220    0.259539  Uiso   1.00   O
    O035  1.0    0.441662    0.936037    0.269548  Uiso   1.00   O
    O036  1.0    0.579423    0.125552    0.289766  Uiso   1.00   O
    O037  1.0    0.647993    0.628984    0.294148  Uiso   1.00   O
    O038  1.0    0.150170    0.920107    0.292110  Uiso   1.00   O
    O039  1.0    0.293659    0.102699    0.318972  Uiso   1.00   O
    O040  1.0    0.799548    0.425404    0.319648  Uiso   1.00   O
    O041  1.0    0.873311    0.913912    0.325196  Uiso   1.00   O
    O042  1.0    0.031961    0.104483    0.343242  Uiso   1.00   O
    O043  1.0    0.582676    0.375645    0.344076  Uiso   1.00   O
    O044  1.0    0.602742    0.878314    0.357521  Uiso   1.00   O
