# Supplementary material for: Tunnel-structured IrOx unlocks catalytic efficiency in proton exchange membrane water electrolyzers
Source: Nat Commun. 2025 Aug 15;16:7608. doi: 10.1038/s41467-025-62861-0 (PMC12356887; doi:10.1038/s41467-025-62861-0)
Supplement: Supplementary file 3 — Supplementary Data 1 [file 41467_2025_62861_MOESM3_ESM.zip › Supplementary_Data_1/slab/activity/AEM/3x3-011-OOH.txt]

data_created_by_vaspkit_code
_audit_creation_date          Wed May  7 19:50:14 2025
_pd_phase_name                     'CIF files'
_cell_length_a                    10.67205726
_cell_length_b                    10.13871225
_cell_length_c                    24.03890689
_cell_angle_alpha                     90.0000
_cell_angle_beta                      90.0000
_cell_angle_gamma                     84.9807
_symmetry_space_group_name_H-M           'P 1'
_symmetry_Int_Tables_number            1
loop_
_symmetry_equiv_pos_as_xyz
    'x, y, z'
loop_
   _atom_site_label
   _atom_site_occupancy
   _atom_site_fract_x
   _atom_site_fract_y
   _atom_site_fract_z
   _atom_site_thermal_displace_type
   _atom_site_U_iso_or_equiv
   _atom_site_type_symbol
   Ir001  1.0    0.158414    0.008163    0.020280  Uiso   1.00  Ir
   Ir002  1.0    0.889576    0.234485    0.052946  Uiso   1.00  Ir
   Ir003  1.0    0.925138    0.782579    0.057971  Uiso   1.00  Ir
   Ir004  1.0    0.656300    0.008900    0.090638  Uiso   1.00  Ir
   Ir005  1.0    0.361036    0.012798    0.119569  Uiso   1.00  Ir
   Ir006  1.0    0.861036    0.512798    0.119569  Uiso   1.00  Ir
   Ir007  1.0    0.065771    0.016695    0.148501  Uiso   1.00  Ir
   Ir008  1.0    0.796933    0.243016    0.181167  Uiso   1.00  Ir
   Ir009  1.0    0.832496    0.791111    0.186193  Uiso   1.00  Ir
   Ir010  1.0    0.567886    0.018942    0.220063  Uiso   1.00  Ir
   Ir011  1.0    0.265798    0.016891    0.246570  Uiso   1.00  Ir
   Ir012  1.0    0.767484    0.520111    0.248811  Uiso   1.00  Ir
   Ir013  1.0    0.973195    0.018318    0.276206  Uiso   1.00  Ir
   Ir014  1.0    0.698791    0.258488    0.311001  Uiso   1.00  Ir
   Ir015  1.0    0.742301    0.801272    0.312348  Uiso   1.00  Ir
   Ir016  1.0    0.467576    0.014696    0.347025  Uiso   1.00  Ir
   Ir017  1.0    0.172481   -0.001120    0.374146  Uiso   1.00  Ir
   Ir018  1.0    0.647877    0.547044    0.369667  Uiso   1.00  Ir
    H001  1.0    0.738855    0.641822    0.038259  Uiso   1.00   H
    H002  1.0    0.648360    0.621709    0.159787  Uiso   1.00   H
    H003  1.0    0.536505    0.900268    0.015115  Uiso   1.00   H
    H004  1.0    0.538113    0.822287    0.143568  Uiso   1.00   H
    H005  1.0    0.481810    0.194631    0.069726  Uiso   1.00   H
    H006  1.0    0.383533    0.214613    0.197013  Uiso   1.00   H
    H007  1.0    0.070357    0.384254    0.082586  Uiso   1.00   H
    H008  1.0    0.987205    0.394360    0.209029  Uiso   1.00   H
    H009  1.0    0.820524    0.477252    0.491263  Uiso   1.00   H
    O001  1.0    0.743854    0.529203    0.478259  Uiso   1.00   O
    O002  1.0    0.111827    0.859414    0.402212  Uiso   1.00   O
    O003  1.0    0.194656    0.123192    0.423858  Uiso   1.00   O
    O004  1.0    0.348757    0.911550    0.380384  Uiso   1.00   O
    O005  1.0    0.500313    0.136876    0.394718  Uiso   1.00   O
    O006  1.0    0.772421    0.165019    0.365059  Uiso   1.00   O
    O007  1.0    0.495963    0.604440    0.389239  Uiso   1.00   O
    O008  1.0    0.710080    0.448312    0.432735  Uiso   1.00   O
    O009  1.0    0.767360    0.672492    0.376417  Uiso   1.00   O
    O010  1.0    0.014904    0.137979    0.000000  Uiso   1.00   O
    O011  1.0    0.045146    0.672940    0.004274  Uiso   1.00   O
    O012  1.0    0.627285    0.910430    0.015881  Uiso   1.00   O
    O013  1.0    0.756270    0.110597    0.034108  Uiso   1.00   O
    O014  1.0    0.828198    0.613468    0.044272  Uiso   1.00   O
    O015  1.0    0.330648    0.918710    0.044619  Uiso   1.00   O
    O016  1.0    0.484066    0.098354    0.066299  Uiso   1.00   O
    O017  1.0    0.986517    0.403596    0.066645  Uiso   1.00   O
    O018  1.0    0.058445    0.906466    0.076809  Uiso   1.00   O
    O019  1.0    0.187430    0.106634    0.095036  Uiso   1.00   O
    O020  1.0    0.769569    0.344123    0.106644  Uiso   1.00   O
    O021  1.0    0.799811    0.879085    0.110917  Uiso   1.00   O
    O022  1.0    0.922261    0.146511    0.128221  Uiso   1.00   O
    O023  1.0    0.952503    0.681472    0.132495  Uiso   1.00   O
    O024  1.0    0.534642    0.918961    0.144102  Uiso   1.00   O
    O025  1.0    0.663627    0.119129    0.162329  Uiso   1.00   O
    O026  1.0    0.735555    0.622000    0.172494  Uiso   1.00   O
    O027  1.0    0.238006    0.927242    0.172840  Uiso   1.00   O
    O028  1.0    0.393035    0.117932    0.195918  Uiso   1.00   O
    O029  1.0    0.900384    0.409452    0.195739  Uiso   1.00   O
    O030  1.0    0.954686    0.922899    0.202195  Uiso   1.00   O
    O031  1.0    0.093931    0.107503    0.223858  Uiso   1.00   O
    O032  1.0    0.682664    0.348549    0.233997  Uiso   1.00   O
    O033  1.0    0.708444    0.890885    0.238743  Uiso   1.00   O
    O034  1.0    0.834589    0.156412    0.256369  Uiso   1.00   O
    O035  1.0    0.858135    0.687050    0.259563  Uiso   1.00   O
    O036  1.0    0.441279    0.935720    0.269330  Uiso   1.00   O
    O037  1.0    0.577115    0.124428    0.289556  Uiso   1.00   O
    O038  1.0    0.642777    0.634547    0.292795  Uiso   1.00   O
    O039  1.0    0.148374    0.921179    0.292163  Uiso   1.00   O
    O040  1.0    0.293036    0.101887    0.319290  Uiso   1.00   O
    O041  1.0    0.789731    0.427734    0.321747  Uiso   1.00   O
    O042  1.0    0.874011    0.911633    0.324842  Uiso   1.00   O
    O043  1.0    0.030161    0.104740    0.343743  Uiso   1.00   O
    O044  1.0    0.573007    0.375770    0.340376  Uiso   1.00   O
    O045  1.0    0.600900    0.876161    0.356877  Uiso   1.00   O
