# Supplementary material for: Tunnel-structured IrOx unlocks catalytic efficiency in proton exchange membrane water electrolyzers
Source: Nat Commun. 2025 Aug 15;16:7608. doi: 10.1038/s41467-025-62861-0 (PMC12356887; doi:10.1038/s41467-025-62861-0)
Supplement: Supplementary file 3 — Supplementary Data 1 [file 41467_2025_62861_MOESM3_ESM.zip › Supplementary_Data_1/slab/activity/AEM/3x3-110-M.txt]

data_created_by_vaspkit_code
_audit_creation_date          Wed May  7 19:50:14 2025
_pd_phase_name                     'CIF files'
_cell_length_a                    13.68511691
_cell_length_b                     3.23582635
_cell_length_c                    29.63870802
_cell_angle_alpha                     90.0000
_cell_angle_beta                      90.0000
_cell_angle_gamma                     90.0000
_symmetry_space_group_name_H-M           'P 1'
_symmetry_Int_Tables_number            1
loop_
_symmetry_equiv_pos_as_xyz
    'x, y, z'
loop_
   _atom_site_label
   _atom_site_occupancy
   _atom_site_fract_x
   _atom_site_fract_y
   _atom_site_fract_z
   _atom_site_thermal_displace_type
   _atom_site_U_iso_or_equiv
   _atom_site_type_symbol
   Ir001  1.0    0.122512    0.000000    0.046100  Uiso   1.00  Ir
   Ir002  1.0    0.887784    0.500000    0.051438  Uiso   1.00  Ir
   Ir003  1.0    0.749161    0.000000    0.120388  Uiso   1.00  Ir
   Ir004  1.0    0.249161    0.500000    0.120388  Uiso   1.00  Ir
   Ir005  1.0    0.610537    0.500000    0.189337  Uiso   1.00  Ir
   Ir006  1.0    0.375810    0.000000    0.194675  Uiso   1.00  Ir
   Ir007  1.0    0.618040    0.000085    0.296957  Uiso   1.00  Ir
   Ir008  1.0    0.388182    0.499835    0.303912  Uiso   1.00  Ir
   Ir009  1.0    0.241809   -0.000272    0.371057  Uiso   1.00  Ir
   Ir010  1.0    0.753277    0.500064    0.369288  Uiso   1.00  Ir
   Ir011  1.0    0.106828    0.499712    0.439494  Uiso   1.00  Ir
   Ir012  1.0    0.878011   -0.000091    0.439777  Uiso   1.00  Ir
    H001  1.0    0.181014    0.499873    0.304294  Uiso   1.00   H
    H002  1.0    0.097621    0.000000    0.137270  Uiso   1.00   H
    H003  1.0    0.227414    0.500000    0.209563  Uiso   1.00   H
    H004  1.0    0.946336    0.000000    0.118082  Uiso   1.00   H
    H005  1.0    0.804800    0.500000    0.186143  Uiso   1.00   H
    H006  1.0    0.768206    0.500210    0.275043  Uiso   1.00   H
    O001  1.0    0.864894    0.000000    0.009777  Uiso   1.00   O
    O002  1.0    0.032494    0.500000    0.044604  Uiso   1.00   O
    O003  1.0    0.216107    0.500000    0.052392  Uiso   1.00   O
    O004  1.0    0.747172    0.500000    0.076434  Uiso   1.00   O
    O005  1.0    0.892722    0.000000    0.096122  Uiso   1.00   O
    O006  1.0    0.152730    0.000000    0.115720  Uiso   1.00   O
    O007  1.0    0.345591    0.000000    0.125055  Uiso   1.00   O
    O008  1.0    0.605599    0.000000    0.144653  Uiso   1.00   O
    O009  1.0    0.751149    0.500000    0.164341  Uiso   1.00   O
    O010  1.0    0.282214    0.500000    0.188383  Uiso   1.00   O
    O011  1.0    0.465828    0.500000    0.196171  Uiso   1.00   O
    O012  1.0    0.622474   -0.000008    0.230396  Uiso   1.00   O
    O013  1.0    0.375384   -0.000104    0.262158  Uiso   1.00   O
    O014  1.0    0.530976    0.500030    0.303628  Uiso   1.00   O
    O015  1.0    0.717216    0.499993    0.298101  Uiso   1.00   O
    O016  1.0    0.237705    0.499850    0.324299  Uiso   1.00   O
    O017  1.0    0.381781   -0.000270    0.346661  Uiso   1.00   O
    O018  1.0    0.662144    0.000084    0.362416  Uiso   1.00   O
    O019  1.0    0.845699    0.000152    0.373901  Uiso   1.00   O
    O020  1.0    0.102923   -0.000205    0.395145  Uiso   1.00   O
    O021  1.0    0.243093    0.499762    0.412454  Uiso   1.00   O
    O022  1.0    0.784798    0.499904    0.435936  Uiso   1.00   O
    O023  1.0    0.963555    0.499942    0.445997  Uiso   1.00   O
    O024  1.0    0.123953   -0.000199    0.477001  Uiso   1.00   O
