# Supplementary material for: Tunnel-structured IrOx unlocks catalytic efficiency in proton exchange membrane water electrolyzers
Source: Nat Commun. 2025 Aug 15;16:7608. doi: 10.1038/s41467-025-62861-0 (PMC12356887; doi:10.1038/s41467-025-62861-0)
Supplement: Supplementary file 3 — Supplementary Data 1 [file 41467_2025_62861_MOESM3_ESM.zip › Supplementary_Data_1/slab/activity/AEM/3x3-110-O.txt]

data_created_by_vaspkit_code
_audit_creation_date          Wed May  7 19:50:14 2025
_pd_phase_name                     'CIF files'
_cell_length_a                    13.68511691
_cell_length_b                     3.23582635
_cell_length_c                    29.63870802
_cell_angle_alpha                     90.0000
_cell_angle_beta                      90.0000
_cell_angle_gamma                     90.0000
_symmetry_space_group_name_H-M           'P 1'
_symmetry_Int_Tables_number            1
loop_
_symmetry_equiv_pos_as_xyz
    'x, y, z'
loop_
   _atom_site_label
   _atom_site_occupancy
   _atom_site_fract_x
   _atom_site_fract_y
   _atom_site_fract_z
   _atom_site_thermal_displace_type
   _atom_site_U_iso_or_equiv
   _atom_site_type_symbol
   Ir001  1.0    0.122512    0.000000    0.046100  Uiso   1.00  Ir
   Ir002  1.0    0.887784    0.500000    0.051438  Uiso   1.00  Ir
   Ir003  1.0    0.749161    0.000000    0.120388  Uiso   1.00  Ir
   Ir004  1.0    0.249161    0.500000    0.120388  Uiso   1.00  Ir
   Ir005  1.0    0.610537    0.500000    0.189337  Uiso   1.00  Ir
   Ir006  1.0    0.375810    0.000000    0.194675  Uiso   1.00  Ir
   Ir007  1.0    0.621886    0.999661    0.297098  Uiso   1.00  Ir
   Ir008  1.0    0.391991    0.499864    0.303558  Uiso   1.00  Ir
   Ir009  1.0    0.242897   -0.000016    0.368716  Uiso   1.00  Ir
   Ir010  1.0    0.755654    0.499772    0.369948  Uiso   1.00  Ir
   Ir011  1.0    0.104253    0.499974    0.434181  Uiso   1.00  Ir
   Ir012  1.0    0.872729    0.999821    0.445579  Uiso   1.00  Ir
    H001  1.0    0.185929    0.500020    0.301215  Uiso   1.00   H
    H002  1.0    0.097621    0.000000    0.137270  Uiso   1.00   H
    H003  1.0    0.227414    0.500000    0.209563  Uiso   1.00   H
    H004  1.0    0.946336    0.000000    0.118082  Uiso   1.00   H
    H005  1.0    0.804800    0.500000    0.186143  Uiso   1.00   H
    H006  1.0    0.774383    0.499517    0.276375  Uiso   1.00   H
    O001  1.0    0.847564    0.000204    0.503981  Uiso   1.00   O
    O002  1.0    0.864894    0.000000    0.009777  Uiso   1.00   O
    O003  1.0    0.032494    0.500000    0.044604  Uiso   1.00   O
    O004  1.0    0.216107    0.500000    0.052392  Uiso   1.00   O
    O005  1.0    0.747172    0.500000    0.076434  Uiso   1.00   O
    O006  1.0    0.892722    0.000000    0.096122  Uiso   1.00   O
    O007  1.0    0.152730    0.000000    0.115720  Uiso   1.00   O
    O008  1.0    0.345591    0.000000    0.125055  Uiso   1.00   O
    O009  1.0    0.605599    0.000000    0.144653  Uiso   1.00   O
    O010  1.0    0.751149    0.500000    0.164341  Uiso   1.00   O
    O011  1.0    0.282214    0.500000    0.188383  Uiso   1.00   O
    O012  1.0    0.465828    0.500000    0.196171  Uiso   1.00   O
    O013  1.0    0.622598   -0.000093    0.230367  Uiso   1.00   O
    O014  1.0    0.377385   -0.000194    0.262041  Uiso   1.00   O
    O015  1.0    0.534659    0.499778    0.303998  Uiso   1.00   O
    O016  1.0    0.721962    0.499488    0.298725  Uiso   1.00   O
    O017  1.0    0.241025    0.499966    0.322181  Uiso   1.00   O
    O018  1.0    0.383891    0.000003    0.346141  Uiso   1.00   O
    O019  1.0    0.664701    0.999602    0.362702  Uiso   1.00   O
    O020  1.0    0.844206    0.999952    0.378552  Uiso   1.00   O
    O021  1.0    0.101547   -0.000076    0.390408  Uiso   1.00   O
    O022  1.0    0.243351    0.499943    0.410348  Uiso   1.00   O
    O023  1.0    0.777440    0.499897    0.436220  Uiso   1.00   O
    O024  1.0    0.960532    0.500017    0.442392  Uiso   1.00   O
    O025  1.0    0.120045    0.000035    0.471833  Uiso   1.00   O
