# Supplementary material for: Tunnel-structured IrOx unlocks catalytic efficiency in proton exchange membrane water electrolyzers
Source: Nat Commun. 2025 Aug 15;16:7608. doi: 10.1038/s41467-025-62861-0 (PMC12356887; doi:10.1038/s41467-025-62861-0)
Supplement: Supplementary file 3 — Supplementary Data 1 [file 41467_2025_62861_MOESM3_ESM.zip › Supplementary_Data_1/slab/activity/AEM/3x3-110-OH.txt]

data_created_by_vaspkit_code
_audit_creation_date          Wed May  7 19:50:14 2025
_pd_phase_name                     'CIF files'
_cell_length_a                    13.68511691
_cell_length_b                     3.23582635
_cell_length_c                    29.63870802
_cell_angle_alpha                     90.0000
_cell_angle_beta                      90.0000
_cell_angle_gamma                     90.0000
_symmetry_space_group_name_H-M           'P 1'
_symmetry_Int_Tables_number            1
loop_
_symmetry_equiv_pos_as_xyz
    'x, y, z'
loop_
   _atom_site_label
   _atom_site_occupancy
   _atom_site_fract_x
   _atom_site_fract_y
   _atom_site_fract_z
   _atom_site_thermal_displace_type
   _atom_site_U_iso_or_equiv
   _atom_site_type_symbol
   Ir001  1.0    0.122512    0.000000    0.046100  Uiso   1.00  Ir
   Ir002  1.0    0.887784    0.500000    0.051438  Uiso   1.00  Ir
   Ir003  1.0    0.749161    0.000000    0.120388  Uiso   1.00  Ir
   Ir004  1.0    0.249161    0.500000    0.120388  Uiso   1.00  Ir
   Ir005  1.0    0.610537    0.500000    0.189337  Uiso   1.00  Ir
   Ir006  1.0    0.375810    0.000000    0.194675  Uiso   1.00  Ir
   Ir007  1.0    0.618975    0.001015    0.296760  Uiso   1.00  Ir
   Ir008  1.0    0.389268    0.503646    0.303872  Uiso   1.00  Ir
   Ir009  1.0    0.240293    0.006647    0.369335  Uiso   1.00  Ir
   Ir010  1.0    0.754004    0.503151    0.368759  Uiso   1.00  Ir
   Ir011  1.0    0.101751    0.508568    0.435594  Uiso   1.00  Ir
   Ir012  1.0    0.872499   -0.004335    0.442045  Uiso   1.00  Ir
    H001  1.0    0.183307    0.507540    0.301807  Uiso   1.00   H
    H002  1.0    0.097621    0.000000    0.137270  Uiso   1.00   H
    H003  1.0    0.227414    0.500000    0.209563  Uiso   1.00   H
    H004  1.0    0.946336    0.000000    0.118082  Uiso   1.00   H
    H005  1.0    0.804800    0.500000    0.186143  Uiso   1.00   H
    H006  1.0    0.769549    0.501389    0.274469  Uiso   1.00   H
    H007  1.0    0.836914   -0.205929    0.519682  Uiso   1.00   H
    O001  1.0    0.858915    0.057568    0.506725  Uiso   1.00   O
    O002  1.0    0.864894    0.000000    0.009777  Uiso   1.00   O
    O003  1.0    0.032494    0.500000    0.044604  Uiso   1.00   O
    O004  1.0    0.216107    0.500000    0.052392  Uiso   1.00   O
    O005  1.0    0.747172    0.500000    0.076434  Uiso   1.00   O
    O006  1.0    0.892722    0.000000    0.096122  Uiso   1.00   O
    O007  1.0    0.152730    0.000000    0.115720  Uiso   1.00   O
    O008  1.0    0.345591    0.000000    0.125055  Uiso   1.00   O
    O009  1.0    0.605599    0.000000    0.144653  Uiso   1.00   O
    O010  1.0    0.751149    0.500000    0.164341  Uiso   1.00   O
    O011  1.0    0.282214    0.500000    0.188383  Uiso   1.00   O
    O012  1.0    0.465828    0.500000    0.196171  Uiso   1.00   O
    O013  1.0    0.620457    0.000210    0.230225  Uiso   1.00   O
    O014  1.0    0.376173    0.003183    0.262210  Uiso   1.00   O
    O015  1.0    0.531971    0.501799    0.303688  Uiso   1.00   O
    O016  1.0    0.718616    0.500980    0.297557  Uiso   1.00   O
    O017  1.0    0.238372    0.506424    0.322755  Uiso   1.00   O
    O018  1.0    0.381653    0.003613    0.346602  Uiso   1.00   O
    O019  1.0    0.662691    0.002024    0.361951  Uiso   1.00   O
    O020  1.0    0.844415    0.001849    0.375519  Uiso   1.00   O
    O021  1.0    0.099116    0.007760    0.391338  Uiso   1.00   O
    O022  1.0    0.240033    0.506800    0.410735  Uiso   1.00   O
    O023  1.0    0.778739    0.497236    0.435359  Uiso   1.00   O
    O024  1.0    0.959769    0.510462    0.442808  Uiso   1.00   O
    O025  1.0    0.119250    0.008781    0.473034  Uiso   1.00   O
