# Supplementary material for: Tunnel-structured IrOx unlocks catalytic efficiency in proton exchange membrane water electrolyzers
Source: Nat Commun. 2025 Aug 15;16:7608. doi: 10.1038/s41467-025-62861-0 (PMC12356887; doi:10.1038/s41467-025-62861-0)
Supplement: Supplementary file 3 — Supplementary Data 1 [file 41467_2025_62861_MOESM3_ESM.zip › Supplementary_Data_1/slab/activity/AEM/3x3-111-OH.txt]

data_created_by_vaspkit_code
_audit_creation_date          Wed May  7 19:50:14 2025
_pd_phase_name                     'CIF files'
_cell_length_a                    10.67205726
_cell_length_b                    10.64255883
_cell_length_c                    23.70142123
_cell_angle_alpha                     90.0000
_cell_angle_beta                      90.0000
_cell_angle_gamma                     79.8900
_symmetry_space_group_name_H-M           'P 1'
_symmetry_Int_Tables_number            1
loop_
_symmetry_equiv_pos_as_xyz
    'x, y, z'
loop_
   _atom_site_label
   _atom_site_occupancy
   _atom_site_fract_x
   _atom_site_fract_y
   _atom_site_fract_z
   _atom_site_thermal_displace_type
   _atom_site_U_iso_or_equiv
   _atom_site_type_symbol
   Ir001  1.0    0.168770    0.944720    0.016516  Uiso   1.00  Ir
   Ir002  1.0    0.957579    0.711444    0.024773  Uiso   1.00  Ir
   Ir003  1.0    0.921841    0.421314    0.050663  Uiso   1.00  Ir
   Ir004  1.0    0.886102    0.131184    0.076553  Uiso   1.00  Ir
   Ir005  1.0    0.674912    0.897909    0.084810  Uiso   1.00  Ir
   Ir006  1.0    0.382761    0.881971    0.113344  Uiso   1.00  Ir
   Ir007  1.0    0.090610    0.866034    0.141878  Uiso   1.00  Ir
   Ir008  1.0    0.879420    0.632759    0.150135  Uiso   1.00  Ir
   Ir009  1.0    0.843681    0.342628    0.176025  Uiso   1.00  Ir
   Ir010  1.0    0.809141    0.048559    0.200710  Uiso   1.00  Ir
   Ir011  1.0    0.600963    0.813288    0.209108  Uiso   1.00  Ir
   Ir012  1.0    0.304223    0.798065    0.239989  Uiso   1.00  Ir
   Ir013  1.0    0.015641    0.782648    0.266952  Uiso   1.00  Ir
   Ir014  1.0    0.801542    0.559352    0.276694  Uiso   1.00  Ir
   Ir015  1.0    0.756015    0.265586    0.301756  Uiso   1.00  Ir
   Ir016  1.0    0.725576    0.971066    0.328087  Uiso   1.00  Ir
   Ir017  1.0    0.518946    0.724768    0.334959  Uiso   1.00  Ir
   Ir018  1.0    0.223932    0.694375    0.358038  Uiso   1.00  Ir
    H001  1.0    0.426453    0.862367    0.007670  Uiso   1.00   H
    H002  1.0    0.297420    0.677334    0.143690  Uiso   1.00   H
    H003  1.0    0.751457    0.297687    0.008363  Uiso   1.00   H
    H004  1.0    0.674204    0.219494    0.131765  Uiso   1.00   H
    H005  1.0    0.583897    0.145047    0.253441  Uiso   1.00   H
    H006  1.0    0.093051    0.550386    0.092281  Uiso   1.00   H
    H007  1.0    0.023302    0.462585    0.218527  Uiso   1.00   H
    H008  1.0    0.940764    0.369744    0.340033  Uiso   1.00   H
    H009  1.0    0.477273    0.081810    0.089366  Uiso   1.00   H
    H010  1.0    0.392692    0.010857    0.211582  Uiso   1.00   H
    H011  1.0    0.164698    0.821459    0.440282  Uiso   1.00   H
    O001  1.0    0.413803    0.608170    0.355272  Uiso   1.00   O
    O002  1.0    0.247818    0.773505    0.428386  Uiso   1.00   O
    O003  1.0    0.185467    0.544938    0.371379  Uiso   1.00   O
    O004  1.0    0.542106    0.809168    0.396247  Uiso   1.00   O
    O005  1.0    0.585296    0.062041    0.356158  Uiso   1.00   O
    O006  1.0    0.809424    0.858364    0.374375  Uiso   1.00   O
    O007  1.0    0.644760    0.857645    0.000000  Uiso   1.00   O
    O008  1.0    0.012717    0.078009    0.013132  Uiso   1.00   O
    O009  1.0    0.842030    0.274636    0.016989  Uiso   1.00   O
    O010  1.0    0.350871    0.845877    0.028895  Uiso   1.00   O
    O011  1.0    0.760253    0.029759    0.042762  Uiso   1.00   O
    O012  1.0    0.083428    0.812869    0.058564  Uiso   1.00   O
    O013  1.0    0.492810    0.996751    0.072431  Uiso   1.00   O
    O014  1.0    0.001652    0.567992    0.084338  Uiso   1.00   O
    O015  1.0    0.830965    0.764619    0.088195  Uiso   1.00   O
    O016  1.0    0.198922    0.984983    0.101326  Uiso   1.00   O
    O017  1.0    0.971444    0.277741    0.111033  Uiso   1.00   O
    O018  1.0    0.794078    0.486201    0.115655  Uiso   1.00   O
    O019  1.0    0.566600    0.778959    0.125362  Uiso   1.00   O
    O020  1.0    0.934557    0.999323    0.138493  Uiso   1.00   O
    O021  1.0    0.763870    0.195950    0.142350  Uiso   1.00   O
    O022  1.0    0.272712    0.767191    0.154257  Uiso   1.00   O
    O023  1.0    0.682094    0.951073    0.168124  Uiso   1.00   O
    O024  1.0    0.005269    0.734183    0.183926  Uiso   1.00   O
    O025  1.0    0.414275    0.921851    0.199721  Uiso   1.00   O
    O026  1.0    0.932928    0.484337    0.208862  Uiso   1.00   O
    O027  1.0    0.754100    0.682662    0.212801  Uiso   1.00   O
    O028  1.0    0.123469    0.896254    0.226083  Uiso   1.00   O
    O029  1.0    0.881461    0.202098    0.235525  Uiso   1.00   O
    O030  1.0    0.726394    0.411668    0.240158  Uiso   1.00   O
    O031  1.0    0.487457    0.704639    0.249589  Uiso   1.00   O
    O032  1.0    0.860508    0.923155    0.263204  Uiso   1.00   O
    O033  1.0    0.675142    0.121339    0.261157  Uiso   1.00   O
    O034  1.0    0.197043    0.678828    0.271364  Uiso   1.00   O
    O035  1.0    0.622164    0.848988    0.292478  Uiso   1.00   O
    O036  1.0    0.927155    0.654620    0.302293  Uiso   1.00   O
    O037  1.0    0.330534    0.824792    0.320828  Uiso   1.00   O
    O038  1.0    0.850040    0.401295    0.333998  Uiso   1.00   O
    O039  1.0    0.666620    0.594433    0.330579  Uiso   1.00   O
    O040  1.0    0.075868    0.818632    0.344341  Uiso   1.00   O
    O041  1.0    0.818360    0.121394    0.346977  Uiso   1.00   O
    O042  1.0    0.609003    0.338605    0.331422  Uiso   1.00   O
