# Supplementary material for: Tunnel-structured IrOx unlocks catalytic efficiency in proton exchange membrane water electrolyzers
Source: Nat Commun. 2025 Aug 15;16:7608. doi: 10.1038/s41467-025-62861-0 (PMC12356887; doi:10.1038/s41467-025-62861-0)
Supplement: Supplementary file 3 — Supplementary Data 1 [file 41467_2025_62861_MOESM3_ESM.zip › Supplementary_Data_1/slab/activity/AEM/3x3-111-OOH.txt]

data_created_by_vaspkit_code
_audit_creation_date          Wed May  7 19:50:14 2025
_pd_phase_name                     'CIF files'
_cell_length_a                    10.67205726
_cell_length_b                    10.64255883
_cell_length_c                    23.70142123
_cell_angle_alpha                     90.0000
_cell_angle_beta                      90.0000
_cell_angle_gamma                     79.8900
_symmetry_space_group_name_H-M           'P 1'
_symmetry_Int_Tables_number            1
loop_
_symmetry_equiv_pos_as_xyz
    'x, y, z'
loop_
   _atom_site_label
   _atom_site_occupancy
   _atom_site_fract_x
   _atom_site_fract_y
   _atom_site_fract_z
   _atom_site_thermal_displace_type
   _atom_site_U_iso_or_equiv
   _atom_site_type_symbol
   Ir001  1.0    0.168770    0.944720    0.016516  Uiso   1.00  Ir
   Ir002  1.0    0.957579    0.711444    0.024773  Uiso   1.00  Ir
   Ir003  1.0    0.921841    0.421314    0.050663  Uiso   1.00  Ir
   Ir004  1.0    0.886102    0.131184    0.076553  Uiso   1.00  Ir
   Ir005  1.0    0.674912    0.897909    0.084810  Uiso   1.00  Ir
   Ir006  1.0    0.382761    0.881971    0.113344  Uiso   1.00  Ir
   Ir007  1.0    0.090610    0.866034    0.141878  Uiso   1.00  Ir
   Ir008  1.0    0.879420    0.632759    0.150135  Uiso   1.00  Ir
   Ir009  1.0    0.843681    0.342628    0.176025  Uiso   1.00  Ir
   Ir010  1.0    0.809221    0.048498    0.200758  Uiso   1.00  Ir
   Ir011  1.0    0.601408    0.813590    0.208863  Uiso   1.00  Ir
   Ir012  1.0    0.303726    0.797931    0.239864  Uiso   1.00  Ir
   Ir013  1.0    0.016460    0.782636    0.267191  Uiso   1.00  Ir
   Ir014  1.0    0.801788    0.559324    0.276852  Uiso   1.00  Ir
   Ir015  1.0    0.755212    0.265553    0.301766  Uiso   1.00  Ir
   Ir016  1.0    0.725621    0.970045    0.328331  Uiso   1.00  Ir
   Ir017  1.0    0.518230    0.725375    0.332987  Uiso   1.00  Ir
   Ir018  1.0    0.224343    0.697482    0.359900  Uiso   1.00  Ir
    H001  1.0    0.426453    0.862367    0.007670  Uiso   1.00   H
    H002  1.0    0.297420    0.677334    0.143690  Uiso   1.00   H
    H003  1.0    0.751457    0.297687    0.008363  Uiso   1.00   H
    H004  1.0    0.674204    0.219494    0.131765  Uiso   1.00   H
    H005  1.0    0.584104    0.143414    0.253688  Uiso   1.00   H
    H006  1.0    0.093051    0.550386    0.092281  Uiso   1.00   H
    H007  1.0    0.023080    0.462240    0.218582  Uiso   1.00   H
    H008  1.0    0.938677    0.370019    0.341365  Uiso   1.00   H
    H009  1.0    0.477273    0.081810    0.089366  Uiso   1.00   H
    H010  1.0    0.392309    0.010752    0.211602  Uiso   1.00   H
    H011  1.0    0.421201    0.791714    0.441187  Uiso   1.00   H
    O001  1.0    0.356221    0.743848    0.459589  Uiso   1.00   O
    O002  1.0    0.411269    0.610796    0.355732  Uiso   1.00   O
    O003  1.0    0.242770    0.784266    0.429168  Uiso   1.00   O
    O004  1.0    0.179599    0.552604    0.377818  Uiso   1.00   O
    O005  1.0    0.532344    0.808824    0.397349  Uiso   1.00   O
    O006  1.0    0.584661    0.060901    0.355787  Uiso   1.00   O
    O007  1.0    0.810648    0.858237    0.374355  Uiso   1.00   O
    O008  1.0    0.644760    0.857645    0.000000  Uiso   1.00   O
    O009  1.0    0.012717    0.078009    0.013132  Uiso   1.00   O
    O010  1.0    0.842030    0.274636    0.016989  Uiso   1.00   O
    O011  1.0    0.350871    0.845877    0.028895  Uiso   1.00   O
    O012  1.0    0.760253    0.029759    0.042762  Uiso   1.00   O
    O013  1.0    0.083428    0.812869    0.058564  Uiso   1.00   O
    O014  1.0    0.492810    0.996751    0.072431  Uiso   1.00   O
    O015  1.0    0.001652    0.567992    0.084338  Uiso   1.00   O
    O016  1.0    0.830965    0.764619    0.088195  Uiso   1.00   O
    O017  1.0    0.198922    0.984983    0.101326  Uiso   1.00   O
    O018  1.0    0.971444    0.277741    0.111033  Uiso   1.00   O
    O019  1.0    0.794078    0.486201    0.115655  Uiso   1.00   O
    O020  1.0    0.566600    0.778959    0.125362  Uiso   1.00   O
    O021  1.0    0.934557    0.999323    0.138493  Uiso   1.00   O
    O022  1.0    0.763870    0.195950    0.142350  Uiso   1.00   O
    O023  1.0    0.272712    0.767191    0.154257  Uiso   1.00   O
    O024  1.0    0.682094    0.951073    0.168124  Uiso   1.00   O
    O025  1.0    0.005269    0.734183    0.183926  Uiso   1.00   O
    O026  1.0    0.414214    0.921851    0.199620  Uiso   1.00   O
    O027  1.0    0.932782    0.484113    0.208794  Uiso   1.00   O
    O028  1.0    0.753778    0.681932    0.212597  Uiso   1.00   O
    O029  1.0    0.123600    0.896529    0.226177  Uiso   1.00   O
    O030  1.0    0.881223    0.202188    0.235610  Uiso   1.00   O
    O031  1.0    0.725865    0.412025    0.239986  Uiso   1.00   O
    O032  1.0    0.486684    0.704804    0.248830  Uiso   1.00   O
    O033  1.0    0.860691    0.922938    0.263174  Uiso   1.00   O
    O034  1.0    0.675452    0.120217    0.261281  Uiso   1.00   O
    O035  1.0    0.197203    0.678435    0.271993  Uiso   1.00   O
    O036  1.0    0.623483    0.847829    0.292690  Uiso   1.00   O
    O037  1.0    0.929317    0.652784    0.301774  Uiso   1.00   O
    O038  1.0    0.332067    0.826840    0.320389  Uiso   1.00   O
    O039  1.0    0.848401    0.401628    0.334153  Uiso   1.00   O
    O040  1.0    0.666923    0.595962    0.330288  Uiso   1.00   O
    O041  1.0    0.077138    0.821461    0.343788  Uiso   1.00   O
    O042  1.0    0.817232    0.121896    0.347160  Uiso   1.00   O
    O043  1.0    0.607605    0.338188    0.330931  Uiso   1.00   O
