# Supplementary material for: Tunnel-structured IrOx unlocks catalytic efficiency in proton exchange membrane water electrolyzers
Source: Nat Commun. 2025 Aug 15;16:7608. doi: 10.1038/s41467-025-62861-0 (PMC12356887; doi:10.1038/s41467-025-62861-0)
Supplement: Supplementary file 3 — Supplementary Data 1 [file 41467_2025_62861_MOESM3_ESM.zip › Supplementary_Data_1/slab/activity/inner_water_slab/2x2-001-M.txt]

data_created_by_vaspkit_code
_audit_creation_date          Sat May 10 11:02:42 2025
_pd_phase_name                     'CIF files'
_cell_length_a                     9.93090000
_cell_length_b                    10.48720000
_cell_length_c                    23.01810000
_cell_angle_alpha                     90.0000
_cell_angle_beta                      90.0000
_cell_angle_gamma                     88.2399
_symmetry_space_group_name_H-M           'P 1'
_symmetry_Int_Tables_number            1
loop_
_symmetry_equiv_pos_as_xyz
    'x, y, z'
loop_
   _atom_site_label
   _atom_site_occupancy
   _atom_site_fract_x
   _atom_site_fract_y
   _atom_site_fract_z
   _atom_site_thermal_displace_type
   _atom_site_U_iso_or_equiv
   _atom_site_type_symbol
   Ir001  1.0    0.651880    0.161890    0.000000  Uiso   1.00  Ir
   Ir002  1.0    0.832650    0.644960    0.000000  Uiso   1.00  Ir
   Ir003  1.0    0.167350    0.355040    0.000000  Uiso   1.00  Ir
   Ir004  1.0    0.348120    0.838110    0.000000  Uiso   1.00  Ir
   Ir005  1.0    0.151880    0.661890    0.069670  Uiso   1.00  Ir
   Ir006  1.0    0.848120    0.338110    0.069670  Uiso   1.00  Ir
   Ir007  1.0    0.332650    0.144960    0.069670  Uiso   1.00  Ir
   Ir008  1.0    0.667350    0.855050    0.069670  Uiso   1.00  Ir
   Ir009  1.0    0.651880    0.161890    0.139340  Uiso   1.00  Ir
   Ir010  1.0    0.348120    0.838110    0.139340  Uiso   1.00  Ir
   Ir011  1.0    0.826918    0.648720    0.142677  Uiso   1.00  Ir
   Ir012  1.0    0.167350    0.355040    0.139340  Uiso   1.00  Ir
   Ir013  1.0    0.149705    0.659144    0.208495  Uiso   1.00  Ir
   Ir014  1.0    0.332200    0.145340    0.207650  Uiso   1.00  Ir
   Ir015  1.0    0.679124    0.837506    0.207217  Uiso   1.00  Ir
   Ir016  1.0    0.845910    0.337990    0.208040  Uiso   1.00  Ir
   Ir017  1.0    0.652775    0.157596    0.276538  Uiso   1.00  Ir
   Ir018  1.0    0.355025    0.841061    0.277766  Uiso   1.00  Ir
   Ir019  1.0    0.826188    0.648423    0.273172  Uiso   1.00  Ir
   Ir020  1.0    0.162481    0.352630    0.277734  Uiso   1.00  Ir
   Ir021  1.0    0.130356    0.659515    0.351983  Uiso   1.00  Ir
   Ir022  1.0    0.843024    0.324814    0.350469  Uiso   1.00  Ir
   Ir023  1.0    0.319634    0.141751    0.350323  Uiso   1.00  Ir
   Ir024  1.0    0.689395    0.858217    0.351839  Uiso   1.00  Ir
    O001  1.0    0.455030    0.145190    0.000000  Uiso   1.00   O
    O002  1.0    0.200830    0.159930    0.000000  Uiso   1.00   O
    O003  1.0    0.799170    0.840070    0.000000  Uiso   1.00   O
    O004  1.0    0.150780    0.787730    0.000000  Uiso   1.00   O
    O005  1.0    0.544970    0.854810    0.000000  Uiso   1.00   O
    O006  1.0    0.176280    0.544610    0.000000  Uiso   1.00   O
    O007  1.0    0.823720    0.455390    0.000000  Uiso   1.00   O
    O008  1.0    0.849220    0.212270    0.000000  Uiso   1.00   O
    O009  1.0    0.299170    0.340070    0.069670  Uiso   1.00   O
    O010  1.0    0.650780    0.287730    0.069670  Uiso   1.00   O
    O011  1.0    0.702715    0.667133    0.070546  Uiso   1.00   O
    O012  1.0    0.323720    0.955390    0.069670  Uiso   1.00   O
    O013  1.0    0.044970    0.354810    0.069670  Uiso   1.00   O
    O014  1.0    0.956435    0.636805    0.068641  Uiso   1.00   O
    O015  1.0    0.676280    0.044610    0.069670  Uiso   1.00   O
    O016  1.0    0.349220    0.712270    0.069670  Uiso   1.00   O
    O017  1.0    0.200830    0.159930    0.139340  Uiso   1.00   O
    O018  1.0    0.455030    0.145190    0.139340  Uiso   1.00   O
    O019  1.0    0.546557    0.843575    0.139866  Uiso   1.00   O
    O020  1.0    0.827124    0.459042    0.140223  Uiso   1.00   O
    O021  1.0    0.176280    0.544610    0.139340  Uiso   1.00   O
    O022  1.0    0.849220    0.212270    0.139340  Uiso   1.00   O
    O023  1.0    0.150780    0.787730    0.139340  Uiso   1.00   O
    O024  1.0    0.806374    0.839499    0.138304  Uiso   1.00   O
    O025  1.0    0.953617    0.642067    0.208034  Uiso   1.00   O
    O026  1.0    0.328415    0.955886    0.207987  Uiso   1.00   O
    O027  1.0    0.667842    0.039893    0.206759  Uiso   1.00   O
    O028  1.0    0.351901    0.709126    0.209537  Uiso   1.00   O
    O029  1.0    0.650502    0.284621    0.208995  Uiso   1.00   O
    O030  1.0    0.299154    0.340313    0.209654  Uiso   1.00   O
    O031  1.0    0.041830    0.359380    0.207790  Uiso   1.00   O
    O032  1.0    0.199443    0.160573    0.273711  Uiso   1.00   O
    O033  1.0    0.810727    0.839467    0.273257  Uiso   1.00   O
    O034  1.0    0.848036    0.212114    0.273965  Uiso   1.00   O
    O035  1.0    0.145210    0.793421    0.275408  Uiso   1.00   O
    O036  1.0    0.808019    0.458279    0.272204  Uiso   1.00   O
    O037  1.0    0.551688    0.843240    0.274399  Uiso   1.00   O
    O038  1.0    0.453132    0.144730    0.276394  Uiso   1.00   O
    O039  1.0    0.172278    0.546616    0.277839  Uiso   1.00   O
    O040  1.0    0.945276    0.626714    0.343861  Uiso   1.00   O
    O041  1.0    0.023931    0.359727    0.335948  Uiso   1.00   O
    O042  1.0    0.334607    0.962024    0.339985  Uiso   1.00   O
    O043  1.0    0.672063    0.032243    0.336213  Uiso   1.00   O
    O044  1.0    0.345594    0.707737    0.343658  Uiso   1.00   O
    O045  1.0    0.656619    0.293580    0.334756  Uiso   1.00   O
    O046  1.0    0.299805    0.325796    0.336688  Uiso   1.00   O
    O047  1.0    0.690887    0.679844    0.334606  Uiso   1.00   O
    O048  1.0    0.109338    0.806505    0.386853  Uiso   1.00   O
    O049  1.0    0.168844    0.525562    0.395310  Uiso   1.00   O
    O050  1.0    0.171617    0.130853    0.391519  Uiso   1.00   O
    O051  1.0    0.461108    0.162434    0.394636  Uiso   1.00   O
    O052  1.0    0.799053    0.457915    0.393573  Uiso   1.00   O
    O053  1.0    0.874478    0.187926    0.392853  Uiso   1.00   O
    O054  1.0    0.837603    0.865935    0.393248  Uiso   1.00   O
    O055  1.0    0.550956    0.842544    0.398999  Uiso   1.00   O
    O056  1.0    0.474383    0.514550    0.232565  Uiso   1.00   O
    H001  1.0    0.081940    0.856660    0.001860  Uiso   1.00   H
    H002  1.0    0.421290    0.645420    0.067310  Uiso   1.00   H
    H003  1.0    0.079830    0.855610    0.139710  Uiso   1.00   H
    H004  1.0    0.424082    0.616175    0.216843  Uiso   1.00   H
    H005  1.0    0.074655    0.861370    0.275998  Uiso   1.00   H
    H006  1.0    0.401154    0.630778    0.335763  Uiso   1.00   H
    H007  1.0    0.417957    0.438806    0.221801  Uiso   1.00   H
    H008  1.0    0.570401    0.493112    0.228383  Uiso   1.00   H
