# Supplementary material for: Tunnel-structured IrOx unlocks catalytic efficiency in proton exchange membrane water electrolyzers
Source: Nat Commun. 2025 Aug 15;16:7608. doi: 10.1038/s41467-025-62861-0 (PMC12356887; doi:10.1038/s41467-025-62861-0)
Supplement: Supplementary file 3 — Supplementary Data 1 [file 41467_2025_62861_MOESM3_ESM.zip › Supplementary_Data_1/slab/activity/inner_water_slab/2x2-001-O.txt]

data_created_by_vaspkit_code
_audit_creation_date          Sat May 10 11:02:42 2025
_pd_phase_name                     'CIF files'
_cell_length_a                     9.93090000
_cell_length_b                    10.48720000
_cell_length_c                    23.01810000
_cell_angle_alpha                     90.0000
_cell_angle_beta                      90.0000
_cell_angle_gamma                     88.2399
_symmetry_space_group_name_H-M           'P 1'
_symmetry_Int_Tables_number            1
loop_
_symmetry_equiv_pos_as_xyz
    'x, y, z'
loop_
   _atom_site_label
   _atom_site_occupancy
   _atom_site_fract_x
   _atom_site_fract_y
   _atom_site_fract_z
   _atom_site_thermal_displace_type
   _atom_site_U_iso_or_equiv
   _atom_site_type_symbol
   Ir001  1.0    0.651880    0.161890    0.000000  Uiso   1.00  Ir
   Ir002  1.0    0.832650    0.644960    0.000000  Uiso   1.00  Ir
   Ir003  1.0    0.167350    0.355040    0.000000  Uiso   1.00  Ir
   Ir004  1.0    0.348120    0.838110    0.000000  Uiso   1.00  Ir
   Ir005  1.0    0.151880    0.661890    0.069670  Uiso   1.00  Ir
   Ir006  1.0    0.848120    0.338110    0.069670  Uiso   1.00  Ir
   Ir007  1.0    0.332650    0.144960    0.069670  Uiso   1.00  Ir
   Ir008  1.0    0.667350    0.855050    0.069670  Uiso   1.00  Ir
   Ir009  1.0    0.651880    0.161890    0.139340  Uiso   1.00  Ir
   Ir010  1.0    0.348120    0.838110    0.139340  Uiso   1.00  Ir
   Ir011  1.0    0.831524    0.643257    0.139249  Uiso   1.00  Ir
   Ir012  1.0    0.167350    0.355040    0.139340  Uiso   1.00  Ir
   Ir013  1.0    0.148666    0.659478    0.208798  Uiso   1.00  Ir
   Ir014  1.0    0.332200    0.145340    0.207650  Uiso   1.00  Ir
   Ir015  1.0    0.668695    0.855199    0.208120  Uiso   1.00  Ir
   Ir016  1.0    0.845910    0.337990    0.208040  Uiso   1.00  Ir
   Ir017  1.0    0.653640    0.159679    0.277549  Uiso   1.00  Ir
   Ir018  1.0    0.350745    0.842370    0.278344  Uiso   1.00  Ir
   Ir019  1.0    0.830916    0.640611    0.278882  Uiso   1.00  Ir
   Ir020  1.0    0.163818    0.354151    0.277723  Uiso   1.00  Ir
   Ir021  1.0    0.134316    0.660040    0.353200  Uiso   1.00  Ir
   Ir022  1.0    0.848316    0.321666    0.351521  Uiso   1.00  Ir
   Ir023  1.0    0.318487    0.144248    0.350499  Uiso   1.00  Ir
   Ir024  1.0    0.689420    0.857772    0.351993  Uiso   1.00  Ir
    O001  1.0    0.455030    0.145190    0.000000  Uiso   1.00   O
    O002  1.0    0.200830    0.159930    0.000000  Uiso   1.00   O
    O003  1.0    0.799170    0.840070    0.000000  Uiso   1.00   O
    O004  1.0    0.150780    0.787730    0.000000  Uiso   1.00   O
    O005  1.0    0.544970    0.854810    0.000000  Uiso   1.00   O
    O006  1.0    0.176280    0.544610    0.000000  Uiso   1.00   O
    O007  1.0    0.823720    0.455390    0.000000  Uiso   1.00   O
    O008  1.0    0.849220    0.212270    0.000000  Uiso   1.00   O
    O009  1.0    0.299170    0.340070    0.069670  Uiso   1.00   O
    O010  1.0    0.650780    0.287730    0.069670  Uiso   1.00   O
    O011  1.0    0.701773    0.666434    0.069550  Uiso   1.00   O
    O012  1.0    0.323720    0.955390    0.069670  Uiso   1.00   O
    O013  1.0    0.044970    0.354810    0.069670  Uiso   1.00   O
    O014  1.0    0.956319    0.642870    0.069091  Uiso   1.00   O
    O015  1.0    0.676280    0.044610    0.069670  Uiso   1.00   O
    O016  1.0    0.349220    0.712270    0.069670  Uiso   1.00   O
    O017  1.0    0.200830    0.159930    0.139340  Uiso   1.00   O
    O018  1.0    0.455030    0.145190    0.139340  Uiso   1.00   O
    O019  1.0    0.543181    0.856735    0.139722  Uiso   1.00   O
    O020  1.0    0.828033    0.456049    0.138980  Uiso   1.00   O
    O021  1.0    0.176280    0.544610    0.139340  Uiso   1.00   O
    O022  1.0    0.849220    0.212270    0.139340  Uiso   1.00   O
    O023  1.0    0.150780    0.787730    0.139340  Uiso   1.00   O
    O024  1.0    0.799517    0.835830    0.139206  Uiso   1.00   O
    O025  1.0    0.952843    0.635790    0.208769  Uiso   1.00   O
    O026  1.0    0.323102    0.956667    0.207825  Uiso   1.00   O
    O027  1.0    0.667048    0.042476    0.207439  Uiso   1.00   O
    O028  1.0    0.349061    0.712551    0.210047  Uiso   1.00   O
    O029  1.0    0.651004    0.284752    0.209302  Uiso   1.00   O
    O030  1.0    0.300416    0.341299    0.209267  Uiso   1.00   O
    O031  1.0    0.700821    0.661265    0.207905  Uiso   1.00   O
    O032  1.0    0.041830    0.359380    0.207790  Uiso   1.00   O
    O033  1.0    0.199878    0.162211    0.273771  Uiso   1.00   O
    O034  1.0    0.803111    0.835455    0.274486  Uiso   1.00   O
    O035  1.0    0.849737    0.211045    0.273772  Uiso   1.00   O
    O036  1.0    0.141828    0.792742    0.275802  Uiso   1.00   O
    O037  1.0    0.813779    0.452898    0.276257  Uiso   1.00   O
    O038  1.0    0.546791    0.847792    0.276159  Uiso   1.00   O
    O039  1.0    0.453728    0.144393    0.276334  Uiso   1.00   O
    O040  1.0    0.173086    0.547820    0.278307  Uiso   1.00   O
    O041  1.0    0.949496    0.626596    0.346660  Uiso   1.00   O
    O042  1.0    0.029355    0.358096    0.337690  Uiso   1.00   O
    O043  1.0    0.328353    0.965485    0.338782  Uiso   1.00   O
    O044  1.0    0.672740    0.033102    0.336773  Uiso   1.00   O
    O045  1.0    0.345686    0.709030    0.344465  Uiso   1.00   O
    O046  1.0    0.660751    0.293089    0.336451  Uiso   1.00   O
    O047  1.0    0.303571    0.327195    0.336180  Uiso   1.00   O
    O048  1.0    0.692265    0.676363    0.338195  Uiso   1.00   O
    O049  1.0    0.113980    0.806771    0.388303  Uiso   1.00   O
    O050  1.0    0.175075    0.525863    0.396264  Uiso   1.00   O
    O051  1.0    0.170953    0.136248    0.392326  Uiso   1.00   O
    O052  1.0    0.460228    0.162192    0.395054  Uiso   1.00   O
    O053  1.0    0.805598    0.451614    0.396850  Uiso   1.00   O
    O054  1.0    0.881673    0.181055    0.391089  Uiso   1.00   O
    O055  1.0    0.837779    0.866411    0.393128  Uiso   1.00   O
    O056  1.0    0.549460    0.843542    0.398324  Uiso   1.00   O
    O057  1.0    0.469674    0.509789    0.231575  Uiso   1.00   O
    H001  1.0    0.081940    0.856660    0.001860  Uiso   1.00   H
    H002  1.0    0.421290    0.645420    0.067310  Uiso   1.00   H
    H003  1.0    0.079830    0.855610    0.139710  Uiso   1.00   H
    H004  1.0    0.425959    0.601277    0.218844  Uiso   1.00   H
    H005  1.0    0.070287    0.859793    0.276305  Uiso   1.00   H
    H006  1.0    0.405940    0.634426    0.338450  Uiso   1.00   H
    H007  1.0    0.410246    0.433280    0.219286  Uiso   1.00   H
    H008  1.0    0.565314    0.500117    0.221280  Uiso   1.00   H
