# Supplementary material for: Tunnel-structured IrOx unlocks catalytic efficiency in proton exchange membrane water electrolyzers
Source: Nat Commun. 2025 Aug 15;16:7608. doi: 10.1038/s41467-025-62861-0 (PMC12356887; doi:10.1038/s41467-025-62861-0)
Supplement: Supplementary file 3 — Supplementary Data 1 [file 41467_2025_62861_MOESM3_ESM.zip › Supplementary_Data_1/slab/activity/inner_water_slab/2x2-001-OH.txt]

data_created_by_vaspkit_code
_audit_creation_date          Sat May 10 11:02:42 2025
_pd_phase_name                     'CIF files'
_cell_length_a                     9.93090000
_cell_length_b                    10.48720000
_cell_length_c                    23.01810000
_cell_angle_alpha                     90.0000
_cell_angle_beta                      90.0000
_cell_angle_gamma                     88.2399
_symmetry_space_group_name_H-M           'P 1'
_symmetry_Int_Tables_number            1
loop_
_symmetry_equiv_pos_as_xyz
    'x, y, z'
loop_
   _atom_site_label
   _atom_site_occupancy
   _atom_site_fract_x
   _atom_site_fract_y
   _atom_site_fract_z
   _atom_site_thermal_displace_type
   _atom_site_U_iso_or_equiv
   _atom_site_type_symbol
   Ir001  1.0    0.651880    0.161890    0.000000  Uiso   1.00  Ir
   Ir002  1.0    0.832650    0.644960    0.000000  Uiso   1.00  Ir
   Ir003  1.0    0.167350    0.355040    0.000000  Uiso   1.00  Ir
   Ir004  1.0    0.348120    0.838110    0.000000  Uiso   1.00  Ir
   Ir005  1.0    0.151880    0.661890    0.069670  Uiso   1.00  Ir
   Ir006  1.0    0.848120    0.338110    0.069670  Uiso   1.00  Ir
   Ir007  1.0    0.332650    0.144960    0.069670  Uiso   1.00  Ir
   Ir008  1.0    0.667350    0.855050    0.069670  Uiso   1.00  Ir
   Ir009  1.0    0.651880    0.161890    0.139340  Uiso   1.00  Ir
   Ir010  1.0    0.348120    0.838110    0.139340  Uiso   1.00  Ir
   Ir011  1.0    0.831724    0.642419    0.138252  Uiso   1.00  Ir
   Ir012  1.0    0.167350    0.355040    0.139340  Uiso   1.00  Ir
   Ir013  1.0    0.146094    0.659800    0.209228  Uiso   1.00  Ir
   Ir014  1.0    0.332200    0.145340    0.207650  Uiso   1.00  Ir
   Ir015  1.0    0.667545    0.857583    0.208608  Uiso   1.00  Ir
   Ir016  1.0    0.845910    0.337990    0.208040  Uiso   1.00  Ir
   Ir017  1.0    0.654591    0.158703    0.277658  Uiso   1.00  Ir
   Ir018  1.0    0.349160    0.846182    0.280140  Uiso   1.00  Ir
   Ir019  1.0    0.832655    0.639163    0.280647  Uiso   1.00  Ir
   Ir020  1.0    0.164829    0.355815    0.277446  Uiso   1.00  Ir
   Ir021  1.0    0.132996    0.661886    0.354054  Uiso   1.00  Ir
   Ir022  1.0    0.850052    0.319768    0.351447  Uiso   1.00  Ir
   Ir023  1.0    0.320294    0.147473    0.350220  Uiso   1.00  Ir
   Ir024  1.0    0.690153    0.857666    0.352561  Uiso   1.00  Ir
    O001  1.0    0.455030    0.145190    0.000000  Uiso   1.00   O
    O002  1.0    0.200830    0.159930    0.000000  Uiso   1.00   O
    O003  1.0    0.799170    0.840070    0.000000  Uiso   1.00   O
    O004  1.0    0.150780    0.787730    0.000000  Uiso   1.00   O
    O005  1.0    0.544970    0.854810    0.000000  Uiso   1.00   O
    O006  1.0    0.176280    0.544610    0.000000  Uiso   1.00   O
    O007  1.0    0.823720    0.455390    0.000000  Uiso   1.00   O
    O008  1.0    0.849220    0.212270    0.000000  Uiso   1.00   O
    O009  1.0    0.299170    0.340070    0.069670  Uiso   1.00   O
    O010  1.0    0.650780    0.287730    0.069670  Uiso   1.00   O
    O011  1.0    0.701259    0.666181    0.069120  Uiso   1.00   O
    O012  1.0    0.323720    0.955390    0.069670  Uiso   1.00   O
    O013  1.0    0.044970    0.354810    0.069670  Uiso   1.00   O
    O014  1.0    0.955949    0.645255    0.069322  Uiso   1.00   O
    O015  1.0    0.676280    0.044610    0.069670  Uiso   1.00   O
    O016  1.0    0.349220    0.712270    0.069670  Uiso   1.00   O
    O017  1.0    0.200830    0.159930    0.139340  Uiso   1.00   O
    O018  1.0    0.455030    0.145190    0.139340  Uiso   1.00   O
    O019  1.0    0.543119    0.857303    0.139711  Uiso   1.00   O
    O020  1.0    0.828823    0.455338    0.138581  Uiso   1.00   O
    O021  1.0    0.176280    0.544610    0.139340  Uiso   1.00   O
    O022  1.0    0.849220    0.212270    0.139340  Uiso   1.00   O
    O023  1.0    0.150780    0.787730    0.139340  Uiso   1.00   O
    O024  1.0    0.798602    0.835207    0.139433  Uiso   1.00   O
    O025  1.0    0.951474    0.635380    0.208879  Uiso   1.00   O
    O026  1.0    0.323343    0.956824    0.208120  Uiso   1.00   O
    O027  1.0    0.670839    0.042550    0.207366  Uiso   1.00   O
    O028  1.0    0.348778    0.711570    0.211949  Uiso   1.00   O
    O029  1.0    0.652538    0.282688    0.209319  Uiso   1.00   O
    O030  1.0    0.300427    0.341287    0.208833  Uiso   1.00   O
    O031  1.0    0.696756    0.655582    0.208000  Uiso   1.00   O
    O032  1.0    0.041830    0.359380    0.207790  Uiso   1.00   O
    O033  1.0    0.200777    0.164073    0.273918  Uiso   1.00   O
    O034  1.0    0.802035    0.833806    0.274966  Uiso   1.00   O
    O035  1.0    0.850685    0.209951    0.273377  Uiso   1.00   O
    O036  1.0    0.139548    0.793880    0.276435  Uiso   1.00   O
    O037  1.0    0.815676    0.451455    0.277512  Uiso   1.00   O
    O038  1.0    0.545557    0.847113    0.277118  Uiso   1.00   O
    O039  1.0    0.454388    0.144124    0.276429  Uiso   1.00   O
    O040  1.0    0.172037    0.549123    0.278740  Uiso   1.00   O
    O041  1.0    0.948096    0.626151    0.348169  Uiso   1.00   O
    O042  1.0    0.031000    0.355425    0.337519  Uiso   1.00   O
    O043  1.0    0.326005    0.967530    0.340720  Uiso   1.00   O
    O044  1.0    0.672761    0.033253    0.337686  Uiso   1.00   O
    O045  1.0    0.340150    0.716057    0.347720  Uiso   1.00   O
    O046  1.0    0.661066    0.293800    0.336007  Uiso   1.00   O
    O047  1.0    0.306712    0.331794    0.334988  Uiso   1.00   O
    O048  1.0    0.691134    0.674730    0.339030  Uiso   1.00   O
    O049  1.0    0.107574    0.807849    0.389362  Uiso   1.00   O
    O050  1.0    0.176551    0.527120    0.396333  Uiso   1.00   O
    O051  1.0    0.172325    0.141343    0.391918  Uiso   1.00   O
    O052  1.0    0.462659    0.166885    0.394147  Uiso   1.00   O
    O053  1.0    0.807376    0.447787    0.397925  Uiso   1.00   O
    O054  1.0    0.881929    0.177629    0.390077  Uiso   1.00   O
    O055  1.0    0.838571    0.866008    0.393689  Uiso   1.00   O
    O056  1.0    0.550265    0.842645    0.399012  Uiso   1.00   O
    O057  1.0    0.488606    0.508649    0.231381  Uiso   1.00   O
    H001  1.0    0.081940    0.856660    0.001860  Uiso   1.00   H
    H002  1.0    0.421290    0.645420    0.067310  Uiso   1.00   H
    H003  1.0    0.079830    0.855610    0.139710  Uiso   1.00   H
    H004  1.0    0.410398    0.631933    0.219613  Uiso   1.00   H
    H005  1.0    0.067015    0.859962    0.277021  Uiso   1.00   H
    H006  1.0    0.410871    0.649441    0.350287  Uiso   1.00   H
    H007  1.0    0.428449    0.437967    0.217545  Uiso   1.00   H
    H008  1.0    0.517728    0.482149    0.270382  Uiso   1.00   H
    H009  1.0    0.621436    0.593433    0.209167  Uiso   1.00   H
