# Supplementary material for: Tunnel-structured IrOx unlocks catalytic efficiency in proton exchange membrane water electrolyzers
Source: Nat Commun. 2025 Aug 15;16:7608. doi: 10.1038/s41467-025-62861-0 (PMC12356887; doi:10.1038/s41467-025-62861-0)
Supplement: Supplementary file 3 — Supplementary Data 1 [file 41467_2025_62861_MOESM3_ESM.zip › Supplementary_Data_1/slab/activity/inner_water_slab/2x2-001-OOH.txt]

data_created_by_vaspkit_code
_audit_creation_date          Sat May 10 11:02:42 2025
_pd_phase_name                     'CIF files'
_cell_length_a                     9.93090000
_cell_length_b                    10.48720000
_cell_length_c                    23.01810000
_cell_angle_alpha                     90.0000
_cell_angle_beta                      90.0000
_cell_angle_gamma                     88.2399
_symmetry_space_group_name_H-M           'P 1'
_symmetry_Int_Tables_number            1
loop_
_symmetry_equiv_pos_as_xyz
    'x, y, z'
loop_
   _atom_site_label
   _atom_site_occupancy
   _atom_site_fract_x
   _atom_site_fract_y
   _atom_site_fract_z
   _atom_site_thermal_displace_type
   _atom_site_U_iso_or_equiv
   _atom_site_type_symbol
   Ir001  1.0    0.651880    0.161890    0.000000  Uiso   1.00  Ir
   Ir002  1.0    0.832650    0.644960    0.000000  Uiso   1.00  Ir
   Ir003  1.0    0.167350    0.355040    0.000000  Uiso   1.00  Ir
   Ir004  1.0    0.348120    0.838110    0.000000  Uiso   1.00  Ir
   Ir005  1.0    0.151880    0.661890    0.069670  Uiso   1.00  Ir
   Ir006  1.0    0.848120    0.338110    0.069670  Uiso   1.00  Ir
   Ir007  1.0    0.332650    0.144960    0.069670  Uiso   1.00  Ir
   Ir008  1.0    0.667350    0.855050    0.069670  Uiso   1.00  Ir
   Ir009  1.0    0.651880    0.161890    0.139340  Uiso   1.00  Ir
   Ir010  1.0    0.348120    0.838110    0.139340  Uiso   1.00  Ir
   Ir011  1.0    0.832730    0.643724    0.139523  Uiso   1.00  Ir
   Ir012  1.0    0.167350    0.355040    0.139340  Uiso   1.00  Ir
   Ir013  1.0    0.151675    0.657814    0.208722  Uiso   1.00  Ir
   Ir014  1.0    0.332200    0.145340    0.207650  Uiso   1.00  Ir
   Ir015  1.0    0.669807    0.856250    0.208527  Uiso   1.00  Ir
   Ir016  1.0    0.845910    0.337990    0.208040  Uiso   1.00  Ir
   Ir017  1.0    0.652447    0.160834    0.277880  Uiso   1.00  Ir
   Ir018  1.0    0.351973    0.838948    0.278706  Uiso   1.00  Ir
   Ir019  1.0    0.836696    0.643383    0.278775  Uiso   1.00  Ir
   Ir020  1.0    0.163813    0.353258    0.277651  Uiso   1.00  Ir
   Ir021  1.0    0.152636    0.663651    0.353823  Uiso   1.00  Ir
   Ir022  1.0    0.851087    0.323839    0.350546  Uiso   1.00  Ir
   Ir023  1.0    0.316347    0.141917    0.350877  Uiso   1.00  Ir
   Ir024  1.0    0.691908    0.859909    0.352309  Uiso   1.00  Ir
    O001  1.0    0.455030    0.145190    0.000000  Uiso   1.00   O
    O002  1.0    0.200830    0.159930    0.000000  Uiso   1.00   O
    O003  1.0    0.799170    0.840070    0.000000  Uiso   1.00   O
    O004  1.0    0.150780    0.787730    0.000000  Uiso   1.00   O
    O005  1.0    0.544970    0.854810    0.000000  Uiso   1.00   O
    O006  1.0    0.176280    0.544610    0.000000  Uiso   1.00   O
    O007  1.0    0.823720    0.455390    0.000000  Uiso   1.00   O
    O008  1.0    0.849220    0.212270    0.000000  Uiso   1.00   O
    O009  1.0    0.299170    0.340070    0.069670  Uiso   1.00   O
    O010  1.0    0.650780    0.287730    0.069670  Uiso   1.00   O
    O011  1.0    0.702363    0.666930    0.070061  Uiso   1.00   O
    O012  1.0    0.323720    0.955390    0.069670  Uiso   1.00   O
    O013  1.0    0.044970    0.354810    0.069670  Uiso   1.00   O
    O014  1.0    0.956174    0.642529    0.069065  Uiso   1.00   O
    O015  1.0    0.676280    0.044610    0.069670  Uiso   1.00   O
    O016  1.0    0.349220    0.712270    0.069670  Uiso   1.00   O
    O017  1.0    0.200830    0.159930    0.139340  Uiso   1.00   O
    O018  1.0    0.455030    0.145190    0.139340  Uiso   1.00   O
    O019  1.0    0.543590    0.855981    0.140044  Uiso   1.00   O
    O020  1.0    0.829576    0.456094    0.139172  Uiso   1.00   O
    O021  1.0    0.176280    0.544610    0.139340  Uiso   1.00   O
    O022  1.0    0.849220    0.212270    0.139340  Uiso   1.00   O
    O023  1.0    0.150780    0.787730    0.139340  Uiso   1.00   O
    O024  1.0    0.800466    0.836720    0.139319  Uiso   1.00   O
    O025  1.0    0.956368    0.635342    0.208250  Uiso   1.00   O
    O026  1.0    0.326922    0.956403    0.208075  Uiso   1.00   O
    O027  1.0    0.665865    0.043128    0.207747  Uiso   1.00   O
    O028  1.0    0.347336    0.715580    0.209130  Uiso   1.00   O
    O029  1.0    0.653212    0.282682    0.209403  Uiso   1.00   O
    O030  1.0    0.297166    0.337763    0.208579  Uiso   1.00   O
    O031  1.0    0.707483    0.666119    0.209709  Uiso   1.00   O
    O032  1.0    0.041830    0.359380    0.207790  Uiso   1.00   O
    O033  1.0    0.199892    0.160242    0.273824  Uiso   1.00   O
    O034  1.0    0.806272    0.838963    0.274668  Uiso   1.00   O
    O035  1.0    0.848784    0.212823    0.274380  Uiso   1.00   O
    O036  1.0    0.143748    0.793721    0.275795  Uiso   1.00   O
    O037  1.0    0.821276    0.453896    0.276394  Uiso   1.00   O
    O038  1.0    0.548814    0.846218    0.276849  Uiso   1.00   O
    O039  1.0    0.453433    0.144259    0.276201  Uiso   1.00   O
    O040  1.0    0.184183    0.542531    0.276443  Uiso   1.00   O
    O041  1.0    0.970442    0.629888    0.340162  Uiso   1.00   O
    O042  1.0    0.034090    0.360514    0.339937  Uiso   1.00   O
    O043  1.0    0.331297    0.963397    0.338646  Uiso   1.00   O
    O044  1.0    0.670229    0.035303    0.337368  Uiso   1.00   O
    O045  1.0    0.340725    0.694448    0.334734  Uiso   1.00   O
    O046  1.0    0.655867    0.298479    0.336301  Uiso   1.00   O
    O047  1.0    0.302381    0.323957    0.337476  Uiso   1.00   O
    O048  1.0    0.704462    0.679088    0.339897  Uiso   1.00   O
    O049  1.0    0.124121    0.804686    0.393941  Uiso   1.00   O
    O050  1.0    0.190705    0.532547    0.399687  Uiso   1.00   O
    O051  1.0    0.168826    0.131694    0.392380  Uiso   1.00   O
    O052  1.0    0.458809    0.160100    0.395243  Uiso   1.00   O
    O053  1.0    0.810819    0.458768    0.393819  Uiso   1.00   O
    O054  1.0    0.877246    0.184502    0.391355  Uiso   1.00   O
    O055  1.0    0.838789    0.873869    0.393999  Uiso   1.00   O
    O056  1.0    0.550548    0.841457    0.397485  Uiso   1.00   O
    O057  1.0    0.491160    0.502073    0.196417  Uiso   1.00   O
    O058  1.0    0.526765    0.501904    0.301029  Uiso   1.00   O
    H001  1.0    0.081940    0.856660    0.001860  Uiso   1.00   H
    H002  1.0    0.421290    0.645420    0.067310  Uiso   1.00   H
    H003  1.0    0.079830    0.855610    0.139710  Uiso   1.00   H
    H004  1.0    0.442394    0.586760    0.195506  Uiso   1.00   H
    H005  1.0    0.072421    0.860976    0.276592  Uiso   1.00   H
    H006  1.0    0.456877    0.553085    0.321946  Uiso   1.00   H
    H007  1.0    0.419662    0.437126    0.194486  Uiso   1.00   H
    H008  1.0    0.515357    0.498093    0.252497  Uiso   1.00   H
    H009  1.0    0.565492    0.422741    0.321060  Uiso   1.00   H
