# Supplementary material for: Tunnel-structured IrOx unlocks catalytic efficiency in proton exchange membrane water electrolyzers
Source: Nat Commun. 2025 Aug 15;16:7608. doi: 10.1038/s41467-025-62861-0 (PMC12356887; doi:10.1038/s41467-025-62861-0)
Supplement: Supplementary file 3 — Supplementary Data 1 [file 41467_2025_62861_MOESM3_ESM.zip › Supplementary_Data_1/slab/activity/inner_water_slab/2x2-100-M.txt]

data_created_by_vaspkit_code
_audit_creation_date          Sat May 10 11:02:42 2025
_pd_phase_name                     'CIF files'
_cell_length_a                     3.20720000
_cell_length_b                     9.93090000
_cell_length_c                    25.01470000
_cell_angle_alpha                     90.0000
_cell_angle_beta                      90.0000
_cell_angle_gamma                     90.0000
_symmetry_space_group_name_H-M           'P 1'
_symmetry_Int_Tables_number            1
loop_
_symmetry_equiv_pos_as_xyz
    'x, y, z'
loop_
   _atom_site_label
   _atom_site_occupancy
   _atom_site_fract_x
   _atom_site_fract_y
   _atom_site_fract_z
   _atom_site_thermal_displace_type
   _atom_site_U_iso_or_equiv
   _atom_site_type_symbol
   Ir001  1.0    0.000000    0.853570    0.042050  Uiso   1.00  Ir
   Ir002  1.0    0.500000    0.173350    0.049150  Uiso   1.00  Ir
   Ir003  1.0    0.000000    0.375300    0.122990  Uiso   1.00  Ir
   Ir004  1.0    0.500000    0.695090    0.130090  Uiso   1.00  Ir
   Ir005  1.0    0.501556    0.360418    0.250016  Uiso   1.00  Ir
   Ir006  1.0    0.000303    0.687441    0.258726  Uiso   1.00  Ir
   Ir007  1.0    0.501344    0.857416    0.319675  Uiso   1.00  Ir
   Ir008  1.0    0.001461    0.180867    0.336155  Uiso   1.00  Ir
    O001  1.0    0.000000    0.193950    0.000000  Uiso   1.00   O
    O002  1.0    0.500000    0.975960    0.042150  Uiso   1.00   O
    O003  1.0    0.500000    0.722230    0.048330  Uiso   1.00   O
    O004  1.0    0.500000    0.372330    0.070260  Uiso   1.00   O
    O005  1.0    0.000000    0.176330    0.101880  Uiso   1.00   O
    O006  1.0    0.000000    0.826420    0.123810  Uiso   1.00   O
    O007  1.0    0.000000    0.572700    0.129990  Uiso   1.00   O
    O008  1.0    0.499980    0.360080    0.171930  Uiso   1.00   O
    O009  1.0    0.500270    0.707290    0.209412  Uiso   1.00   O
    O010  1.0    0.001389    0.481966    0.248546  Uiso   1.00   O
    O011  1.0    0.001692    0.231780    0.255756  Uiso   1.00   O
    O012  1.0    0.500359    0.660928    0.309253  Uiso   1.00   O
    O013  1.0    0.501816    0.311954    0.327823  Uiso   1.00   O
    O014  1.0    0.500947    0.060641    0.323813  Uiso   1.00   O
    O015  1.0    0.001185    0.861496    0.360440  Uiso   1.00   O
    O016  1.0   -0.000302    0.190885    0.406738  Uiso   1.00   O
    O017  1.0    0.973151    0.487196    0.977589  Uiso   1.00   O
    O018  1.0    0.137303    0.039629    0.184268  Uiso   1.00   O
    H001  1.0    0.000000    0.108900    0.130700  Uiso   1.00   H
    H002  1.0    0.683675    0.512274    0.985053  Uiso   1.00   H
    H003  1.0    0.966644    0.388854    0.974779  Uiso   1.00   H
    H004  1.0   -0.032698    0.958821    0.188155  Uiso   1.00   H
    H005  1.0    0.059034    0.101802    0.213832  Uiso   1.00   H
