# Supplementary material for: Tunnel-structured IrOx unlocks catalytic efficiency in proton exchange membrane water electrolyzers
Source: Nat Commun. 2025 Aug 15;16:7608. doi: 10.1038/s41467-025-62861-0 (PMC12356887; doi:10.1038/s41467-025-62861-0)
Supplement: Supplementary file 3 — Supplementary Data 1 [file 41467_2025_62861_MOESM3_ESM.zip › Supplementary_Data_1/slab/activity/inner_water_slab/2x2-100-O.txt]

data_created_by_vaspkit_code
_audit_creation_date          Sat May 10 11:02:42 2025
_pd_phase_name                     'CIF files'
_cell_length_a                     3.20720000
_cell_length_b                     9.93090000
_cell_length_c                    25.01470000
_cell_angle_alpha                     90.0000
_cell_angle_beta                      90.0000
_cell_angle_gamma                     90.0000
_symmetry_space_group_name_H-M           'P 1'
_symmetry_Int_Tables_number            1
loop_
_symmetry_equiv_pos_as_xyz
    'x, y, z'
loop_
   _atom_site_label
   _atom_site_occupancy
   _atom_site_fract_x
   _atom_site_fract_y
   _atom_site_fract_z
   _atom_site_thermal_displace_type
   _atom_site_U_iso_or_equiv
   _atom_site_type_symbol
   Ir001  1.0    0.000000    0.853570    0.042050  Uiso   1.00  Ir
   Ir002  1.0    0.500000    0.173350    0.049150  Uiso   1.00  Ir
   Ir003  1.0    0.000000    0.375300    0.122990  Uiso   1.00  Ir
   Ir004  1.0    0.500000    0.695090    0.130090  Uiso   1.00  Ir
   Ir005  1.0    0.500424    0.363900    0.250656  Uiso   1.00  Ir
   Ir006  1.0   -0.000464    0.683722    0.256912  Uiso   1.00  Ir
   Ir007  1.0    0.499281    0.884322    0.330187  Uiso   1.00  Ir
   Ir008  1.0   -0.000048    0.205021    0.342107  Uiso   1.00  Ir
    O001  1.0    0.000000    0.193950    0.000000  Uiso   1.00   O
    O002  1.0    0.500000    0.975960    0.042150  Uiso   1.00   O
    O003  1.0    0.500000    0.722230    0.048330  Uiso   1.00   O
    O004  1.0    0.500000    0.372330    0.070260  Uiso   1.00   O
    O005  1.0    0.000000    0.176330    0.101880  Uiso   1.00   O
    O006  1.0    0.000000    0.826420    0.123810  Uiso   1.00   O
    O007  1.0    0.000000    0.572700    0.129990  Uiso   1.00   O
    O008  1.0    0.499980    0.360080    0.171930  Uiso   1.00   O
    O009  1.0    0.499736    0.696452    0.208693  Uiso   1.00   O
    O010  1.0    0.000301    0.485850    0.250054  Uiso   1.00   O
    O011  1.0    0.000305    0.236866    0.259606  Uiso   1.00   O
    O012  1.0   -0.001433    0.879915    0.277584  Uiso   1.00   O
    O013  1.0    0.499486    0.689101    0.308026  Uiso   1.00   O
    O014  1.0    0.500096    0.333040    0.329881  Uiso   1.00   O
    O015  1.0    0.499817    0.082909    0.336863  Uiso   1.00   O
    O016  1.0   -0.000360    0.869547    0.375468  Uiso   1.00   O
    O017  1.0    0.000024    0.232020    0.412055  Uiso   1.00   O
    O018  1.0    0.973151    0.487196    0.977589  Uiso   1.00   O
    O019  1.0    0.189188    0.049766    0.184491  Uiso   1.00   O
    H001  1.0    0.000000    0.108900    0.130700  Uiso   1.00   H
    H002  1.0    0.683675    0.512274    0.985053  Uiso   1.00   H
    H003  1.0    0.966644    0.388854    0.974779  Uiso   1.00   H
    H004  1.0    0.077342    0.960853    0.192570  Uiso   1.00   H
    H005  1.0    0.097672    0.107195    0.214704  Uiso   1.00   H
