# Supplementary material for: Tunnel-structured IrOx unlocks catalytic efficiency in proton exchange membrane water electrolyzers
Source: Nat Commun. 2025 Aug 15;16:7608. doi: 10.1038/s41467-025-62861-0 (PMC12356887; doi:10.1038/s41467-025-62861-0)
Supplement: Supplementary file 3 — Supplementary Data 1 [file 41467_2025_62861_MOESM3_ESM.zip › Supplementary_Data_1/slab/activity/inner_water_slab/2x2-101-M.txt]

data_created_by_vaspkit_code
_audit_creation_date          Sat May 10 11:02:42 2025
_pd_phase_name                     'CIF files'
_cell_length_a                     9.93090000
_cell_length_b                    10.96670000
_cell_length_c                    23.75540000
_cell_angle_alpha                     90.0000
_cell_angle_beta                      90.0000
_cell_angle_gamma                     88.3169
_symmetry_space_group_name_H-M           'P 1'
_symmetry_Int_Tables_number            1
loop_
_symmetry_equiv_pos_as_xyz
    'x, y, z'
loop_
   _atom_site_label
   _atom_site_occupancy
   _atom_site_fract_x
   _atom_site_fract_y
   _atom_site_fract_z
   _atom_site_thermal_displace_type
   _atom_site_U_iso_or_equiv
   _atom_site_type_symbol
   Ir001  1.0    0.152330    0.648030    0.020900  Uiso   1.00  Ir
   Ir002  1.0    0.652330    0.148030    0.020900  Uiso   1.00  Ir
   Ir003  1.0    0.168340    0.324650    0.045840  Uiso   1.00  Ir
   Ir004  1.0    0.668340    0.824650    0.045840  Uiso   1.00  Ir
   Ir005  1.0    0.834440    0.589750    0.083270  Uiso   1.00  Ir
   Ir006  1.0    0.334440    0.089750    0.083270  Uiso   1.00  Ir
   Ir007  1.0    0.850440    0.266370    0.108200  Uiso   1.00  Ir
   Ir008  1.0    0.350440    0.766370    0.108200  Uiso   1.00  Ir
   Ir009  1.0    0.155110    0.562430    0.150000  Uiso   1.00  Ir
   Ir010  1.0    0.655110    0.062430    0.150000  Uiso   1.00  Ir
   Ir011  1.0    0.171110    0.239050    0.174940  Uiso   1.00  Ir
   Ir012  1.0    0.673109    0.740722    0.174414  Uiso   1.00  Ir
   Ir013  1.0    0.836860    0.503010    0.211760  Uiso   1.00  Ir
   Ir014  1.0    0.337090    0.004730    0.211660  Uiso   1.00  Ir
   Ir015  1.0    0.356220    0.684520    0.237780  Uiso   1.00  Ir
   Ir016  1.0    0.851710    0.182000    0.236050  Uiso   1.00  Ir
   Ir017  1.0    0.161446    0.473304    0.281392  Uiso   1.00  Ir
   Ir018  1.0    0.658848    0.974520    0.278955  Uiso   1.00  Ir
   Ir019  1.0    0.171596    0.159749    0.303178  Uiso   1.00  Ir
   Ir020  1.0    0.682843    0.654163    0.301299  Uiso   1.00  Ir
   Ir021  1.0    0.823573    0.430399    0.336026  Uiso   1.00  Ir
   Ir022  1.0    0.327037    0.925420    0.345201  Uiso   1.00  Ir
   Ir023  1.0    0.853756    0.091829    0.366534  Uiso   1.00  Ir
   Ir024  1.0    0.364944    0.593149    0.371229  Uiso   1.00  Ir
    O001  1.0    0.955430    0.632760    0.018740  Uiso   1.00   O
    O002  1.0    0.455430    0.132760    0.018740  Uiso   1.00   O
    O003  1.0    0.201270    0.146240    0.020650  Uiso   1.00   O
    O004  1.0    0.701270    0.646240    0.020650  Uiso   1.00   O
    O005  1.0    0.849810    0.194100    0.027410  Uiso   1.00   O
    O006  1.0    0.349810    0.694100    0.027410  Uiso   1.00   O
    O007  1.0    0.324980    0.916410    0.058790  Uiso   1.00   O
    O008  1.0    0.824980    0.416410    0.058790  Uiso   1.00   O
    O009  1.0    0.677790    0.997990    0.070310  Uiso   1.00   O
    O010  1.0    0.177790    0.497990    0.070310  Uiso   1.00   O
    O011  1.0    0.652960    0.220300    0.101700  Uiso   1.00   O
    O012  1.0    0.152960    0.720300    0.101700  Uiso   1.00   O
    O013  1.0    0.301500    0.268160    0.108460  Uiso   1.00   O
    O014  1.0    0.801500    0.768160    0.108460  Uiso   1.00   O
    O015  1.0    0.047340    0.281640    0.110360  Uiso   1.00   O
    O016  1.0    0.547340    0.781640    0.110360  Uiso   1.00   O
    O017  1.0    0.959644    0.547069    0.146504  Uiso   1.00   O
    O018  1.0    0.458210    0.047160    0.147850  Uiso   1.00   O
    O019  1.0    0.204050    0.060640    0.149750  Uiso   1.00   O
    O020  1.0    0.705926    0.565168    0.150524  Uiso   1.00   O
    O021  1.0    0.852590    0.108500    0.156510  Uiso   1.00   O
    O022  1.0    0.352590    0.608500    0.156510  Uiso   1.00   O
    O023  1.0    0.327760    0.830810    0.187900  Uiso   1.00   O
    O024  1.0    0.835460    0.331870    0.187770  Uiso   1.00   O
    O025  1.0    0.670790    0.911500    0.198490  Uiso   1.00   O
    O026  1.0    0.176490    0.413110    0.199370  Uiso   1.00   O
    O027  1.0    0.659140    0.131450    0.229860  Uiso   1.00   O
    O028  1.0    0.149020    0.641070    0.232760  Uiso   1.00   O
    O029  1.0    0.302320    0.179980    0.236730  Uiso   1.00   O
    O030  1.0    0.809114    0.679436    0.235100  Uiso   1.00   O
    O031  1.0    0.047670    0.200460    0.238550  Uiso   1.00   O
    O032  1.0    0.552231    0.694676    0.237676  Uiso   1.00   O
    O033  1.0    0.964172    0.462822    0.275337  Uiso   1.00   O
    O034  1.0    0.460268    0.962979    0.275657  Uiso   1.00   O
    O035  1.0    0.209807    0.981218    0.276025  Uiso   1.00   O
    O036  1.0    0.854097    0.027732    0.281447  Uiso   1.00   O
    O037  1.0    0.363838    0.523188    0.284098  Uiso   1.00   O
    O038  1.0    0.339077    0.746768    0.315502  Uiso   1.00   O
    O039  1.0    0.831031    0.247571    0.311849  Uiso   1.00   O
    O040  1.0    0.698545    0.827683    0.318768  Uiso   1.00   O
    O041  1.0    0.185563    0.326339    0.324775  Uiso   1.00   O
    O042  1.0    0.666339    0.065966    0.349367  Uiso   1.00   O
    O043  1.0    0.179562    0.566325    0.352495  Uiso   1.00   O
    O044  1.0    0.309055    0.098100    0.357700  Uiso   1.00   O
    O045  1.0    0.817074    0.600472    0.355577  Uiso   1.00   O
    O046  1.0    0.039558    0.125403    0.359084  Uiso   1.00   O
    O047  1.0    0.548213    0.625729    0.358280  Uiso   1.00   O
    O048  1.0    0.182666    0.882941    0.381222  Uiso   1.00   O
    O049  1.0    0.477451    0.906878    0.383715  Uiso   1.00   O
    O050  1.0    0.400317    0.440182    0.390176  Uiso   1.00   O
    O051  1.0    0.330238    0.681059    0.431337  Uiso   1.00   O
    O052  1.0    0.658809    0.398956    0.355695  Uiso   1.00   O
    O053  1.0    0.966478    0.400908    0.380397  Uiso   1.00   O
    O054  1.0    0.890015    0.941805    0.388557  Uiso   1.00   O
    O055  1.0    0.809727    0.188831    0.422639  Uiso   1.00   O
    O056  1.0    0.493658    0.352316    0.233498  Uiso   1.00   O
    H001  1.0    0.134967    0.770799    0.984914  Uiso   1.00   H
    H002  1.0    0.422530    0.634410    0.019390  Uiso   1.00   H
    H003  1.0    0.423210    0.545960    0.148330  Uiso   1.00   H
    H004  1.0    0.081810    0.784450    0.106180  Uiso   1.00   H
    H005  1.0    0.434050    0.455510    0.274020  Uiso   1.00   H
    H006  1.0    0.079200    0.702390    0.243340  Uiso   1.00   H
    H007  1.0    0.434039    0.281646    0.236018  Uiso   1.00   H
    H008  1.0    0.583187    0.320174    0.243093  Uiso   1.00   H
