# Supplementary material for: Tunnel-structured IrOx unlocks catalytic efficiency in proton exchange membrane water electrolyzers
Source: Nat Commun. 2025 Aug 15;16:7608. doi: 10.1038/s41467-025-62861-0 (PMC12356887; doi:10.1038/s41467-025-62861-0)
Supplement: Supplementary file 3 — Supplementary Data 1 [file 41467_2025_62861_MOESM3_ESM.zip › Supplementary_Data_1/slab/activity/inner_water_slab/2x2-101-O.txt]

data_created_by_vaspkit_code
_audit_creation_date          Sat May 10 11:02:42 2025
_pd_phase_name                     'CIF files'
_cell_length_a                     9.93090000
_cell_length_b                    10.96670000
_cell_length_c                    23.75540000
_cell_angle_alpha                     90.0000
_cell_angle_beta                      90.0000
_cell_angle_gamma                     88.3169
_symmetry_space_group_name_H-M           'P 1'
_symmetry_Int_Tables_number            1
loop_
_symmetry_equiv_pos_as_xyz
    'x, y, z'
loop_
   _atom_site_label
   _atom_site_occupancy
   _atom_site_fract_x
   _atom_site_fract_y
   _atom_site_fract_z
   _atom_site_thermal_displace_type
   _atom_site_U_iso_or_equiv
   _atom_site_type_symbol
   Ir001  1.0    0.152330    0.648030    0.020900  Uiso   1.00  Ir
   Ir002  1.0    0.652330    0.148030    0.020900  Uiso   1.00  Ir
   Ir003  1.0    0.168340    0.324650    0.045840  Uiso   1.00  Ir
   Ir004  1.0    0.668340    0.824650    0.045840  Uiso   1.00  Ir
   Ir005  1.0    0.834440    0.589750    0.083270  Uiso   1.00  Ir
   Ir006  1.0    0.334440    0.089750    0.083270  Uiso   1.00  Ir
   Ir007  1.0    0.850440    0.266370    0.108200  Uiso   1.00  Ir
   Ir008  1.0    0.350440    0.766370    0.108200  Uiso   1.00  Ir
   Ir009  1.0    0.155110    0.562430    0.150000  Uiso   1.00  Ir
   Ir010  1.0    0.655110    0.062430    0.150000  Uiso   1.00  Ir
   Ir011  1.0    0.171110    0.239050    0.174940  Uiso   1.00  Ir
   Ir012  1.0    0.673289    0.741062    0.174598  Uiso   1.00  Ir
   Ir013  1.0    0.836860    0.503010    0.211760  Uiso   1.00  Ir
   Ir014  1.0    0.337090    0.004730    0.211660  Uiso   1.00  Ir
   Ir015  1.0    0.356220    0.684520    0.237780  Uiso   1.00  Ir
   Ir016  1.0    0.851710    0.182000    0.236050  Uiso   1.00  Ir
   Ir017  1.0    0.158200    0.472507    0.281203  Uiso   1.00  Ir
   Ir018  1.0    0.659855    0.975407    0.279170  Uiso   1.00  Ir
   Ir019  1.0    0.172626    0.158739    0.303057  Uiso   1.00  Ir
   Ir020  1.0    0.676264    0.659845    0.303604  Uiso   1.00  Ir
   Ir021  1.0    0.825649    0.419751    0.344761  Uiso   1.00  Ir
   Ir022  1.0    0.328882    0.924783    0.345018  Uiso   1.00  Ir
   Ir023  1.0    0.858900    0.082504    0.366944  Uiso   1.00  Ir
   Ir024  1.0    0.361057    0.591788    0.371423  Uiso   1.00  Ir
    O001  1.0    0.955430    0.632760    0.018740  Uiso   1.00   O
    O002  1.0    0.455430    0.132760    0.018740  Uiso   1.00   O
    O003  1.0    0.201270    0.146240    0.020650  Uiso   1.00   O
    O004  1.0    0.701270    0.646240    0.020650  Uiso   1.00   O
    O005  1.0    0.849810    0.194100    0.027410  Uiso   1.00   O
    O006  1.0    0.349810    0.694100    0.027410  Uiso   1.00   O
    O007  1.0    0.324980    0.916410    0.058790  Uiso   1.00   O
    O008  1.0    0.824980    0.416410    0.058790  Uiso   1.00   O
    O009  1.0    0.677790    0.997990    0.070310  Uiso   1.00   O
    O010  1.0    0.177790    0.497990    0.070310  Uiso   1.00   O
    O011  1.0    0.652960    0.220300    0.101700  Uiso   1.00   O
    O012  1.0    0.152960    0.720300    0.101700  Uiso   1.00   O
    O013  1.0    0.301500    0.268160    0.108460  Uiso   1.00   O
    O014  1.0    0.801500    0.768160    0.108460  Uiso   1.00   O
    O015  1.0    0.047340    0.281640    0.110360  Uiso   1.00   O
    O016  1.0    0.547340    0.781640    0.110360  Uiso   1.00   O
    O017  1.0    0.958943    0.545676    0.147623  Uiso   1.00   O
    O018  1.0    0.458210    0.047160    0.147850  Uiso   1.00   O
    O019  1.0    0.204050    0.060640    0.149750  Uiso   1.00   O
    O020  1.0    0.706199    0.565528    0.150524  Uiso   1.00   O
    O021  1.0    0.852590    0.108500    0.156510  Uiso   1.00   O
    O022  1.0    0.352590    0.608500    0.156510  Uiso   1.00   O
    O023  1.0    0.327760    0.830810    0.187900  Uiso   1.00   O
    O024  1.0    0.835460    0.331870    0.187770  Uiso   1.00   O
    O025  1.0    0.670790    0.911500    0.198490  Uiso   1.00   O
    O026  1.0    0.176490    0.413110    0.199370  Uiso   1.00   O
    O027  1.0    0.659140    0.131450    0.229860  Uiso   1.00   O
    O028  1.0    0.149020    0.641070    0.232760  Uiso   1.00   O
    O029  1.0    0.302320    0.179980    0.236730  Uiso   1.00   O
    O030  1.0    0.805593    0.680159    0.236456  Uiso   1.00   O
    O031  1.0    0.047670    0.200460    0.238550  Uiso   1.00   O
    O032  1.0    0.551613    0.700192    0.238904  Uiso   1.00   O
    O033  1.0    0.960392    0.460662    0.276683  Uiso   1.00   O
    O034  1.0    0.460283    0.962724    0.275809  Uiso   1.00   O
    O035  1.0    0.210091    0.980317    0.275824  Uiso   1.00   O
    O036  1.0    0.709339    0.480550    0.276236  Uiso   1.00   O
    O037  1.0    0.855116    0.025872    0.280841  Uiso   1.00   O
    O038  1.0    0.362378    0.522744    0.284003  Uiso   1.00   O
    O039  1.0    0.338616    0.745903    0.315758  Uiso   1.00   O
    O040  1.0    0.837596    0.245415    0.314854  Uiso   1.00   O
    O041  1.0    0.690029    0.827739    0.322061  Uiso   1.00   O
    O042  1.0    0.188827    0.325202    0.324168  Uiso   1.00   O
    O043  1.0    0.670707    0.064317    0.350300  Uiso   1.00   O
    O044  1.0    0.176072    0.564418    0.351732  Uiso   1.00   O
    O045  1.0    0.310808    0.097308    0.357347  Uiso   1.00   O
    O046  1.0    0.812892    0.594433    0.356971  Uiso   1.00   O
    O047  1.0    0.043565    0.118836    0.359042  Uiso   1.00   O
    O048  1.0    0.545344    0.627416    0.361387  Uiso   1.00   O
    O049  1.0    0.184517    0.882392    0.381025  Uiso   1.00   O
    O050  1.0    0.478876    0.907161    0.383930  Uiso   1.00   O
    O051  1.0    0.400394    0.439136    0.389660  Uiso   1.00   O
    O052  1.0    0.321003    0.678414    0.431452  Uiso   1.00   O
    O053  1.0    0.678795    0.382001    0.380265  Uiso   1.00   O
    O054  1.0    0.974132    0.403086    0.384846  Uiso   1.00   O
    O055  1.0    0.894638    0.930748    0.386437  Uiso   1.00   O
    O056  1.0    0.818269    0.174292    0.425531  Uiso   1.00   O
    O057  1.0    0.493658    0.352316    0.233498  Uiso   1.00   O
    H001  1.0    0.135201    0.770910    0.985014  Uiso   1.00   H
    H002  1.0    0.422530    0.634410    0.019390  Uiso   1.00   H
    H003  1.0    0.423210    0.545960    0.148330  Uiso   1.00   H
    H004  1.0    0.081810    0.784450    0.106180  Uiso   1.00   H
    H005  1.0    0.434050    0.455510    0.274020  Uiso   1.00   H
    H006  1.0    0.079200    0.702390    0.243340  Uiso   1.00   H
    H007  1.0    0.434039    0.281646    0.236018  Uiso   1.00   H
    H008  1.0    0.583187    0.320174    0.243093  Uiso   1.00   H
