# Supplementary material for: Tunnel-structured IrOx unlocks catalytic efficiency in proton exchange membrane water electrolyzers
Source: Nat Commun. 2025 Aug 15;16:7608. doi: 10.1038/s41467-025-62861-0 (PMC12356887; doi:10.1038/s41467-025-62861-0)
Supplement: Supplementary file 3 — Supplementary Data 1 [file 41467_2025_62861_MOESM3_ESM.zip › Supplementary_Data_1/slab/activity/inner_water_slab/2x2-101-OOH.txt]

data_created_by_vaspkit_code
_audit_creation_date          Sat May 10 11:02:43 2025
_pd_phase_name                     'CIF files'
_cell_length_a                     9.93090000
_cell_length_b                    10.96670000
_cell_length_c                    23.75540000
_cell_angle_alpha                     90.0000
_cell_angle_beta                      90.0000
_cell_angle_gamma                     88.3169
_symmetry_space_group_name_H-M           'P 1'
_symmetry_Int_Tables_number            1
loop_
_symmetry_equiv_pos_as_xyz
    'x, y, z'
loop_
   _atom_site_label
   _atom_site_occupancy
   _atom_site_fract_x
   _atom_site_fract_y
   _atom_site_fract_z
   _atom_site_thermal_displace_type
   _atom_site_U_iso_or_equiv
   _atom_site_type_symbol
   Ir001  1.0    0.152330    0.648030    0.020900  Uiso   1.00  Ir
   Ir002  1.0    0.652330    0.148030    0.020900  Uiso   1.00  Ir
   Ir003  1.0    0.168340    0.324650    0.045840  Uiso   1.00  Ir
   Ir004  1.0    0.668340    0.824650    0.045840  Uiso   1.00  Ir
   Ir005  1.0    0.834440    0.589750    0.083270  Uiso   1.00  Ir
   Ir006  1.0    0.334440    0.089750    0.083270  Uiso   1.00  Ir
   Ir007  1.0    0.850440    0.266370    0.108200  Uiso   1.00  Ir
   Ir008  1.0    0.350440    0.766370    0.108200  Uiso   1.00  Ir
   Ir009  1.0    0.155110    0.562430    0.150000  Uiso   1.00  Ir
   Ir010  1.0    0.655110    0.062430    0.150000  Uiso   1.00  Ir
   Ir011  1.0    0.171110    0.239050    0.174940  Uiso   1.00  Ir
   Ir012  1.0    0.673252    0.740495    0.175311  Uiso   1.00  Ir
   Ir013  1.0    0.836860    0.503010    0.211760  Uiso   1.00  Ir
   Ir014  1.0    0.337090    0.004730    0.211660  Uiso   1.00  Ir
   Ir015  1.0    0.356220    0.684520    0.237780  Uiso   1.00  Ir
   Ir016  1.0    0.851710    0.182000    0.236050  Uiso   1.00  Ir
   Ir017  1.0    0.164374    0.474739    0.280490  Uiso   1.00  Ir
   Ir018  1.0    0.660054    0.977345    0.279181  Uiso   1.00  Ir
   Ir019  1.0    0.172832    0.160537    0.303103  Uiso   1.00  Ir
   Ir020  1.0    0.680393    0.661828    0.307108  Uiso   1.00  Ir
   Ir021  1.0    0.867593    0.426382    0.348676  Uiso   1.00  Ir
   Ir022  1.0    0.328318    0.926805    0.345172  Uiso   1.00  Ir
   Ir023  1.0    0.858426    0.088980    0.367570  Uiso   1.00  Ir
   Ir024  1.0    0.361942    0.598641    0.372335  Uiso   1.00  Ir
    O001  1.0    0.955430    0.632760    0.018740  Uiso   1.00   O
    O002  1.0    0.455430    0.132760    0.018740  Uiso   1.00   O
    O003  1.0    0.201270    0.146240    0.020650  Uiso   1.00   O
    O004  1.0    0.701270    0.646240    0.020650  Uiso   1.00   O
    O005  1.0    0.849810    0.194100    0.027410  Uiso   1.00   O
    O006  1.0    0.349810    0.694100    0.027410  Uiso   1.00   O
    O007  1.0    0.324980    0.916410    0.058790  Uiso   1.00   O
    O008  1.0    0.824980    0.416410    0.058790  Uiso   1.00   O
    O009  1.0    0.677790    0.997990    0.070310  Uiso   1.00   O
    O010  1.0    0.177790    0.497990    0.070310  Uiso   1.00   O
    O011  1.0    0.652960    0.220300    0.101700  Uiso   1.00   O
    O012  1.0    0.152960    0.720300    0.101700  Uiso   1.00   O
    O013  1.0    0.301500    0.268160    0.108460  Uiso   1.00   O
    O014  1.0    0.801500    0.768160    0.108460  Uiso   1.00   O
    O015  1.0    0.047340    0.281640    0.110360  Uiso   1.00   O
    O016  1.0    0.547340    0.781640    0.110360  Uiso   1.00   O
    O017  1.0    0.957819    0.554497    0.149147  Uiso   1.00   O
    O018  1.0    0.458210    0.047160    0.147850  Uiso   1.00   O
    O019  1.0    0.204050    0.060640    0.149750  Uiso   1.00   O
    O020  1.0    0.705501    0.564860    0.151263  Uiso   1.00   O
    O021  1.0    0.852590    0.108500    0.156510  Uiso   1.00   O
    O022  1.0    0.352590    0.608500    0.156510  Uiso   1.00   O
    O023  1.0    0.327760    0.830810    0.187900  Uiso   1.00   O
    O024  1.0    0.835460    0.331870    0.187770  Uiso   1.00   O
    O025  1.0    0.670790    0.911500    0.198490  Uiso   1.00   O
    O026  1.0    0.176490    0.413110    0.199370  Uiso   1.00   O
    O027  1.0    0.659140    0.131450    0.229860  Uiso   1.00   O
    O028  1.0    0.149020    0.641070    0.232760  Uiso   1.00   O
    O029  1.0    0.302320    0.179980    0.236730  Uiso   1.00   O
    O030  1.0    0.803852    0.678912    0.237329  Uiso   1.00   O
    O031  1.0    0.047670    0.200460    0.238550  Uiso   1.00   O
    O032  1.0    0.553227    0.698608    0.241074  Uiso   1.00   O
    O033  1.0    0.966397    0.461234    0.275839  Uiso   1.00   O
    O034  1.0    0.461089    0.964901    0.275765  Uiso   1.00   O
    O035  1.0    0.210031    0.981476    0.275969  Uiso   1.00   O
    O036  1.0    0.694294    0.470446    0.296045  Uiso   1.00   O
    O037  1.0    0.854790    0.026815    0.281010  Uiso   1.00   O
    O038  1.0    0.364557    0.524941    0.284288  Uiso   1.00   O
    O039  1.0    0.340394    0.747687    0.315657  Uiso   1.00   O
    O040  1.0    0.845544    0.252323    0.316587  Uiso   1.00   O
    O041  1.0    0.697389    0.831966    0.321583  Uiso   1.00   O
    O042  1.0    0.191174    0.327695    0.324530  Uiso   1.00   O
    O043  1.0    0.670983    0.070279    0.349368  Uiso   1.00   O
    O044  1.0    0.177935    0.565999    0.351585  Uiso   1.00   O
    O045  1.0    0.309559    0.099043    0.358002  Uiso   1.00   O
    O046  1.0    0.835274    0.601784    0.353370  Uiso   1.00   O
    O047  1.0    0.042594    0.123254    0.359808  Uiso   1.00   O
    O048  1.0    0.548775    0.636485    0.365788  Uiso   1.00   O
    O049  1.0    0.183457    0.884407    0.380856  Uiso   1.00   O
    O050  1.0    0.478579    0.908924    0.383820  Uiso   1.00   O
    O051  1.0    0.398655    0.447043    0.392797  Uiso   1.00   O
    O052  1.0    0.317826    0.688481    0.430808  Uiso   1.00   O
    O053  1.0    0.745335    0.390079    0.401922  Uiso   1.00   O
    O054  1.0    0.018615    0.398589    0.387501  Uiso   1.00   O
    O055  1.0    0.892906    0.937328    0.388249  Uiso   1.00   O
    O056  1.0    0.811849    0.178611    0.426405  Uiso   1.00   O
    O057  1.0    0.584824    0.399916    0.322470  Uiso   1.00   O
    O058  1.0    0.493658    0.352316    0.233498  Uiso   1.00   O
    H001  1.0    0.135063    0.770590    0.984768  Uiso   1.00   H
    H002  1.0    0.422530    0.634410    0.019390  Uiso   1.00   H
    H003  1.0    0.423210    0.545960    0.148330  Uiso   1.00   H
    H004  1.0    0.081810    0.784450    0.106180  Uiso   1.00   H
    H005  1.0    0.434050    0.455510    0.274020  Uiso   1.00   H
    H006  1.0    0.079200    0.702390    0.243340  Uiso   1.00   H
    H007  1.0    0.434039    0.281646    0.236018  Uiso   1.00   H
    H008  1.0    0.583187    0.320174    0.243093  Uiso   1.00   H
    H009  1.0    0.625098    0.387473    0.362032  Uiso   1.00   H
