# Supplementary material for: Tunnel-structured IrOx unlocks catalytic efficiency in proton exchange membrane water electrolyzers
Source: Nat Commun. 2025 Aug 15;16:7608. doi: 10.1038/s41467-025-62861-0 (PMC12356887; doi:10.1038/s41467-025-62861-0)
Supplement: Supplementary file 3 — Supplementary Data 1 [file 41467_2025_62861_MOESM3_ESM.zip › Supplementary_Data_1/slab/activity/inner_water_slab/2x2-110-M.txt]

data_created_by_vaspkit_code
_audit_creation_date          Sat May 10 11:02:43 2025
_pd_phase_name                     'CIF files'
_cell_length_a                    14.21990000
_cell_length_b                     3.20720000
_cell_length_c                    29.04350000
_cell_angle_alpha                     90.0000
_cell_angle_beta                      90.0000
_cell_angle_gamma                     90.0000
_symmetry_space_group_name_H-M           'P 1'
_symmetry_Int_Tables_number            1
loop_
_symmetry_equiv_pos_as_xyz
    'x, y, z'
loop_
   _atom_site_label
   _atom_site_occupancy
   _atom_site_fract_x
   _atom_site_fract_y
   _atom_site_fract_z
   _atom_site_thermal_displace_type
   _atom_site_U_iso_or_equiv
   _atom_site_type_symbol
   Ir001  1.0    0.419570    0.000000    0.029450  Uiso   1.00  Ir
   Ir002  1.0    0.919570    0.500000    0.029450  Uiso   1.00  Ir
   Ir003  1.0    0.108520    0.000000    0.040740  Uiso   1.00  Ir
   Ir004  1.0    0.608520    0.500000    0.040740  Uiso   1.00  Ir
   Ir005  1.0    0.277860    0.500000    0.114190  Uiso   1.00  Ir
   Ir006  1.0    0.777860    0.000000    0.114190  Uiso   1.00  Ir
   Ir007  1.0    0.778320    0.500000    0.208070  Uiso   1.00  Ir
   Ir008  1.0    0.281236   -0.000270    0.207193  Uiso   1.00  Ir
   Ir009  1.0    0.948473   -0.001598    0.279421  Uiso   1.00  Ir
   Ir010  1.0    0.459431    0.499402    0.276782  Uiso   1.00  Ir
   Ir011  1.0    0.616555   -0.000290    0.285978  Uiso   1.00  Ir
   Ir012  1.0    0.136572    0.498858    0.289623  Uiso   1.00  Ir
   Ir013  1.0    0.309896   -0.000324    0.358984  Uiso   1.00  Ir
   Ir014  1.0    0.795265    0.499109    0.358285  Uiso   1.00  Ir
   Ir015  1.0    0.307161    0.499675    0.455007  Uiso   1.00  Ir
   Ir016  1.0    0.782717   -0.000754    0.454226  Uiso   1.00  Ir
    O001  1.0    0.989680    0.000000    0.000000  Uiso   1.00   O
    O002  1.0    0.489680    0.500000    0.000000  Uiso   1.00   O
    O003  1.0    0.166150    0.500000    0.009840  Uiso   1.00   O
    O004  1.0    0.666150    0.000000    0.009840  Uiso   1.00   O
    O005  1.0    0.361940    0.500000    0.060360  Uiso   1.00   O
    O006  1.0    0.861940    0.000000    0.060360  Uiso   1.00   O
    O007  1.0    0.538410    0.000000    0.070190  Uiso   1.00   O
    O008  1.0    0.038410    0.500000    0.070190  Uiso   1.00   O
    O009  1.0    0.704410    0.500000    0.090770  Uiso   1.00   O
    O010  1.0    0.204410    0.000000    0.090770  Uiso   1.00   O
    O011  1.0    0.344840    0.000000    0.145630  Uiso   1.00   O
    O012  1.0    0.844840    0.500000    0.145630  Uiso   1.00   O
    O013  1.0    0.211340    0.500000    0.176630  Uiso   1.00   O
    O014  1.0    0.711340    0.000000    0.176630  Uiso   1.00   O
    O015  1.0    0.356436    0.499534    0.229655  Uiso   1.00   O
    O016  1.0    0.845291   -0.000511    0.233606  Uiso   1.00   O
    O017  1.0    0.017693    0.497720    0.251134  Uiso   1.00   O
    O018  1.0    0.675871    0.499870    0.254258  Uiso   1.00   O
    O019  1.0    0.194130   -0.001035    0.259247  Uiso   1.00   O
    O020  1.0    0.888954    0.498796    0.308872  Uiso   1.00   O
    O021  1.0    0.393260   -0.000268    0.304005  Uiso   1.00   O
    O022  1.0    0.067409   -0.001178    0.317892  Uiso   1.00   O
    O023  1.0    0.563246    0.499487    0.321298  Uiso   1.00   O
    O024  1.0    0.242244    0.499530    0.333514  Uiso   1.00   O
    O025  1.0    0.733222   -0.000828    0.329762  Uiso   1.00   O
    O026  1.0    0.851406   -0.000751    0.391769  Uiso   1.00   O
    O027  1.0    0.369522    0.499799    0.390628  Uiso   1.00   O
    O028  1.0    0.724847    0.499326    0.416879  Uiso   1.00   O
    O029  1.0    0.245147   -0.000616    0.419331  Uiso   1.00   O
    O030  1.0    0.854323    0.499774    0.473596  Uiso   1.00   O
    O031  1.0    0.380479   -0.000180    0.472493  Uiso   1.00   O
    O032  1.0    0.218321    0.499338    0.496690  Uiso   1.00   O
    O033  1.0    0.690102   -0.000270    0.493898  Uiso   1.00   O
    O034  1.0    0.029453    0.642096    0.152233  Uiso   1.00   O
    O035  1.0    0.528085    0.833175    0.152136  Uiso   1.00   O
    H001  1.0    0.020710    0.500000    0.102980  Uiso   1.00   H
    H002  1.0    0.520670    0.000000    0.102970  Uiso   1.00   H
    H003  1.0    0.978800    0.515428    0.169981  Uiso   1.00   H
    H004  1.0    0.089956    0.556183    0.166426  Uiso   1.00   H
    H005  1.0    0.473587    0.947777    0.168242  Uiso   1.00   H
    H006  1.0    0.585772    0.933414    0.167685  Uiso   1.00   H
