# Supplementary material for: Tunnel-structured IrOx unlocks catalytic efficiency in proton exchange membrane water electrolyzers
Source: Nat Commun. 2025 Aug 15;16:7608. doi: 10.1038/s41467-025-62861-0 (PMC12356887; doi:10.1038/s41467-025-62861-0)
Supplement: Supplementary file 3 — Supplementary Data 1 [file 41467_2025_62861_MOESM3_ESM.zip › Supplementary_Data_1/slab/activity/inner_water_slab/2x2-110-O.txt]

data_created_by_vaspkit_code
_audit_creation_date          Sat May 10 11:02:43 2025
_pd_phase_name                     'CIF files'
_cell_length_a                    14.21990000
_cell_length_b                     3.20720000
_cell_length_c                    29.04350000
_cell_angle_alpha                     90.0000
_cell_angle_beta                      90.0000
_cell_angle_gamma                     90.0000
_symmetry_space_group_name_H-M           'P 1'
_symmetry_Int_Tables_number            1
loop_
_symmetry_equiv_pos_as_xyz
    'x, y, z'
loop_
   _atom_site_label
   _atom_site_occupancy
   _atom_site_fract_x
   _atom_site_fract_y
   _atom_site_fract_z
   _atom_site_thermal_displace_type
   _atom_site_U_iso_or_equiv
   _atom_site_type_symbol
   Ir001  1.0    0.419570    0.000000    0.029450  Uiso   1.00  Ir
   Ir002  1.0    0.919570    0.500000    0.029450  Uiso   1.00  Ir
   Ir003  1.0    0.108520    0.000000    0.040740  Uiso   1.00  Ir
   Ir004  1.0    0.608520    0.500000    0.040740  Uiso   1.00  Ir
   Ir005  1.0    0.277860    0.500000    0.114190  Uiso   1.00  Ir
   Ir006  1.0    0.777860    0.000000    0.114190  Uiso   1.00  Ir
   Ir007  1.0    0.778320    0.500000    0.208070  Uiso   1.00  Ir
   Ir008  1.0    0.278166    0.000309    0.207308  Uiso   1.00  Ir
   Ir009  1.0    0.947994   -0.001439    0.279792  Uiso   1.00  Ir
   Ir010  1.0    0.447999    0.501412    0.279360  Uiso   1.00  Ir
   Ir011  1.0    0.635722    0.000889    0.291627  Uiso   1.00  Ir
   Ir012  1.0    0.135592    0.499347    0.290853  Uiso   1.00  Ir
   Ir013  1.0    0.305051    0.000547    0.362974  Uiso   1.00  Ir
   Ir014  1.0    0.805752    0.499765    0.363726  Uiso   1.00  Ir
   Ir015  1.0    0.305757    0.500220    0.459060  Uiso   1.00  Ir
   Ir016  1.0    0.806150   -0.000039    0.459801  Uiso   1.00  Ir
    O001  1.0    0.989680    0.000000    0.000000  Uiso   1.00   O
    O002  1.0    0.489680    0.500000    0.000000  Uiso   1.00   O
    O003  1.0    0.166150    0.500000    0.009840  Uiso   1.00   O
    O004  1.0    0.666150    0.000000    0.009840  Uiso   1.00   O
    O005  1.0    0.361940    0.500000    0.060360  Uiso   1.00   O
    O006  1.0    0.861940    0.000000    0.060360  Uiso   1.00   O
    O007  1.0    0.538410    0.000000    0.070190  Uiso   1.00   O
    O008  1.0    0.038410    0.500000    0.070190  Uiso   1.00   O
    O009  1.0    0.704410    0.500000    0.090770  Uiso   1.00   O
    O010  1.0    0.204410    0.000000    0.090770  Uiso   1.00   O
    O011  1.0    0.344840    0.000000    0.145630  Uiso   1.00   O
    O012  1.0    0.844840    0.500000    0.145630  Uiso   1.00   O
    O013  1.0    0.211340    0.500000    0.176630  Uiso   1.00   O
    O014  1.0    0.711340    0.000000    0.176630  Uiso   1.00   O
    O015  1.0    0.347816    0.500881    0.231891  Uiso   1.00   O
    O016  1.0    0.847455   -0.000527    0.232792  Uiso   1.00   O
    O017  1.0    0.518538    0.002161    0.251580  Uiso   1.00   O
    O018  1.0    0.017609    0.498069    0.251414  Uiso   1.00   O
    O019  1.0    0.693738    0.500787    0.261318  Uiso   1.00   O
    O020  1.0    0.193136   -0.000233    0.260301  Uiso   1.00   O
    O021  1.0    0.889528    0.498995    0.309938  Uiso   1.00   O
    O022  1.0    0.388749    0.001107    0.309136  Uiso   1.00   O
    O023  1.0    0.066090   -0.000949    0.318873  Uiso   1.00   O
    O024  1.0    0.565310    0.500769    0.319079  Uiso   1.00   O
    O025  1.0    0.236738    0.500555    0.337448  Uiso   1.00   O
    O026  1.0    0.736792   -0.000154    0.338512  Uiso   1.00   O
    O027  1.0    0.866727   -0.000111    0.394918  Uiso   1.00   O
    O028  1.0    0.365925    0.500272    0.394136  Uiso   1.00   O
    O029  1.0    0.743586    0.499982    0.424516  Uiso   1.00   O
    O030  1.0    0.243021    0.000255    0.423920  Uiso   1.00   O
    O031  1.0    0.880381    0.500113    0.476470  Uiso   1.00   O
    O032  1.0    0.379865    0.000054    0.475925  Uiso   1.00   O
    O033  1.0    0.218192    0.499933    0.501355  Uiso   1.00   O
    O034  1.0    0.718853    0.000226    0.502289  Uiso   1.00   O
    O035  1.0    0.029453    0.642096    0.152233  Uiso   1.00   O
    O036  1.0    0.528085    0.833175    0.152136  Uiso   1.00   O
    H001  1.0    0.020710    0.500000    0.102980  Uiso   1.00   H
    H002  1.0    0.520670    0.000000    0.102970  Uiso   1.00   H
    H003  1.0    0.978800    0.515428    0.169981  Uiso   1.00   H
    H004  1.0    0.089956    0.556183    0.166426  Uiso   1.00   H
    H005  1.0    0.473587    0.947777    0.168242  Uiso   1.00   H
    H006  1.0    0.585772    0.933414    0.167685  Uiso   1.00   H
