# Supplementary material for: Tunnel-structured IrOx unlocks catalytic efficiency in proton exchange membrane water electrolyzers
Source: Nat Commun. 2025 Aug 15;16:7608. doi: 10.1038/s41467-025-62861-0 (PMC12356887; doi:10.1038/s41467-025-62861-0)
Supplement: Supplementary file 3 — Supplementary Data 1 [file 41467_2025_62861_MOESM3_ESM.zip › Supplementary_Data_1/slab/activity/inner_water_slab/2x2-110-OOH.txt]

data_created_by_vaspkit_code
_audit_creation_date          Sat May 10 11:02:43 2025
_pd_phase_name                     'CIF files'
_cell_length_a                    14.21990000
_cell_length_b                     3.20720000
_cell_length_c                    29.04350000
_cell_angle_alpha                     90.0000
_cell_angle_beta                      90.0000
_cell_angle_gamma                     90.0000
_symmetry_space_group_name_H-M           'P 1'
_symmetry_Int_Tables_number            1
loop_
_symmetry_equiv_pos_as_xyz
    'x, y, z'
loop_
   _atom_site_label
   _atom_site_occupancy
   _atom_site_fract_x
   _atom_site_fract_y
   _atom_site_fract_z
   _atom_site_thermal_displace_type
   _atom_site_U_iso_or_equiv
   _atom_site_type_symbol
   Ir001  1.0    0.419570    0.000000    0.029450  Uiso   1.00  Ir
   Ir002  1.0    0.919570    0.500000    0.029450  Uiso   1.00  Ir
   Ir003  1.0    0.108520    0.000000    0.040740  Uiso   1.00  Ir
   Ir004  1.0    0.608520    0.500000    0.040740  Uiso   1.00  Ir
   Ir005  1.0    0.277860    0.500000    0.114190  Uiso   1.00  Ir
   Ir006  1.0    0.777860    0.000000    0.114190  Uiso   1.00  Ir
   Ir007  1.0    0.778320    0.500000    0.208070  Uiso   1.00  Ir
   Ir008  1.0    0.277555    0.004148    0.209180  Uiso   1.00  Ir
   Ir009  1.0    0.947477    0.006519    0.279917  Uiso   1.00  Ir
   Ir010  1.0    0.442869    0.525298    0.290741  Uiso   1.00  Ir
   Ir011  1.0    0.636982    0.013826    0.296559  Uiso   1.00  Ir
   Ir012  1.0    0.134366    0.513602    0.292357  Uiso   1.00  Ir
   Ir013  1.0    0.290769    0.026652    0.370993  Uiso   1.00  Ir
   Ir014  1.0    0.809820    0.509018    0.365811  Uiso   1.00  Ir
   Ir015  1.0    0.271939    0.526577    0.466750  Uiso   1.00  Ir
   Ir016  1.0    0.807293    0.010446    0.462015  Uiso   1.00  Ir
    O001  1.0    0.989680    0.000000    0.000000  Uiso   1.00   O
    O002  1.0    0.489680    0.500000    0.000000  Uiso   1.00   O
    O003  1.0    0.166150    0.500000    0.009840  Uiso   1.00   O
    O004  1.0    0.666150    0.000000    0.009840  Uiso   1.00   O
    O005  1.0    0.361940    0.500000    0.060360  Uiso   1.00   O
    O006  1.0    0.861940    0.000000    0.060360  Uiso   1.00   O
    O007  1.0    0.538410    0.000000    0.070190  Uiso   1.00   O
    O008  1.0    0.038410    0.500000    0.070190  Uiso   1.00   O
    O009  1.0    0.704410    0.500000    0.090770  Uiso   1.00   O
    O010  1.0    0.204410    0.000000    0.090770  Uiso   1.00   O
    O011  1.0    0.344840    0.000000    0.145630  Uiso   1.00   O
    O012  1.0    0.844840    0.500000    0.145630  Uiso   1.00   O
    O013  1.0    0.211340    0.500000    0.176630  Uiso   1.00   O
    O014  1.0    0.711340    0.000000    0.176630  Uiso   1.00   O
    O015  1.0    0.347785    0.509616    0.236969  Uiso   1.00   O
    O016  1.0    0.847031    0.001798    0.233064  Uiso   1.00   O
    O017  1.0    0.513958    0.032718    0.265046  Uiso   1.00   O
    O018  1.0    0.017663    0.506116    0.251612  Uiso   1.00   O
    O019  1.0    0.693313    0.512580    0.263667  Uiso   1.00   O
    O020  1.0    0.192960    0.012537    0.262236  Uiso   1.00   O
    O021  1.0    0.890552    0.506696    0.310550  Uiso   1.00   O
    O022  1.0    0.382870    0.026091    0.320474  Uiso   1.00   O
    O023  1.0    0.063723    0.013009    0.319696  Uiso   1.00   O
    O024  1.0    0.568226    0.516160    0.326877  Uiso   1.00   O
    O025  1.0    0.229184    0.524404    0.341859  Uiso   1.00   O
    O026  1.0    0.743610    0.009126    0.339396  Uiso   1.00   O
    O027  1.0    0.869683    0.008965    0.397564  Uiso   1.00   O
    O028  1.0    0.344558    0.526516    0.405067  Uiso   1.00   O
    O029  1.0    0.745891    0.510300    0.426189  Uiso   1.00   O
    O030  1.0    0.216387    0.026469    0.428684  Uiso   1.00   O
    O031  1.0    0.880691    0.510509    0.479580  Uiso   1.00   O
    O032  1.0    0.342285    0.025956    0.487070  Uiso   1.00   O
    O033  1.0    0.176659    0.525846    0.504883  Uiso   1.00   O
    O034  1.0    0.717969    0.010054    0.503491  Uiso   1.00   O
    O035  1.0    0.029453    0.642096    0.152233  Uiso   1.00   O
    O036  1.0    0.528085    0.833175    0.152136  Uiso   1.00   O
    O037  1.0    0.532176    0.377638    0.209187  Uiso   1.00   O
    H001  1.0    0.020710    0.500000    0.102980  Uiso   1.00   H
    H002  1.0    0.520670    0.000000    0.102970  Uiso   1.00   H
    H003  1.0    0.978800    0.515428    0.169981  Uiso   1.00   H
    H004  1.0    0.089956    0.556183    0.166426  Uiso   1.00   H
    H005  1.0    0.473587    0.947777    0.168242  Uiso   1.00   H
    H006  1.0    0.585772    0.933414    0.167685  Uiso   1.00   H
    H007  1.0    0.464224    0.432906    0.207154  Uiso   1.00   H
