# Supplementary material for: Tunnel-structured IrOx unlocks catalytic efficiency in proton exchange membrane water electrolyzers
Source: Nat Commun. 2025 Aug 15;16:7608. doi: 10.1038/s41467-025-62861-0 (PMC12356887; doi:10.1038/s41467-025-62861-0)
Supplement: Supplementary file 3 — Supplementary Data 1 [file 41467_2025_62861_MOESM3_ESM.zip › Supplementary_Data_1/slab/activity/inner_water_slab/2x2-111-M.txt]

data_created_by_vaspkit_code
_audit_creation_date          Sat May 10 11:02:43 2025
_pd_phase_name                     'CIF files'
_cell_length_a                    10.43590000
_cell_length_b                    10.96670000
_cell_length_c                    23.74720000
_cell_angle_alpha                     90.0000
_cell_angle_beta                      90.0000
_cell_angle_gamma                     83.2332
_symmetry_space_group_name_H-M           'P 1'
_symmetry_Int_Tables_number            1
loop_
_symmetry_equiv_pos_as_xyz
    'x, y, z'
loop_
   _atom_site_label
   _atom_site_occupancy
   _atom_site_fract_x
   _atom_site_fract_y
   _atom_site_fract_z
   _atom_site_thermal_displace_type
   _atom_site_U_iso_or_equiv
   _atom_site_type_symbol
   Ir001  1.0    0.665450    0.853340    0.002770  Uiso   1.00  Ir
   Ir002  1.0    0.332280    0.823960    0.023040  Uiso   1.00  Ir
   Ir003  1.0    0.125200    0.638040    0.038820  Uiso   1.00  Ir
   Ir004  1.0    0.792030    0.608660    0.059080  Uiso   1.00  Ir
   Ir005  1.0    0.122930    0.315350    0.064620  Uiso   1.00  Ir
   Ir006  1.0    0.789760    0.285960    0.084890  Uiso   1.00  Ir
   Ir007  1.0    0.582680    0.100050    0.100670  Uiso   1.00  Ir
   Ir008  1.0    0.249510    0.070660    0.120940  Uiso   1.00  Ir
   Ir009  1.0    0.580410    0.777350    0.126480  Uiso   1.00  Ir
   Ir010  1.0    0.245968    0.743446    0.146076  Uiso   1.00  Ir
   Ir011  1.0    0.050638    0.567053    0.163765  Uiso   1.00  Ir
   Ir012  1.0    0.707930    0.526820    0.182650  Uiso   1.00  Ir
   Ir013  1.0    0.039403    0.239060    0.187821  Uiso   1.00  Ir
   Ir014  1.0    0.706807    0.208117    0.208304  Uiso   1.00  Ir
   Ir015  1.0    0.501452    0.021685    0.224139  Uiso   1.00  Ir
   Ir016  1.0    0.168793    0.992657    0.242153  Uiso   1.00  Ir
   Ir017  1.0    0.493881    0.701130    0.250478  Uiso   1.00  Ir
   Ir018  1.0    0.162852    0.666040    0.261067  Uiso   1.00  Ir
   Ir019  1.0    0.960915    0.487293    0.288074  Uiso   1.00  Ir
   Ir020  1.0    0.612612    0.454344    0.309215  Uiso   1.00  Ir
   Ir021  1.0    0.956144    0.164459    0.310601  Uiso   1.00  Ir
   Ir022  1.0    0.626491    0.132985    0.335156  Uiso   1.00  Ir
   Ir023  1.0    0.415308    0.954426    0.351494  Uiso   1.00  Ir
   Ir024  1.0    0.067365    0.908517    0.363937  Uiso   1.00  Ir
    O001  1.0    0.844000    0.207600    0.007610  Uiso   1.00   O
    O002  1.0    0.946510    0.637570    0.012400  Uiso   1.00   O
    O003  1.0    0.287330    0.329490    0.017230  Uiso   1.00   O
    O004  1.0    0.657500    0.027820    0.027330  Uiso   1.00   O
    O005  1.0    0.799980    0.434180    0.034530  Uiso   1.00   O
    O006  1.0    0.170150    0.132510    0.044630  Uiso   1.00   O
    O007  1.0    0.510970    0.824430    0.049460  Uiso   1.00   O
    O008  1.0    0.613490    0.254410    0.054250  Uiso   1.00   O
    O009  1.0    0.299152    0.671466    0.066274  Uiso   1.00   O
    O010  1.0    0.403990    0.099580    0.074250  Uiso   1.00   O
    O011  1.0    0.744810    0.791490    0.079080  Uiso   1.00   O
    O012  1.0    0.112978    0.487738    0.090479  Uiso   1.00   O
    O013  1.0    0.246210    0.899746    0.093272  Uiso   1.00   O
    O014  1.0    0.627630    0.594520    0.106480  Uiso   1.00   O
    O015  1.0    0.968450    0.286430    0.111310  Uiso   1.00   O
    O016  1.0    0.075014    0.716296    0.115281  Uiso   1.00   O
    O017  1.0    0.758960    0.131600    0.131310  Uiso   1.00   O
    O018  1.0    0.860929    0.569149    0.138855  Uiso   1.00   O
    O019  1.0    0.202290    0.253500    0.140930  Uiso   1.00   O
    O020  1.0    0.572460    0.951830    0.151030  Uiso   1.00   O
    O021  1.0    0.714940    0.358190    0.158230  Uiso   1.00   O
    O022  1.0    0.085110    0.056520    0.168330  Uiso   1.00   O
    O023  1.0    0.425930    0.748440    0.173160  Uiso   1.00   O
    O024  1.0    0.528450    0.178410    0.177950  Uiso   1.00   O
    O025  1.0    0.324284    0.017483    0.196880  Uiso   1.00   O
    O026  1.0    0.670684    0.717280    0.203704  Uiso   1.00   O
    O027  1.0    0.022678    0.416300    0.210965  Uiso   1.00   O
    O028  1.0    0.182900    0.818799    0.218073  Uiso   1.00   O
    O029  1.0    0.539179    0.516068    0.225316  Uiso   1.00   O
    O030  1.0    0.885132    0.213829    0.234311  Uiso   1.00   O
    O031  1.0    0.980577    0.641636    0.236891  Uiso   1.00   O
    O032  1.0    0.673118    0.058392    0.254267  Uiso   1.00   O
    O033  1.0    0.772606    0.470099    0.257610  Uiso   1.00   O
    O034  1.0    0.121374    0.169316    0.261270  Uiso   1.00   O
    O035  1.0    0.488255    0.873893    0.273042  Uiso   1.00   O
    O036  1.0    0.647622    0.277496    0.282820  Uiso   1.00   O
    O037  1.0    0.005564    0.982503    0.285778  Uiso   1.00   O
    O038  1.0    0.340309    0.647382    0.280638  Uiso   1.00   O
    O039  1.0    0.449334    0.096244    0.298011  Uiso   1.00   O
    O040  1.0    0.137762    0.507929    0.298577  Uiso   1.00   O
    O041  1.0    0.238985    0.943085    0.318123  Uiso   1.00   O
    O042  1.0    0.587459    0.629502    0.317014  Uiso   1.00   O
    O043  1.0    0.981886    0.331697    0.327140  Uiso   1.00   O
    O044  1.0    0.104350    0.749130    0.330417  Uiso   1.00   O
    O045  1.0    0.453313    0.430111    0.323011  Uiso   1.00   O
    O046  1.0    0.805724    0.118017    0.351075  Uiso   1.00   O
    O047  1.0    0.881593    0.584395    0.339138  Uiso   1.00   O
    O048  1.0    0.909640    0.881634    0.380358  Uiso   1.00   O
    O049  1.0    0.046464    0.084911    0.375914  Uiso   1.00   O
    O050  1.0    0.170862    0.885356    0.422415  Uiso   1.00   O
    O051  1.0    0.599684    0.978387    0.367693  Uiso   1.00   O
    O052  1.0    0.435003    0.802564    0.375347  Uiso   1.00   O
    O053  1.0    0.351252    0.065053    0.400052  Uiso   1.00   O
    O054  1.0    0.713798    0.428946    0.368428  Uiso   1.00   O
    O055  1.0    0.558891    0.237033    0.385700  Uiso   1.00   O
    O056  1.0    0.407424    0.407091    0.161107  Uiso   1.00   O
    O057  1.0    0.886025    0.910462    0.131582  Uiso   1.00   O
    H001  1.0    0.724580    0.082540    0.013950  Uiso   1.00   H
    H002  1.0    0.562480    0.547970    0.089190  Uiso   1.00   H
    H003  1.0    0.811870    0.840300    0.093110  Uiso   1.00   H
    H004  1.0    0.469184    0.469399    0.200964  Uiso   1.00   H
    H005  1.0    0.742888    0.758766    0.217964  Uiso   1.00   H
    H006  1.0    0.435764    0.317799    0.163562  Uiso   1.00   H
    H007  1.0    0.313829    0.415057    0.157937  Uiso   1.00   H
    H008  1.0    0.854269    0.999803    0.132691  Uiso   1.00   H
    H009  1.0    0.979715    0.902048    0.128866  Uiso   1.00   H
