# Supplementary material for: Tunnel-structured IrOx unlocks catalytic efficiency in proton exchange membrane water electrolyzers
Source: Nat Commun. 2025 Aug 15;16:7608. doi: 10.1038/s41467-025-62861-0 (PMC12356887; doi:10.1038/s41467-025-62861-0)
Supplement: Supplementary file 3 — Supplementary Data 1 [file 41467_2025_62861_MOESM3_ESM.zip › Supplementary_Data_1/slab/activity/inner_water_slab/2x2-111-O.txt]

data_created_by_vaspkit_code
_audit_creation_date          Sat May 10 11:02:43 2025
_pd_phase_name                     'CIF files'
_cell_length_a                    10.43590000
_cell_length_b                    10.96670000
_cell_length_c                    23.74720000
_cell_angle_alpha                     90.0000
_cell_angle_beta                      90.0000
_cell_angle_gamma                     83.2332
_symmetry_space_group_name_H-M           'P 1'
_symmetry_Int_Tables_number            1
loop_
_symmetry_equiv_pos_as_xyz
    'x, y, z'
loop_
   _atom_site_label
   _atom_site_occupancy
   _atom_site_fract_x
   _atom_site_fract_y
   _atom_site_fract_z
   _atom_site_thermal_displace_type
   _atom_site_U_iso_or_equiv
   _atom_site_type_symbol
   Ir001  1.0    0.665450    0.853340    0.002770  Uiso   1.00  Ir
   Ir002  1.0    0.332280    0.823960    0.023040  Uiso   1.00  Ir
   Ir003  1.0    0.125200    0.638040    0.038820  Uiso   1.00  Ir
   Ir004  1.0    0.792030    0.608660    0.059080  Uiso   1.00  Ir
   Ir005  1.0    0.122930    0.315350    0.064620  Uiso   1.00  Ir
   Ir006  1.0    0.789760    0.285960    0.084890  Uiso   1.00  Ir
   Ir007  1.0    0.582680    0.100050    0.100670  Uiso   1.00  Ir
   Ir008  1.0    0.249510    0.070660    0.120940  Uiso   1.00  Ir
   Ir009  1.0    0.580410    0.777350    0.126480  Uiso   1.00  Ir
   Ir010  1.0    0.248843    0.747251    0.144621  Uiso   1.00  Ir
   Ir011  1.0    0.040538    0.561491    0.161738  Uiso   1.00  Ir
   Ir012  1.0    0.707930    0.526820    0.182650  Uiso   1.00  Ir
   Ir013  1.0    0.039089    0.238098    0.187810  Uiso   1.00  Ir
   Ir014  1.0    0.706427    0.208553    0.208282  Uiso   1.00  Ir
   Ir015  1.0    0.501319    0.022333    0.224271  Uiso   1.00  Ir
   Ir016  1.0    0.169003    0.992399    0.242905  Uiso   1.00  Ir
   Ir017  1.0    0.494193    0.702233    0.251338  Uiso   1.00  Ir
   Ir018  1.0    0.169275    0.669870    0.268900  Uiso   1.00  Ir
   Ir019  1.0    0.963019    0.488677    0.288882  Uiso   1.00  Ir
   Ir020  1.0    0.614032    0.455734    0.309089  Uiso   1.00  Ir
   Ir021  1.0    0.956004    0.165372    0.310449  Uiso   1.00  Ir
   Ir022  1.0    0.626460    0.133817    0.335150  Uiso   1.00  Ir
   Ir023  1.0    0.416058    0.954688    0.351704  Uiso   1.00  Ir
   Ir024  1.0    0.067693    0.913439    0.366996  Uiso   1.00  Ir
    O001  1.0    0.844000    0.207600    0.007610  Uiso   1.00   O
    O002  1.0    0.946510    0.637570    0.012400  Uiso   1.00   O
    O003  1.0    0.287330    0.329490    0.017230  Uiso   1.00   O
    O004  1.0    0.657500    0.027820    0.027330  Uiso   1.00   O
    O005  1.0    0.799980    0.434180    0.034530  Uiso   1.00   O
    O006  1.0    0.170150    0.132510    0.044630  Uiso   1.00   O
    O007  1.0    0.510970    0.824430    0.049460  Uiso   1.00   O
    O008  1.0    0.613490    0.254410    0.054250  Uiso   1.00   O
    O009  1.0    0.300096    0.671119    0.066029  Uiso   1.00   O
    O010  1.0    0.403990    0.099580    0.074250  Uiso   1.00   O
    O011  1.0    0.744810    0.791490    0.079080  Uiso   1.00   O
    O012  1.0    0.104852    0.486931    0.088754  Uiso   1.00   O
    O013  1.0    0.248682    0.898495    0.094493  Uiso   1.00   O
    O014  1.0    0.627630    0.594520    0.106480  Uiso   1.00   O
    O015  1.0    0.968450    0.286430    0.111310  Uiso   1.00   O
    O016  1.0    0.075987    0.714014    0.114933  Uiso   1.00   O
    O017  1.0    0.758960    0.131600    0.131310  Uiso   1.00   O
    O018  1.0    0.859926    0.566988    0.139004  Uiso   1.00   O
    O019  1.0    0.202290    0.253500    0.140930  Uiso   1.00   O
    O020  1.0    0.572460    0.951830    0.151030  Uiso   1.00   O
    O021  1.0    0.714940    0.358190    0.158230  Uiso   1.00   O
    O022  1.0    0.085110    0.056520    0.168330  Uiso   1.00   O
    O023  1.0    0.425930    0.748440    0.173160  Uiso   1.00   O
    O024  1.0    0.528450    0.178410    0.177950  Uiso   1.00   O
    O025  1.0    0.216468    0.593799    0.191909  Uiso   1.00   O
    O026  1.0    0.323824    0.018751    0.197403  Uiso   1.00   O
    O027  1.0    0.668723    0.716918    0.203798  Uiso   1.00   O
    O028  1.0    0.020564    0.414429    0.211705  Uiso   1.00   O
    O029  1.0    0.185783    0.818491    0.219728  Uiso   1.00   O
    O030  1.0    0.538214    0.517363    0.225290  Uiso   1.00   O
    O031  1.0    0.884569    0.213117    0.234141  Uiso   1.00   O
    O032  1.0    0.990167    0.637636    0.237600  Uiso   1.00   O
    O033  1.0    0.673325    0.058790    0.254344  Uiso   1.00   O
    O034  1.0    0.773406    0.471141    0.257649  Uiso   1.00   O
    O035  1.0    0.120381    0.169504    0.261235  Uiso   1.00   O
    O036  1.0    0.487449    0.875594    0.273397  Uiso   1.00   O
    O037  1.0    0.646436    0.278713    0.282538  Uiso   1.00   O
    O038  1.0    0.005798    0.983010    0.287117  Uiso   1.00   O
    O039  1.0    0.344519    0.663963    0.292103  Uiso   1.00   O
    O040  1.0    0.449742    0.097082    0.298290  Uiso   1.00   O
    O041  1.0    0.139485    0.509929    0.303394  Uiso   1.00   O
    O042  1.0    0.239315    0.943689    0.319149  Uiso   1.00   O
    O043  1.0    0.591400    0.631155    0.317095  Uiso   1.00   O
    O044  1.0    0.979962    0.332813    0.327501  Uiso   1.00   O
    O045  1.0    0.103741    0.754768    0.334570  Uiso   1.00   O
    O046  1.0    0.453808    0.434552    0.322608  Uiso   1.00   O
    O047  1.0    0.805580    0.120004    0.351234  Uiso   1.00   O
    O048  1.0    0.882416    0.586330    0.339444  Uiso   1.00   O
    O049  1.0    0.909639    0.888067    0.384001  Uiso   1.00   O
    O050  1.0    0.047636    0.088562    0.376361  Uiso   1.00   O
    O051  1.0    0.167939    0.895788    0.426666  Uiso   1.00   O
    O052  1.0    0.600715    0.978674    0.367459  Uiso   1.00   O
    O053  1.0    0.437989    0.803203    0.376181  Uiso   1.00   O
    O054  1.0    0.351869    0.063834    0.400959  Uiso   1.00   O
    O055  1.0    0.715060    0.429139    0.368293  Uiso   1.00   O
    O056  1.0    0.557911    0.237920    0.385475  Uiso   1.00   O
    O057  1.0    0.407424    0.407091    0.161107  Uiso   1.00   O
    O058  1.0    0.886025    0.910462    0.131582  Uiso   1.00   O
    H001  1.0    0.724580    0.082540    0.013950  Uiso   1.00   H
    H002  1.0    0.562480    0.547970    0.089190  Uiso   1.00   H
    H003  1.0    0.811870    0.840300    0.093110  Uiso   1.00   H
    H004  1.0    0.467906    0.469660    0.200542  Uiso   1.00   H
    H005  1.0    0.738738    0.760167    0.218891  Uiso   1.00   H
    H006  1.0    0.435764    0.317799    0.163562  Uiso   1.00   H
    H007  1.0    0.313829    0.415057    0.157937  Uiso   1.00   H
    H008  1.0    0.854269    0.999803    0.132691  Uiso   1.00   H
    H009  1.0    0.979715    0.902048    0.128866  Uiso   1.00   H
