# Supplementary material for: Tunnel-structured IrOx unlocks catalytic efficiency in proton exchange membrane water electrolyzers
Source: Nat Commun. 2025 Aug 15;16:7608. doi: 10.1038/s41467-025-62861-0 (PMC12356887; doi:10.1038/s41467-025-62861-0)
Supplement: Supplementary file 3 — Supplementary Data 1 [file 41467_2025_62861_MOESM3_ESM.zip › Supplementary_Data_1/slab/activity/inner_water_slab/2x2-111-OH.txt]

data_created_by_vaspkit_code
_audit_creation_date          Sat May 10 11:02:43 2025
_pd_phase_name                     'CIF files'
_cell_length_a                    10.43590000
_cell_length_b                    10.96670000
_cell_length_c                    23.74720000
_cell_angle_alpha                     90.0000
_cell_angle_beta                      90.0000
_cell_angle_gamma                     83.2332
_symmetry_space_group_name_H-M           'P 1'
_symmetry_Int_Tables_number            1
loop_
_symmetry_equiv_pos_as_xyz
    'x, y, z'
loop_
   _atom_site_label
   _atom_site_occupancy
   _atom_site_fract_x
   _atom_site_fract_y
   _atom_site_fract_z
   _atom_site_thermal_displace_type
   _atom_site_U_iso_or_equiv
   _atom_site_type_symbol
   Ir001  1.0    0.665450    0.853340    0.002770  Uiso   1.00  Ir
   Ir002  1.0    0.332280    0.823960    0.023040  Uiso   1.00  Ir
   Ir003  1.0    0.125200    0.638040    0.038820  Uiso   1.00  Ir
   Ir004  1.0    0.792030    0.608660    0.059080  Uiso   1.00  Ir
   Ir005  1.0    0.122930    0.315350    0.064620  Uiso   1.00  Ir
   Ir006  1.0    0.789760    0.285960    0.084890  Uiso   1.00  Ir
   Ir007  1.0    0.582680    0.100050    0.100670  Uiso   1.00  Ir
   Ir008  1.0    0.249510    0.070660    0.120940  Uiso   1.00  Ir
   Ir009  1.0    0.580410    0.777350    0.126480  Uiso   1.00  Ir
   Ir010  1.0    0.249086    0.750449    0.144297  Uiso   1.00  Ir
   Ir011  1.0    0.038384    0.560747    0.162208  Uiso   1.00  Ir
   Ir012  1.0    0.707930    0.526820    0.182650  Uiso   1.00  Ir
   Ir013  1.0    0.038765    0.238130    0.187995  Uiso   1.00  Ir
   Ir014  1.0    0.706663    0.208502    0.208430  Uiso   1.00  Ir
   Ir015  1.0    0.501302    0.022651    0.224464  Uiso   1.00  Ir
   Ir016  1.0    0.168975    0.993552    0.243434  Uiso   1.00  Ir
   Ir017  1.0    0.493597    0.704252    0.252501  Uiso   1.00  Ir
   Ir018  1.0    0.166857    0.675327    0.272417  Uiso   1.00  Ir
   Ir019  1.0    0.963184    0.489791    0.289591  Uiso   1.00  Ir
   Ir020  1.0    0.616492    0.456936    0.310223  Uiso   1.00  Ir
   Ir021  1.0    0.956010    0.167010    0.310921  Uiso   1.00  Ir
   Ir022  1.0    0.626533    0.134390    0.335237  Uiso   1.00  Ir
   Ir023  1.0    0.416279    0.955606    0.352209  Uiso   1.00  Ir
   Ir024  1.0    0.068539    0.917362    0.368659  Uiso   1.00  Ir
    O001  1.0    0.844000    0.207600    0.007610  Uiso   1.00   O
    O002  1.0    0.946510    0.637570    0.012400  Uiso   1.00   O
    O003  1.0    0.287330    0.329490    0.017230  Uiso   1.00   O
    O004  1.0    0.657500    0.027820    0.027330  Uiso   1.00   O
    O005  1.0    0.799980    0.434180    0.034530  Uiso   1.00   O
    O006  1.0    0.170150    0.132510    0.044630  Uiso   1.00   O
    O007  1.0    0.510970    0.824430    0.049460  Uiso   1.00   O
    O008  1.0    0.613490    0.254410    0.054250  Uiso   1.00   O
    O009  1.0    0.300067    0.671993    0.066159  Uiso   1.00   O
    O010  1.0    0.403990    0.099580    0.074250  Uiso   1.00   O
    O011  1.0    0.744810    0.791490    0.079080  Uiso   1.00   O
    O012  1.0    0.102145    0.486545    0.088822  Uiso   1.00   O
    O013  1.0    0.245257    0.899102    0.094461  Uiso   1.00   O
    O014  1.0    0.627630    0.594520    0.106480  Uiso   1.00   O
    O015  1.0    0.968450    0.286430    0.111310  Uiso   1.00   O
    O016  1.0    0.076616    0.712693    0.115235  Uiso   1.00   O
    O017  1.0    0.758960    0.131600    0.131310  Uiso   1.00   O
    O018  1.0    0.858634    0.576970    0.140362  Uiso   1.00   O
    O019  1.0    0.202290    0.253500    0.140930  Uiso   1.00   O
    O020  1.0    0.572460    0.951830    0.151030  Uiso   1.00   O
    O021  1.0    0.714940    0.358190    0.158230  Uiso   1.00   O
    O022  1.0    0.085110    0.056520    0.168330  Uiso   1.00   O
    O023  1.0    0.425930    0.748440    0.173160  Uiso   1.00   O
    O024  1.0    0.528450    0.178410    0.177950  Uiso   1.00   O
    O025  1.0    0.223271    0.592552    0.194735  Uiso   1.00   O
    O026  1.0    0.323655    0.019252    0.197644  Uiso   1.00   O
    O027  1.0    0.666714    0.717272    0.204187  Uiso   1.00   O
    O028  1.0    0.018868    0.414339    0.212359  Uiso   1.00   O
    O029  1.0    0.185106    0.819912    0.220408  Uiso   1.00   O
    O030  1.0    0.540646    0.518593    0.226765  Uiso   1.00   O
    O031  1.0    0.884709    0.212962    0.234483  Uiso   1.00   O
    O032  1.0    0.992155    0.638039    0.238480  Uiso   1.00   O
    O033  1.0    0.673290    0.058948    0.254457  Uiso   1.00   O
    O034  1.0    0.773630    0.471550    0.257844  Uiso   1.00   O
    O035  1.0    0.119872    0.170761    0.261626  Uiso   1.00   O
    O036  1.0    0.487268    0.877018    0.274072  Uiso   1.00   O
    O037  1.0    0.647426    0.279058    0.282893  Uiso   1.00   O
    O038  1.0    0.006730    0.983518    0.288215  Uiso   1.00   O
    O039  1.0    0.343348    0.667771    0.294684  Uiso   1.00   O
    O040  1.0    0.449377    0.097926    0.298500  Uiso   1.00   O
    O041  1.0    0.138665    0.512140    0.305575  Uiso   1.00   O
    O042  1.0    0.238729    0.944490    0.319954  Uiso   1.00   O
    O043  1.0    0.591345    0.632575    0.318332  Uiso   1.00   O
    O044  1.0    0.980774    0.334335    0.328181  Uiso   1.00   O
    O045  1.0    0.099272    0.754788    0.337998  Uiso   1.00   O
    O046  1.0    0.455856    0.435455    0.323385  Uiso   1.00   O
    O047  1.0    0.805556    0.121231    0.351409  Uiso   1.00   O
    O048  1.0    0.880236    0.587376    0.339495  Uiso   1.00   O
    O049  1.0    0.910016    0.893069    0.385682  Uiso   1.00   O
    O050  1.0    0.047570    0.093160    0.376931  Uiso   1.00   O
    O051  1.0    0.168829    0.899110    0.428167  Uiso   1.00   O
    O052  1.0    0.600734    0.978954    0.367459  Uiso   1.00   O
    O053  1.0    0.437833    0.803922    0.376687  Uiso   1.00   O
    O054  1.0    0.352102    0.064005    0.401770  Uiso   1.00   O
    O055  1.0    0.716840    0.430039    0.369603  Uiso   1.00   O
    O056  1.0    0.557590    0.238063    0.385689  Uiso   1.00   O
    O057  1.0    0.407424    0.407091    0.161107  Uiso   1.00   O
    O058  1.0    0.886025    0.910462    0.131582  Uiso   1.00   O
    H001  1.0    0.724580    0.082540    0.013950  Uiso   1.00   H
    H002  1.0    0.562480    0.547970    0.089190  Uiso   1.00   H
    H003  1.0    0.811870    0.840300    0.093110  Uiso   1.00   H
    H004  1.0    0.478096    0.470449    0.204107  Uiso   1.00   H
    H005  1.0    0.737019    0.760632    0.218897  Uiso   1.00   H
    H006  1.0    0.435764    0.317799    0.163562  Uiso   1.00   H
    H007  1.0    0.313829    0.415057    0.157937  Uiso   1.00   H
    H008  1.0    0.854269    0.999803    0.132691  Uiso   1.00   H
    H009  1.0    0.979715    0.902048    0.128866  Uiso   1.00   H
    H010  1.0    0.296832    0.529717    0.201179  Uiso   1.00   H
