# Supplementary material for: Tunnel-structured IrOx unlocks catalytic efficiency in proton exchange membrane water electrolyzers
Source: Nat Commun. 2025 Aug 15;16:7608. doi: 10.1038/s41467-025-62861-0 (PMC12356887; doi:10.1038/s41467-025-62861-0)
Supplement: Supplementary file 3 — Supplementary Data 1 [file 41467_2025_62861_MOESM3_ESM.zip › Supplementary_Data_1/slab/activity/inner_water_slab/2x2-111-OOH.txt]

data_created_by_vaspkit_code
_audit_creation_date          Sat May 10 11:02:43 2025
_pd_phase_name                     'CIF files'
_cell_length_a                    10.43590000
_cell_length_b                    10.96670000
_cell_length_c                    23.74720000
_cell_angle_alpha                     90.0000
_cell_angle_beta                      90.0000
_cell_angle_gamma                     83.2332
_symmetry_space_group_name_H-M           'P 1'
_symmetry_Int_Tables_number            1
loop_
_symmetry_equiv_pos_as_xyz
    'x, y, z'
loop_
   _atom_site_label
   _atom_site_occupancy
   _atom_site_fract_x
   _atom_site_fract_y
   _atom_site_fract_z
   _atom_site_thermal_displace_type
   _atom_site_U_iso_or_equiv
   _atom_site_type_symbol
   Ir001  1.0    0.665450    0.853340    0.002770  Uiso   1.00  Ir
   Ir002  1.0    0.332280    0.823960    0.023040  Uiso   1.00  Ir
   Ir003  1.0    0.125200    0.638040    0.038820  Uiso   1.00  Ir
   Ir004  1.0    0.792030    0.608660    0.059080  Uiso   1.00  Ir
   Ir005  1.0    0.122930    0.315350    0.064620  Uiso   1.00  Ir
   Ir006  1.0    0.789760    0.285960    0.084890  Uiso   1.00  Ir
   Ir007  1.0    0.582680    0.100050    0.100670  Uiso   1.00  Ir
   Ir008  1.0    0.249510    0.070660    0.120940  Uiso   1.00  Ir
   Ir009  1.0    0.580410    0.777350    0.126480  Uiso   1.00  Ir
   Ir010  1.0    0.247896    0.747108    0.144426  Uiso   1.00  Ir
   Ir011  1.0    0.040571    0.561275    0.161771  Uiso   1.00  Ir
   Ir012  1.0    0.707930    0.526820    0.182650  Uiso   1.00  Ir
   Ir013  1.0    0.039130    0.238590    0.187827  Uiso   1.00  Ir
   Ir014  1.0    0.705829    0.208990    0.208096  Uiso   1.00  Ir
   Ir015  1.0    0.500061    0.022593    0.223933  Uiso   1.00  Ir
   Ir016  1.0    0.168459   -0.007271    0.242988  Uiso   1.00  Ir
   Ir017  1.0    0.492716    0.703678    0.251064  Uiso   1.00  Ir
   Ir018  1.0    0.167006    0.672390    0.268237  Uiso   1.00  Ir
   Ir019  1.0    0.962488    0.488628    0.289182  Uiso   1.00  Ir
   Ir020  1.0    0.620659    0.454479    0.308126  Uiso   1.00  Ir
   Ir021  1.0    0.955311    0.165152    0.310031  Uiso   1.00  Ir
   Ir022  1.0    0.624217    0.132680    0.334079  Uiso   1.00  Ir
   Ir023  1.0    0.415303    0.953987    0.351662  Uiso   1.00  Ir
   Ir024  1.0    0.064892    0.913572    0.367131  Uiso   1.00  Ir
    O001  1.0    0.844000    0.207600    0.007610  Uiso   1.00   O
    O002  1.0    0.946510    0.637570    0.012400  Uiso   1.00   O
    O003  1.0    0.287330    0.329490    0.017230  Uiso   1.00   O
    O004  1.0    0.657500    0.027820    0.027330  Uiso   1.00   O
    O005  1.0    0.799980    0.434180    0.034530  Uiso   1.00   O
    O006  1.0    0.170150    0.132510    0.044630  Uiso   1.00   O
    O007  1.0    0.510970    0.824430    0.049460  Uiso   1.00   O
    O008  1.0    0.613490    0.254410    0.054250  Uiso   1.00   O
    O009  1.0    0.300149    0.670933    0.066007  Uiso   1.00   O
    O010  1.0    0.403990    0.099580    0.074250  Uiso   1.00   O
    O011  1.0    0.744810    0.791490    0.079080  Uiso   1.00   O
    O012  1.0    0.104458    0.486995    0.088711  Uiso   1.00   O
    O013  1.0    0.248665    0.898646    0.094399  Uiso   1.00   O
    O014  1.0    0.627630    0.594520    0.106480  Uiso   1.00   O
    O015  1.0    0.968450    0.286430    0.111310  Uiso   1.00   O
    O016  1.0    0.074880    0.714225    0.114530  Uiso   1.00   O
    O017  1.0    0.758960    0.131600    0.131310  Uiso   1.00   O
    O018  1.0    0.859924    0.566082    0.139076  Uiso   1.00   O
    O019  1.0    0.202290    0.253500    0.140930  Uiso   1.00   O
    O020  1.0    0.572460    0.951830    0.151030  Uiso   1.00   O
    O021  1.0    0.714940    0.358190    0.158230  Uiso   1.00   O
    O022  1.0    0.085110    0.056520    0.168330  Uiso   1.00   O
    O023  1.0    0.425930    0.748440    0.173160  Uiso   1.00   O
    O024  1.0    0.528450    0.178410    0.177950  Uiso   1.00   O
    O025  1.0    0.216425    0.594082    0.191985  Uiso   1.00   O
    O026  1.0    0.323125    0.018474    0.197330  Uiso   1.00   O
    O027  1.0    0.668756    0.716922    0.203142  Uiso   1.00   O
    O028  1.0    0.023460    0.414305    0.211983  Uiso   1.00   O
    O029  1.0    0.182202    0.819677    0.218926  Uiso   1.00   O
    O030  1.0    0.536703    0.515824    0.226617  Uiso   1.00   O
    O031  1.0    0.883935    0.213168    0.233887  Uiso   1.00   O
    O032  1.0    0.989900    0.637359    0.237805  Uiso   1.00   O
    O033  1.0    0.671655    0.059203    0.254077  Uiso   1.00   O
    O034  1.0    0.781089    0.462639    0.257194  Uiso   1.00   O
    O035  1.0    0.120263    0.170014    0.261465  Uiso   1.00   O
    O036  1.0    0.486967    0.876257    0.272901  Uiso   1.00   O
    O037  1.0    0.634020    0.280201    0.280034  Uiso   1.00   O
    O038  1.0    0.004817    0.983115    0.286920  Uiso   1.00   O
    O039  1.0    0.341991    0.672865    0.291626  Uiso   1.00   O
    O040  1.0    0.447577    0.096336    0.298293  Uiso   1.00   O
    O041  1.0    0.142461    0.509771    0.303632  Uiso   1.00   O
    O042  1.0    0.239031    0.943865    0.319395  Uiso   1.00   O
    O043  1.0    0.605338    0.631618    0.309636  Uiso   1.00   O
    O044  1.0    0.979963    0.332396    0.327510  Uiso   1.00   O
    O045  1.0    0.100887    0.756463    0.333943  Uiso   1.00   O
    O046  1.0    0.446154    0.463713    0.333524  Uiso   1.00   O
    O047  1.0    0.803458    0.122884    0.350172  Uiso   1.00   O
    O048  1.0    0.882431    0.583904    0.340678  Uiso   1.00   O
    O049  1.0    0.906245    0.889255    0.383799  Uiso   1.00   O
    O050  1.0    0.046289    0.088310    0.376378  Uiso   1.00   O
    O051  1.0    0.163542    0.894084    0.427266  Uiso   1.00   O
    O052  1.0    0.601769    0.977979    0.366650  Uiso   1.00   O
    O053  1.0    0.440710    0.801835    0.375381  Uiso   1.00   O
    O054  1.0    0.353685    0.061877    0.402069  Uiso   1.00   O
    O055  1.0    0.712628    0.413003    0.368725  Uiso   1.00   O
    O056  1.0    0.556236    0.238802    0.383710  Uiso   1.00   O
    O057  1.0    0.407424    0.407091    0.161107  Uiso   1.00   O
    O058  1.0    0.886025    0.910462    0.131582  Uiso   1.00   O
    O059  1.0    0.373054    0.377155    0.308797  Uiso   1.00   O
    H001  1.0    0.724580    0.082540    0.013950  Uiso   1.00   H
    H002  1.0    0.562480    0.547970    0.089190  Uiso   1.00   H
    H003  1.0    0.811870    0.840300    0.093110  Uiso   1.00   H
    H004  1.0    0.468026    0.469249    0.201393  Uiso   1.00   H
    H005  1.0    0.738283    0.760303    0.218608  Uiso   1.00   H
    H006  1.0    0.435764    0.317799    0.163562  Uiso   1.00   H
    H007  1.0    0.313829    0.415057    0.157937  Uiso   1.00   H
    H008  1.0    0.854269    0.999803    0.132691  Uiso   1.00   H
    H009  1.0    0.979715    0.902048    0.128866  Uiso   1.00   H
    H010  1.0    0.281787    0.422886    0.310893  Uiso   1.00   H
