# Supplementary material for: Tunnel-structured IrOx unlocks catalytic efficiency in proton exchange membrane water electrolyzers
Source: Nat Commun. 2025 Aug 15;16:7608. doi: 10.1038/s41467-025-62861-0 (PMC12356887; doi:10.1038/s41467-025-62861-0)
Supplement: Supplementary file 3 — Supplementary Data 1 [file 41467_2025_62861_MOESM3_ESM.zip › Supplementary_Data_1/slab/activity/inner_water_slab/2x3-001-M.txt]

data_created_by_vaspkit_code
_audit_creation_date          Sat May 10 11:02:43 2025
_pd_phase_name                     'CIF files'
_cell_length_a                    13.40560000
_cell_length_b                    10.30860000
_cell_length_c                    23.07210000
_cell_angle_alpha                     90.0000
_cell_angle_beta                      90.0000
_cell_angle_gamma                     89.5330
_symmetry_space_group_name_H-M           'P 1'
_symmetry_Int_Tables_number            1
loop_
_symmetry_equiv_pos_as_xyz
    'x, y, z'
loop_
   _atom_site_label
   _atom_site_occupancy
   _atom_site_fract_x
   _atom_site_fract_y
   _atom_site_fract_z
   _atom_site_thermal_displace_type
   _atom_site_U_iso_or_equiv
   _atom_site_type_symbol
   Ir001  1.0    0.655040    0.484690    0.000000  Uiso   1.00  Ir
   Ir002  1.0    0.987800    0.266830    0.000000  Uiso   1.00  Ir
   Ir003  1.0    0.012200    0.733170    0.000000  Uiso   1.00  Ir
   Ir004  1.0    0.500000    0.000000    0.000000  Uiso   1.00  Ir
   Ir005  1.0    0.344960    0.515310    0.000000  Uiso   1.00  Ir
   Ir006  1.0    0.155040    0.484690    0.069970  Uiso   1.00  Ir
   Ir007  1.0    0.844960    0.515310    0.069970  Uiso   1.00  Ir
   Ir008  1.0    0.487800    0.266830    0.069970  Uiso   1.00  Ir
   Ir009  1.0    0.512200    0.733170    0.069970  Uiso   1.00  Ir
   Ir010  1.0    0.000000    0.000000    0.069970  Uiso   1.00  Ir
   Ir011  1.0    0.655040    0.484690    0.139950  Uiso   1.00  Ir
   Ir012  1.0    0.344960    0.515310    0.139950  Uiso   1.00  Ir
   Ir013  1.0    0.987800    0.266830    0.139950  Uiso   1.00  Ir
   Ir014  1.0    0.012200    0.733170    0.139950  Uiso   1.00  Ir
   Ir015  1.0    0.500000    0.000000    0.139950  Uiso   1.00  Ir
   Ir016  1.0    0.154161    0.489400    0.211868  Uiso   1.00  Ir
   Ir017  1.0    0.484936    0.268907    0.208788  Uiso   1.00  Ir
   Ir018  1.0    0.511532    0.731209    0.209012  Uiso   1.00  Ir
   Ir019  1.0   -0.000687   -0.000024    0.209763  Uiso   1.00  Ir
   Ir020  1.0    0.847263    0.514911    0.209413  Uiso   1.00  Ir
   Ir021  1.0    0.650576    0.485017    0.279057  Uiso   1.00  Ir
   Ir022  1.0    0.332507    0.509642    0.277660  Uiso   1.00  Ir
   Ir023  1.0    0.990162    0.264522    0.278589  Uiso   1.00  Ir
   Ir024  1.0    0.006916    0.736401    0.279896  Uiso   1.00  Ir
   Ir025  1.0    0.496155   -0.000299    0.281638  Uiso   1.00  Ir
   Ir026  1.0    0.164623    0.477783    0.349131  Uiso   1.00  Ir
   Ir027  1.0    0.838239    0.529160    0.353943  Uiso   1.00  Ir
   Ir028  1.0    0.479075    0.261654    0.351194  Uiso   1.00  Ir
   Ir029  1.0    0.509993    0.734754    0.351332  Uiso   1.00  Ir
   Ir030  1.0    0.996336    0.001311    0.370102  Uiso   1.00  Ir
    O001  1.0    0.065290    0.094160    0.000000  Uiso   1.00   O
    O002  1.0    0.580920    0.825450    0.000000  Uiso   1.00   O
    O003  1.0    0.419090    0.174550    0.000000  Uiso   1.00   O
    O004  1.0    0.099940    0.578240    0.000000  Uiso   1.00   O
    O005  1.0    0.900060    0.421760    0.000000  Uiso   1.00   O
    O006  1.0    0.934720    0.905840    0.000000  Uiso   1.00   O
    O007  1.0    0.224200    0.392000    0.000000  Uiso   1.00   O
    O008  1.0    0.441530    0.660090    0.000000  Uiso   1.00   O
    O009  1.0    0.558470    0.339910    0.000000  Uiso   1.00   O
    O010  1.0    0.775800    0.608000    0.000000  Uiso   1.00   O
    O011  1.0    0.080920    0.825450    0.069970  Uiso   1.00   O
    O012  1.0    0.599940    0.578240    0.069970  Uiso   1.00   O
    O013  1.0    0.400060    0.421760    0.069970  Uiso   1.00   O
    O014  1.0    0.919090    0.174550    0.069970  Uiso   1.00   O
    O015  1.0    0.941530    0.660090    0.069970  Uiso   1.00   O
    O016  1.0    0.058470    0.339910    0.069970  Uiso   1.00   O
    O017  1.0    0.434720    0.905840    0.069970  Uiso   1.00   O
    O018  1.0    0.565290    0.094160    0.069970  Uiso   1.00   O
    O019  1.0    0.724200    0.392000    0.069970  Uiso   1.00   O
    O020  1.0    0.275800    0.608000    0.069970  Uiso   1.00   O
    O021  1.0    0.580920    0.825450    0.139950  Uiso   1.00   O
    O022  1.0    0.065290    0.094160    0.139950  Uiso   1.00   O
    O023  1.0    0.934720    0.905840    0.139950  Uiso   1.00   O
    O024  1.0    0.558470    0.339910    0.139950  Uiso   1.00   O
    O025  1.0    0.441530    0.660090    0.139950  Uiso   1.00   O
    O026  1.0    0.223651    0.403198    0.141966  Uiso   1.00   O
    O027  1.0    0.775800    0.608000    0.139950  Uiso   1.00   O
    O028  1.0    0.900060    0.421760    0.139950  Uiso   1.00   O
    O029  1.0    0.094357    0.575807    0.139837  Uiso   1.00   O
    O030  1.0    0.419090    0.174550    0.139950  Uiso   1.00   O
    O031  1.0    0.568360    0.094330    0.208420  Uiso   1.00   O
    O032  1.0    0.059979    0.343609    0.209624  Uiso   1.00   O
    O033  1.0    0.944082    0.654033    0.209174  Uiso   1.00   O
    O034  1.0    0.724828    0.403708    0.210148  Uiso   1.00   O
    O035  1.0    0.273327    0.604121    0.208521  Uiso   1.00   O
    O036  1.0    0.396124    0.418733    0.209099  Uiso   1.00   O
    O037  1.0    0.592170    0.572030    0.208710  Uiso   1.00   O
    O038  1.0    0.924324    0.174900    0.209893  Uiso   1.00   O
    O039  1.0    0.076492    0.824857    0.210516  Uiso   1.00   O
    O040  1.0    0.431640    0.905640    0.208410  Uiso   1.00   O
    O041  1.0    0.577286    0.827531    0.276132  Uiso   1.00   O
    O042  1.0    0.418912    0.173007    0.275112  Uiso   1.00   O
    O043  1.0    0.092990    0.577970    0.279030  Uiso   1.00   O
    O044  1.0    0.774460    0.599093    0.277003  Uiso   1.00   O
    O045  1.0    0.904833    0.422838    0.277578  Uiso   1.00   O
    O046  1.0    0.435313    0.665672    0.276660  Uiso   1.00   O
    O047  1.0    0.558354    0.336721    0.277130  Uiso   1.00   O
    O048  1.0    0.919082    0.898730    0.269239  Uiso   1.00   O
    O049  1.0    0.077919    0.097913    0.271561  Uiso   1.00   O
    O050  1.0    0.561148    0.107350    0.337522  Uiso   1.00   O
    O051  1.0    0.430149    0.891898    0.336538  Uiso   1.00   O
    O052  1.0    0.073016    0.343758    0.335380  Uiso   1.00   O
    O053  1.0    0.939451    0.651709    0.342727  Uiso   1.00   O
    O054  1.0    0.734147    0.405475    0.338869  Uiso   1.00   O
    O055  1.0    0.259461    0.610634    0.335398  Uiso   1.00   O
    O056  1.0    0.398248    0.408035    0.336359  Uiso   1.00   O
    O057  1.0    0.587518    0.584449    0.339748  Uiso   1.00   O
    O058  1.0    0.932156    0.149598    0.338503  Uiso   1.00   O
    O059  1.0    0.062232    0.852931    0.339660  Uiso   1.00   O
    O060  1.0    0.100102    0.074289    0.401944  Uiso   1.00   O
    O061  1.0    0.893772    0.927300    0.402432  Uiso   1.00   O
    O062  1.0    0.091201    0.580812    0.395157  Uiso   1.00   O
    O063  1.0    0.238508    0.375807    0.392820  Uiso   1.00   O
    O064  1.0    0.388001    0.179761    0.391916  Uiso   1.00   O
    O065  1.0    0.570091    0.327102    0.397125  Uiso   1.00   O
    O066  1.0    0.603552    0.814615    0.390941  Uiso   1.00   O
    O067  1.0    0.417074    0.674710    0.397618  Uiso   1.00   O
    O068  1.0    0.767294    0.631326    0.398786  Uiso   1.00   O
    O069  1.0    0.906888    0.416549    0.395598  Uiso   1.00   O
    O070  1.0    0.742830    0.890106    0.219363  Uiso   1.00   O
    O071  1.0    0.255518    0.871691    0.173654  Uiso   1.00   O
    H001  1.0    0.136870    0.108540    0.004700  Uiso   1.00   H
    H002  1.0    0.863140    0.891460    0.004700  Uiso   1.00   H
    H003  1.0    0.638340    0.100180    0.068500  Uiso   1.00   H
    H004  1.0    0.361660    0.899820    0.068500  Uiso   1.00   H
    H005  1.0    0.138170    0.101770    0.140320  Uiso   1.00   H
    H006  1.0    0.861940    0.896520    0.138850  Uiso   1.00   H
    H007  1.0    0.641717    0.092355    0.209551  Uiso   1.00   H
    H008  1.0    0.354150    0.897359    0.201914  Uiso   1.00   H
    H009  1.0    0.148166    0.113629    0.262546  Uiso   1.00   H
    H010  1.0    0.850284    0.883204    0.252098  Uiso   1.00   H
    H011  1.0    0.691807    0.867459    0.249565  Uiso   1.00   H
    H012  1.0    0.724449    0.830747    0.187919  Uiso   1.00   H
    H013  1.0    0.190573    0.854188    0.194088  Uiso   1.00   H
    H014  1.0    0.271409    0.785976    0.157797  Uiso   1.00   H
