# Supplementary material for: Tunnel-structured IrOx unlocks catalytic efficiency in proton exchange membrane water electrolyzers
Source: Nat Commun. 2025 Aug 15;16:7608. doi: 10.1038/s41467-025-62861-0 (PMC12356887; doi:10.1038/s41467-025-62861-0)
Supplement: Supplementary file 3 — Supplementary Data 1 [file 41467_2025_62861_MOESM3_ESM.zip › Supplementary_Data_1/slab/activity/inner_water_slab/2x3-001-O.txt]

data_created_by_vaspkit_code
_audit_creation_date          Sat May 10 11:02:43 2025
_pd_phase_name                     'CIF files'
_cell_length_a                    13.40560000
_cell_length_b                    10.30860000
_cell_length_c                    23.07210000
_cell_angle_alpha                     90.0000
_cell_angle_beta                      90.0000
_cell_angle_gamma                     89.5330
_symmetry_space_group_name_H-M           'P 1'
_symmetry_Int_Tables_number            1
loop_
_symmetry_equiv_pos_as_xyz
    'x, y, z'
loop_
   _atom_site_label
   _atom_site_occupancy
   _atom_site_fract_x
   _atom_site_fract_y
   _atom_site_fract_z
   _atom_site_thermal_displace_type
   _atom_site_U_iso_or_equiv
   _atom_site_type_symbol
   Ir001  1.0    0.655040    0.484690    0.000000  Uiso   1.00  Ir
   Ir002  1.0    0.987800    0.266830    0.000000  Uiso   1.00  Ir
   Ir003  1.0    0.012200    0.733170    0.000000  Uiso   1.00  Ir
   Ir004  1.0    0.500000    0.000000    0.000000  Uiso   1.00  Ir
   Ir005  1.0    0.344960    0.515310    0.000000  Uiso   1.00  Ir
   Ir006  1.0    0.155040    0.484690    0.069970  Uiso   1.00  Ir
   Ir007  1.0    0.844960    0.515310    0.069970  Uiso   1.00  Ir
   Ir008  1.0    0.487800    0.266830    0.069970  Uiso   1.00  Ir
   Ir009  1.0    0.512200    0.733170    0.069970  Uiso   1.00  Ir
   Ir010  1.0    0.000000    0.000000    0.069970  Uiso   1.00  Ir
   Ir011  1.0    0.655040    0.484690    0.139950  Uiso   1.00  Ir
   Ir012  1.0    0.344960    0.515310    0.139950  Uiso   1.00  Ir
   Ir013  1.0    0.987800    0.266830    0.139950  Uiso   1.00  Ir
   Ir014  1.0    0.012200    0.733170    0.139950  Uiso   1.00  Ir
   Ir015  1.0    0.500000    0.000000    0.139950  Uiso   1.00  Ir
   Ir016  1.0    0.150696    0.486374    0.210271  Uiso   1.00  Ir
   Ir017  1.0    0.486460    0.269075    0.208879  Uiso   1.00  Ir
   Ir018  1.0    0.512199    0.731890    0.209014  Uiso   1.00  Ir
   Ir019  1.0    0.000175    0.000546    0.210044  Uiso   1.00  Ir
   Ir020  1.0    0.847147    0.515402    0.209518  Uiso   1.00  Ir
   Ir021  1.0    0.651183    0.485845    0.279108  Uiso   1.00  Ir
   Ir022  1.0    0.347733    0.514179    0.279221  Uiso   1.00  Ir
   Ir023  1.0    0.988778    0.265626    0.279744  Uiso   1.00  Ir
   Ir024  1.0    0.008820    0.735577    0.279971  Uiso   1.00  Ir
   Ir025  1.0    0.497582   -0.000014    0.281581  Uiso   1.00  Ir
   Ir026  1.0    0.161069    0.468566    0.354490  Uiso   1.00  Ir
   Ir027  1.0    0.837601    0.532151    0.354301  Uiso   1.00  Ir
   Ir028  1.0    0.484164    0.260301    0.352160  Uiso   1.00  Ir
   Ir029  1.0    0.514278    0.738445    0.352673  Uiso   1.00  Ir
   Ir030  1.0    0.997981    0.000210    0.369756  Uiso   1.00  Ir
    O001  1.0    0.065290    0.094160    0.000000  Uiso   1.00   O
    O002  1.0    0.580920    0.825450    0.000000  Uiso   1.00   O
    O003  1.0    0.419090    0.174550    0.000000  Uiso   1.00   O
    O004  1.0    0.099940    0.578240    0.000000  Uiso   1.00   O
    O005  1.0    0.900060    0.421760    0.000000  Uiso   1.00   O
    O006  1.0    0.934720    0.905840    0.000000  Uiso   1.00   O
    O007  1.0    0.224200    0.392000    0.000000  Uiso   1.00   O
    O008  1.0    0.441530    0.660090    0.000000  Uiso   1.00   O
    O009  1.0    0.558470    0.339910    0.000000  Uiso   1.00   O
    O010  1.0    0.775800    0.608000    0.000000  Uiso   1.00   O
    O011  1.0    0.080920    0.825450    0.069970  Uiso   1.00   O
    O012  1.0    0.599940    0.578240    0.069970  Uiso   1.00   O
    O013  1.0    0.400060    0.421760    0.069970  Uiso   1.00   O
    O014  1.0    0.919090    0.174550    0.069970  Uiso   1.00   O
    O015  1.0    0.941530    0.660090    0.069970  Uiso   1.00   O
    O016  1.0    0.058470    0.339910    0.069970  Uiso   1.00   O
    O017  1.0    0.434720    0.905840    0.069970  Uiso   1.00   O
    O018  1.0    0.565290    0.094160    0.069970  Uiso   1.00   O
    O019  1.0    0.724200    0.392000    0.069970  Uiso   1.00   O
    O020  1.0    0.275800    0.608000    0.069970  Uiso   1.00   O
    O021  1.0    0.580920    0.825450    0.139950  Uiso   1.00   O
    O022  1.0    0.065290    0.094160    0.139950  Uiso   1.00   O
    O023  1.0    0.934720    0.905840    0.139950  Uiso   1.00   O
    O024  1.0    0.558470    0.339910    0.139950  Uiso   1.00   O
    O025  1.0    0.441530    0.660090    0.139950  Uiso   1.00   O
    O026  1.0    0.223501    0.401473    0.141454  Uiso   1.00   O
    O027  1.0    0.775800    0.608000    0.139950  Uiso   1.00   O
    O028  1.0    0.900060    0.421760    0.139950  Uiso   1.00   O
    O029  1.0    0.096423    0.578312    0.140107  Uiso   1.00   O
    O030  1.0    0.419090    0.174550    0.139950  Uiso   1.00   O
    O031  1.0    0.568360    0.094330    0.208420  Uiso   1.00   O
    O032  1.0    0.055215    0.345681    0.209358  Uiso   1.00   O
    O033  1.0    0.944582    0.654166    0.209221  Uiso   1.00   O
    O034  1.0    0.724850    0.403829    0.210123  Uiso   1.00   O
    O035  1.0    0.274135    0.597022    0.210066  Uiso   1.00   O
    O036  1.0    0.407051    0.427357    0.208777  Uiso   1.00   O
    O037  1.0    0.592170    0.572030    0.208710  Uiso   1.00   O
    O038  1.0    0.925229    0.175064    0.210045  Uiso   1.00   O
    O039  1.0    0.076840    0.824696    0.210448  Uiso   1.00   O
    O040  1.0    0.431640    0.905640    0.208410  Uiso   1.00   O
    O041  1.0    0.577973    0.827556    0.276039  Uiso   1.00   O
    O042  1.0    0.421516    0.174007    0.275771  Uiso   1.00   O
    O043  1.0    0.093589    0.575962    0.278752  Uiso   1.00   O
    O044  1.0    0.774065    0.601044    0.276607  Uiso   1.00   O
    O045  1.0    0.904331    0.424173    0.277861  Uiso   1.00   O
    O046  1.0    0.436991    0.666212    0.277799  Uiso   1.00   O
    O047  1.0    0.562315    0.334103    0.277367  Uiso   1.00   O
    O048  1.0    0.921056    0.899119    0.269965  Uiso   1.00   O
    O049  1.0    0.078219    0.100615    0.271881  Uiso   1.00   O
    O050  1.0    0.224438    0.399718    0.276673  Uiso   1.00   O
    O051  1.0    0.564558    0.105398    0.337547  Uiso   1.00   O
    O052  1.0    0.433064    0.893113    0.337760  Uiso   1.00   O
    O053  1.0    0.057390    0.350256    0.342787  Uiso   1.00   O
    O054  1.0    0.940320    0.651888    0.342691  Uiso   1.00   O
    O055  1.0    0.734992    0.407083    0.338997  Uiso   1.00   O
    O056  1.0    0.264174    0.593397    0.339135  Uiso   1.00   O
    O057  1.0    0.409766    0.413016    0.339455  Uiso   1.00   O
    O058  1.0    0.589194    0.586136    0.339866  Uiso   1.00   O
    O059  1.0    0.932230    0.147785    0.338858  Uiso   1.00   O
    O060  1.0    0.065326    0.852959    0.338961  Uiso   1.00   O
    O061  1.0    0.101163    0.073714    0.402024  Uiso   1.00   O
    O062  1.0    0.896340    0.924428    0.402282  Uiso   1.00   O
    O063  1.0    0.097244    0.582225    0.398286  Uiso   1.00   O
    O064  1.0    0.231046    0.361323    0.397530  Uiso   1.00   O
    O065  1.0    0.391286    0.182732    0.392943  Uiso   1.00   O
    O066  1.0    0.578457    0.319508    0.397876  Uiso   1.00   O
    O067  1.0    0.608175    0.817325    0.392194  Uiso   1.00   O
    O068  1.0    0.421883    0.678615    0.399458  Uiso   1.00   O
    O069  1.0    0.767303    0.638255    0.397804  Uiso   1.00   O
    O070  1.0    0.902284    0.419170    0.398023  Uiso   1.00   O
    O071  1.0    0.744093    0.890128    0.219139  Uiso   1.00   O
    O072  1.0    0.255518    0.871691    0.173654  Uiso   1.00   O
    H001  1.0    0.136870    0.108540    0.004700  Uiso   1.00   H
    H002  1.0    0.863140    0.891460    0.004700  Uiso   1.00   H
    H003  1.0    0.638340    0.100180    0.068500  Uiso   1.00   H
    H004  1.0    0.361660    0.899820    0.068500  Uiso   1.00   H
    H005  1.0    0.138170    0.101770    0.140320  Uiso   1.00   H
    H006  1.0    0.861940    0.896520    0.138850  Uiso   1.00   H
    H007  1.0    0.641712    0.091865    0.209687  Uiso   1.00   H
    H008  1.0    0.354168    0.897307    0.201827  Uiso   1.00   H
    H009  1.0    0.148250    0.118657    0.263197  Uiso   1.00   H
    H010  1.0    0.852357    0.883349    0.252947  Uiso   1.00   H
    H011  1.0    0.693512    0.868273    0.249593  Uiso   1.00   H
    H012  1.0    0.724449    0.830747    0.187919  Uiso   1.00   H
    H013  1.0    0.190573    0.854188    0.194088  Uiso   1.00   H
    H014  1.0    0.271409    0.785976    0.157797  Uiso   1.00   H
