# Supplementary material for: Tunnel-structured IrOx unlocks catalytic efficiency in proton exchange membrane water electrolyzers
Source: Nat Commun. 2025 Aug 15;16:7608. doi: 10.1038/s41467-025-62861-0 (PMC12356887; doi:10.1038/s41467-025-62861-0)
Supplement: Supplementary file 3 — Supplementary Data 1 [file 41467_2025_62861_MOESM3_ESM.zip › Supplementary_Data_1/slab/activity/inner_water_slab/2x3-001-OH.txt]

data_created_by_vaspkit_code
_audit_creation_date          Sat May 10 11:02:43 2025
_pd_phase_name                     'CIF files'
_cell_length_a                    13.40560000
_cell_length_b                    10.30860000
_cell_length_c                    23.07210000
_cell_angle_alpha                     90.0000
_cell_angle_beta                      90.0000
_cell_angle_gamma                     89.5330
_symmetry_space_group_name_H-M           'P 1'
_symmetry_Int_Tables_number            1
loop_
_symmetry_equiv_pos_as_xyz
    'x, y, z'
loop_
   _atom_site_label
   _atom_site_occupancy
   _atom_site_fract_x
   _atom_site_fract_y
   _atom_site_fract_z
   _atom_site_thermal_displace_type
   _atom_site_U_iso_or_equiv
   _atom_site_type_symbol
   Ir001  1.0    0.655040    0.484690    0.000000  Uiso   1.00  Ir
   Ir002  1.0    0.987800    0.266830    0.000000  Uiso   1.00  Ir
   Ir003  1.0    0.012200    0.733170    0.000000  Uiso   1.00  Ir
   Ir004  1.0    0.500000    0.000000    0.000000  Uiso   1.00  Ir
   Ir005  1.0    0.344960    0.515310    0.000000  Uiso   1.00  Ir
   Ir006  1.0    0.155040    0.484690    0.069970  Uiso   1.00  Ir
   Ir007  1.0    0.844960    0.515310    0.069970  Uiso   1.00  Ir
   Ir008  1.0    0.487800    0.266830    0.069970  Uiso   1.00  Ir
   Ir009  1.0    0.512200    0.733170    0.069970  Uiso   1.00  Ir
   Ir010  1.0    0.000000    0.000000    0.069970  Uiso   1.00  Ir
   Ir011  1.0    0.655040    0.484690    0.139950  Uiso   1.00  Ir
   Ir012  1.0    0.344960    0.515310    0.139950  Uiso   1.00  Ir
   Ir013  1.0    0.987800    0.266830    0.139950  Uiso   1.00  Ir
   Ir014  1.0    0.012200    0.733170    0.139950  Uiso   1.00  Ir
   Ir015  1.0    0.500000    0.000000    0.139950  Uiso   1.00  Ir
   Ir016  1.0    0.151358    0.485186    0.209093  Uiso   1.00  Ir
   Ir017  1.0    0.486860    0.269472    0.208952  Uiso   1.00  Ir
   Ir018  1.0    0.512251    0.732284    0.209030  Uiso   1.00  Ir
   Ir019  1.0    0.999261   -0.000239    0.210071  Uiso   1.00  Ir
   Ir020  1.0    0.847182    0.514956    0.209454  Uiso   1.00  Ir
   Ir021  1.0    0.650910    0.486675    0.279191  Uiso   1.00  Ir
   Ir022  1.0    0.349454    0.517778    0.279319  Uiso   1.00  Ir
   Ir023  1.0    0.989126    0.265896    0.279680  Uiso   1.00  Ir
   Ir024  1.0    0.009058    0.734282    0.280132  Uiso   1.00  Ir
   Ir025  1.0    0.496450    0.001595    0.281778  Uiso   1.00  Ir
   Ir026  1.0    0.156284    0.473298    0.357243  Uiso   1.00  Ir
   Ir027  1.0    0.836992    0.533218    0.354384  Uiso   1.00  Ir
   Ir028  1.0    0.484343    0.263510    0.352511  Uiso   1.00  Ir
   Ir029  1.0    0.514277    0.740688    0.352911  Uiso   1.00  Ir
   Ir030  1.0    0.996998   -0.000277    0.369922  Uiso   1.00  Ir
    O001  1.0    0.065290    0.094160    0.000000  Uiso   1.00   O
    O002  1.0    0.580920    0.825450    0.000000  Uiso   1.00   O
    O003  1.0    0.419090    0.174550    0.000000  Uiso   1.00   O
    O004  1.0    0.099940    0.578240    0.000000  Uiso   1.00   O
    O005  1.0    0.900060    0.421760    0.000000  Uiso   1.00   O
    O006  1.0    0.934720    0.905840    0.000000  Uiso   1.00   O
    O007  1.0    0.224200    0.392000    0.000000  Uiso   1.00   O
    O008  1.0    0.441530    0.660090    0.000000  Uiso   1.00   O
    O009  1.0    0.558470    0.339910    0.000000  Uiso   1.00   O
    O010  1.0    0.775800    0.608000    0.000000  Uiso   1.00   O
    O011  1.0    0.080920    0.825450    0.069970  Uiso   1.00   O
    O012  1.0    0.599940    0.578240    0.069970  Uiso   1.00   O
    O013  1.0    0.400060    0.421760    0.069970  Uiso   1.00   O
    O014  1.0    0.919090    0.174550    0.069970  Uiso   1.00   O
    O015  1.0    0.941530    0.660090    0.069970  Uiso   1.00   O
    O016  1.0    0.058470    0.339910    0.069970  Uiso   1.00   O
    O017  1.0    0.434720    0.905840    0.069970  Uiso   1.00   O
    O018  1.0    0.565290    0.094160    0.069970  Uiso   1.00   O
    O019  1.0    0.724200    0.392000    0.069970  Uiso   1.00   O
    O020  1.0    0.275800    0.608000    0.069970  Uiso   1.00   O
    O021  1.0    0.580920    0.825450    0.139950  Uiso   1.00   O
    O022  1.0    0.065290    0.094160    0.139950  Uiso   1.00   O
    O023  1.0    0.934720    0.905840    0.139950  Uiso   1.00   O
    O024  1.0    0.558470    0.339910    0.139950  Uiso   1.00   O
    O025  1.0    0.441530    0.660090    0.139950  Uiso   1.00   O
    O026  1.0    0.223898    0.399775    0.140895  Uiso   1.00   O
    O027  1.0    0.775800    0.608000    0.139950  Uiso   1.00   O
    O028  1.0    0.900060    0.421760    0.139950  Uiso   1.00   O
    O029  1.0    0.098821    0.580549    0.140538  Uiso   1.00   O
    O030  1.0    0.419090    0.174550    0.139950  Uiso   1.00   O
    O031  1.0    0.568360    0.094330    0.208420  Uiso   1.00   O
    O032  1.0    0.056505    0.343797    0.208862  Uiso   1.00   O
    O033  1.0    0.945306    0.652687    0.209125  Uiso   1.00   O
    O034  1.0    0.724582    0.404065    0.210317  Uiso   1.00   O
    O035  1.0    0.274289    0.597274    0.209687  Uiso   1.00   O
    O036  1.0    0.408528    0.429253    0.209225  Uiso   1.00   O
    O037  1.0    0.592170    0.572030    0.208710  Uiso   1.00   O
    O038  1.0    0.924446    0.175233    0.210338  Uiso   1.00   O
    O039  1.0    0.076792    0.824663    0.210419  Uiso   1.00   O
    O040  1.0    0.431640    0.905640    0.208410  Uiso   1.00   O
    O041  1.0    0.577113    0.829200    0.276404  Uiso   1.00   O
    O042  1.0    0.418761    0.176885    0.275702  Uiso   1.00   O
    O043  1.0    0.094409    0.573876    0.278717  Uiso   1.00   O
    O044  1.0    0.774426    0.601029    0.276611  Uiso   1.00   O
    O045  1.0    0.904170    0.423527    0.277672  Uiso   1.00   O
    O046  1.0    0.434172    0.671659    0.277586  Uiso   1.00   O
    O047  1.0    0.561611    0.335203    0.277887  Uiso   1.00   O
    O048  1.0    0.920624    0.897167    0.269645  Uiso   1.00   O
    O049  1.0    0.076600    0.097056    0.272589  Uiso   1.00   O
    O050  1.0    0.230477    0.386982    0.275924  Uiso   1.00   O
    O051  1.0    0.563436    0.107400    0.337472  Uiso   1.00   O
    O052  1.0    0.432280    0.895437    0.338398  Uiso   1.00   O
    O053  1.0    0.056255    0.351658    0.343440  Uiso   1.00   O
    O054  1.0    0.942798    0.649510    0.343480  Uiso   1.00   O
    O055  1.0    0.734512    0.407741    0.339049  Uiso   1.00   O
    O056  1.0    0.260136    0.591184    0.338824  Uiso   1.00   O
    O057  1.0    0.411544    0.419179    0.341169  Uiso   1.00   O
    O058  1.0    0.586844    0.586571    0.339537  Uiso   1.00   O
    O059  1.0    0.932267    0.148084    0.339230  Uiso   1.00   O
    O060  1.0    0.064030    0.851235    0.339957  Uiso   1.00   O
    O061  1.0    0.100985    0.072790    0.401734  Uiso   1.00   O
    O062  1.0    0.895348    0.924306    0.402486  Uiso   1.00   O
    O063  1.0    0.089087    0.577850    0.403857  Uiso   1.00   O
    O064  1.0    0.228164    0.363062    0.398653  Uiso   1.00   O
    O065  1.0    0.389584    0.186559    0.391953  Uiso   1.00   O
    O066  1.0    0.578526    0.322128    0.398487  Uiso   1.00   O
    O067  1.0    0.608556    0.817438    0.392869  Uiso   1.00   O
    O068  1.0    0.421092    0.680652    0.399167  Uiso   1.00   O
    O069  1.0    0.767397    0.639955    0.397682  Uiso   1.00   O
    O070  1.0    0.901599    0.419245    0.397889  Uiso   1.00   O
    O071  1.0    0.743801    0.889983    0.219235  Uiso   1.00   O
    O072  1.0    0.255518    0.871691    0.173654  Uiso   1.00   O
    H001  1.0    0.136870    0.108540    0.004700  Uiso   1.00   H
    H002  1.0    0.863140    0.891460    0.004700  Uiso   1.00   H
    H003  1.0    0.638340    0.100180    0.068500  Uiso   1.00   H
    H004  1.0    0.361660    0.899820    0.068500  Uiso   1.00   H
    H005  1.0    0.138170    0.101770    0.140320  Uiso   1.00   H
    H006  1.0    0.861940    0.896520    0.138850  Uiso   1.00   H
    H007  1.0    0.641687    0.092200    0.209898  Uiso   1.00   H
    H008  1.0    0.354285    0.896921    0.201752  Uiso   1.00   H
    H009  1.0    0.147662    0.105949    0.264301  Uiso   1.00   H
    H010  1.0    0.851856    0.881490    0.252642  Uiso   1.00   H
    H011  1.0    0.693170    0.868276    0.249644  Uiso   1.00   H
    H012  1.0    0.724449    0.830747    0.187919  Uiso   1.00   H
    H013  1.0    0.190573    0.854188    0.194088  Uiso   1.00   H
    H014  1.0    0.271409    0.785976    0.157797  Uiso   1.00   H
    H015  1.0    0.253836    0.296457    0.273198  Uiso   1.00   H
