# Supplementary material for: Tunnel-structured IrOx unlocks catalytic efficiency in proton exchange membrane water electrolyzers
Source: Nat Commun. 2025 Aug 15;16:7608. doi: 10.1038/s41467-025-62861-0 (PMC12356887; doi:10.1038/s41467-025-62861-0)
Supplement: Supplementary file 3 — Supplementary Data 1 [file 41467_2025_62861_MOESM3_ESM.zip › Supplementary_Data_1/slab/activity/inner_water_slab/2x3-001-OOH.txt]

data_created_by_vaspkit_code
_audit_creation_date          Sat May 10 11:02:43 2025
_pd_phase_name                     'CIF files'
_cell_length_a                    13.40560000
_cell_length_b                    10.30860000
_cell_length_c                    23.07210000
_cell_angle_alpha                     90.0000
_cell_angle_beta                      90.0000
_cell_angle_gamma                     89.5330
_symmetry_space_group_name_H-M           'P 1'
_symmetry_Int_Tables_number            1
loop_
_symmetry_equiv_pos_as_xyz
    'x, y, z'
loop_
   _atom_site_label
   _atom_site_occupancy
   _atom_site_fract_x
   _atom_site_fract_y
   _atom_site_fract_z
   _atom_site_thermal_displace_type
   _atom_site_U_iso_or_equiv
   _atom_site_type_symbol
   Ir001  1.0    0.655040    0.484690    0.000000  Uiso   1.00  Ir
   Ir002  1.0    0.987800    0.266830    0.000000  Uiso   1.00  Ir
   Ir003  1.0    0.012200    0.733170    0.000000  Uiso   1.00  Ir
   Ir004  1.0    0.500000    0.000000    0.000000  Uiso   1.00  Ir
   Ir005  1.0    0.344960    0.515310    0.000000  Uiso   1.00  Ir
   Ir006  1.0    0.155040    0.484690    0.069970  Uiso   1.00  Ir
   Ir007  1.0    0.844960    0.515310    0.069970  Uiso   1.00  Ir
   Ir008  1.0    0.487800    0.266830    0.069970  Uiso   1.00  Ir
   Ir009  1.0    0.512200    0.733170    0.069970  Uiso   1.00  Ir
   Ir010  1.0    0.000000    0.000000    0.069970  Uiso   1.00  Ir
   Ir011  1.0    0.655040    0.484690    0.139950  Uiso   1.00  Ir
   Ir012  1.0    0.344960    0.515310    0.139950  Uiso   1.00  Ir
   Ir013  1.0    0.987800    0.266830    0.139950  Uiso   1.00  Ir
   Ir014  1.0    0.012200    0.733170    0.139950  Uiso   1.00  Ir
   Ir015  1.0    0.500000    0.000000    0.139950  Uiso   1.00  Ir
   Ir016  1.0    0.150029    0.485645    0.209861  Uiso   1.00  Ir
   Ir017  1.0    0.487355    0.269435    0.209264  Uiso   1.00  Ir
   Ir018  1.0    0.511826    0.731919    0.209058  Uiso   1.00  Ir
   Ir019  1.0    0.997225    0.002423    0.210502  Uiso   1.00  Ir
   Ir020  1.0    0.845974    0.516496    0.209408  Uiso   1.00  Ir
   Ir021  1.0    0.650439    0.486011    0.279361  Uiso   1.00  Ir
   Ir022  1.0    0.346840    0.513583    0.279332  Uiso   1.00  Ir
   Ir023  1.0    0.984998    0.265790    0.279396  Uiso   1.00  Ir
   Ir024  1.0    0.009500    0.734766    0.279852  Uiso   1.00  Ir
   Ir025  1.0    0.497288    0.000067    0.281545  Uiso   1.00  Ir
   Ir026  1.0    0.160344    0.465602    0.354373  Uiso   1.00  Ir
   Ir027  1.0    0.836904    0.532496    0.354150  Uiso   1.00  Ir
   Ir028  1.0    0.482620    0.259888    0.352619  Uiso   1.00  Ir
   Ir029  1.0    0.512490    0.738007    0.352615  Uiso   1.00  Ir
   Ir030  1.0    0.004421    0.012473    0.354982  Uiso   1.00  Ir
    O001  1.0    0.065290    0.094160    0.000000  Uiso   1.00   O
    O002  1.0    0.580920    0.825450    0.000000  Uiso   1.00   O
    O003  1.0    0.419090    0.174550    0.000000  Uiso   1.00   O
    O004  1.0    0.099940    0.578240    0.000000  Uiso   1.00   O
    O005  1.0    0.900060    0.421760    0.000000  Uiso   1.00   O
    O006  1.0    0.934720    0.905840    0.000000  Uiso   1.00   O
    O007  1.0    0.224200    0.392000    0.000000  Uiso   1.00   O
    O008  1.0    0.441530    0.660090    0.000000  Uiso   1.00   O
    O009  1.0    0.558470    0.339910    0.000000  Uiso   1.00   O
    O010  1.0    0.775800    0.608000    0.000000  Uiso   1.00   O
    O011  1.0    0.080920    0.825450    0.069970  Uiso   1.00   O
    O012  1.0    0.599940    0.578240    0.069970  Uiso   1.00   O
    O013  1.0    0.400060    0.421760    0.069970  Uiso   1.00   O
    O014  1.0    0.919090    0.174550    0.069970  Uiso   1.00   O
    O015  1.0    0.941530    0.660090    0.069970  Uiso   1.00   O
    O016  1.0    0.058470    0.339910    0.069970  Uiso   1.00   O
    O017  1.0    0.434720    0.905840    0.069970  Uiso   1.00   O
    O018  1.0    0.565290    0.094160    0.069970  Uiso   1.00   O
    O019  1.0    0.724200    0.392000    0.069970  Uiso   1.00   O
    O020  1.0    0.275800    0.608000    0.069970  Uiso   1.00   O
    O021  1.0    0.580920    0.825450    0.139950  Uiso   1.00   O
    O022  1.0    0.065290    0.094160    0.139950  Uiso   1.00   O
    O023  1.0    0.934720    0.905840    0.139950  Uiso   1.00   O
    O024  1.0    0.558470    0.339910    0.139950  Uiso   1.00   O
    O025  1.0    0.441530    0.660090    0.139950  Uiso   1.00   O
    O026  1.0    0.223743    0.403189    0.141019  Uiso   1.00   O
    O027  1.0    0.775800    0.608000    0.139950  Uiso   1.00   O
    O028  1.0    0.900060    0.421760    0.139950  Uiso   1.00   O
    O029  1.0    0.095782    0.577815    0.140034  Uiso   1.00   O
    O030  1.0    0.419090    0.174550    0.139950  Uiso   1.00   O
    O031  1.0    0.568360    0.094330    0.208420  Uiso   1.00   O
    O032  1.0    0.054662    0.344997    0.209391  Uiso   1.00   O
    O033  1.0    0.943517    0.655037    0.209245  Uiso   1.00   O
    O034  1.0    0.724270    0.403951    0.210452  Uiso   1.00   O
    O035  1.0    0.273617    0.595512    0.210147  Uiso   1.00   O
    O036  1.0    0.407211    0.427395    0.208852  Uiso   1.00   O
    O037  1.0    0.592170    0.572030    0.208710  Uiso   1.00   O
    O038  1.0    0.922088    0.176475    0.209508  Uiso   1.00   O
    O039  1.0    0.072480    0.825904    0.210423  Uiso   1.00   O
    O040  1.0    0.431640    0.905640    0.208410  Uiso   1.00   O
    O041  1.0    0.577370    0.827457    0.276159  Uiso   1.00   O
    O042  1.0    0.421733    0.174606    0.275815  Uiso   1.00   O
    O043  1.0    0.093294    0.575758    0.278382  Uiso   1.00   O
    O044  1.0    0.772888    0.601740    0.276490  Uiso   1.00   O
    O045  1.0    0.903503    0.427546    0.277595  Uiso   1.00   O
    O046  1.0    0.435922    0.666119    0.277652  Uiso   1.00   O
    O047  1.0    0.562184    0.334020    0.278208  Uiso   1.00   O
    O048  1.0    0.921568    0.903878    0.272227  Uiso   1.00   O
    O049  1.0    0.059550    0.091800    0.277001  Uiso   1.00   O
    O050  1.0    0.224246    0.398362    0.276127  Uiso   1.00   O
    O051  1.0    0.563589    0.105519    0.337946  Uiso   1.00   O
    O052  1.0    0.432320    0.893434    0.337447  Uiso   1.00   O
    O053  1.0    0.057074    0.348028    0.341128  Uiso   1.00   O
    O054  1.0    0.940166    0.651197    0.342081  Uiso   1.00   O
    O055  1.0    0.734484    0.407661    0.339363  Uiso   1.00   O
    O056  1.0    0.261877    0.591614    0.339186  Uiso   1.00   O
    O057  1.0    0.408417    0.412759    0.339832  Uiso   1.00   O
    O058  1.0    0.587385    0.585592    0.340043  Uiso   1.00   O
    O059  1.0    0.917320    0.157109    0.336838  Uiso   1.00   O
    O060  1.0    0.072547    0.853689    0.333051  Uiso   1.00   O
    O061  1.0    0.098194    0.078293    0.397991  Uiso   1.00   O
    O062  1.0    0.907005    0.942556    0.395148  Uiso   1.00   O
    O063  1.0    0.095157    0.576746    0.398859  Uiso   1.00   O
    O064  1.0    0.230384    0.359109    0.397753  Uiso   1.00   O
    O065  1.0    0.389738    0.181610    0.393053  Uiso   1.00   O
    O066  1.0    0.575642    0.319677    0.399027  Uiso   1.00   O
    O067  1.0    0.606914    0.815747    0.392095  Uiso   1.00   O
    O068  1.0    0.419309    0.679591    0.399174  Uiso   1.00   O
    O069  1.0    0.767365    0.639160    0.397593  Uiso   1.00   O
    O070  1.0    0.902478    0.420030    0.397683  Uiso   1.00   O
    O071  1.0    0.743624    0.888390    0.220094  Uiso   1.00   O
    O072  1.0    0.255518    0.871691    0.183654  Uiso   1.00   O
    O073  1.0    0.236387    0.134330    0.174533  Uiso   1.00   O
    H001  1.0    0.136870    0.108540    0.004700  Uiso   1.00   H
    H002  1.0    0.863140    0.891460    0.004700  Uiso   1.00   H
    H003  1.0    0.638340    0.100180    0.068500  Uiso   1.00   H
    H004  1.0    0.361660    0.899820    0.068500  Uiso   1.00   H
    H005  1.0    0.138170    0.101770    0.140320  Uiso   1.00   H
    H006  1.0    0.861940    0.896520    0.138850  Uiso   1.00   H
    H007  1.0    0.641715    0.091623    0.209841  Uiso   1.00   H
    H008  1.0    0.352592    0.898191    0.205386  Uiso   1.00   H
    H009  1.0    0.226619    0.193900    0.206877  Uiso   1.00   H
    H010  1.0    0.850291    0.891286    0.258372  Uiso   1.00   H
    H011  1.0    0.691785    0.865726    0.249774  Uiso   1.00   H
    H012  1.0    0.724449    0.830747    0.187919  Uiso   1.00   H
    H013  1.0    0.190573    0.854188    0.194088  Uiso   1.00   H
    H014  1.0    0.271409    0.785976    0.157797  Uiso   1.00   H
    H015  1.0    0.302037    0.157355    0.156962  Uiso   1.00   H
