# Supplementary material for: Tunnel-structured IrOx unlocks catalytic efficiency in proton exchange membrane water electrolyzers
Source: Nat Commun. 2025 Aug 15;16:7608. doi: 10.1038/s41467-025-62861-0 (PMC12356887; doi:10.1038/s41467-025-62861-0)
Supplement: Supplementary file 3 — Supplementary Data 1 [file 41467_2025_62861_MOESM3_ESM.zip › Supplementary_Data_1/slab/activity/inner_water_slab/2x3-010-OOH.txt]

data_created_by_vaspkit_code
_audit_creation_date          Sat May 10 11:02:43 2025
_pd_phase_name                     'CIF files'
_cell_length_a                    13.40559959
_cell_length_b                     3.22889996
_cell_length_c                    24.55489922
_cell_angle_alpha                     90.0000
_cell_angle_beta                      90.0000
_cell_angle_gamma                     90.0000
_symmetry_space_group_name_H-M           'P 1'
_symmetry_Int_Tables_number            1
loop_
_symmetry_equiv_pos_as_xyz
    'x, y, z'
loop_
   _atom_site_label
   _atom_site_occupancy
   _atom_site_fract_x
   _atom_site_fract_y
   _atom_site_fract_z
   _atom_site_thermal_displace_type
   _atom_site_U_iso_or_equiv
   _atom_site_type_symbol
   Ir001  1.0    0.483200    0.500000    0.000000  Uiso   1.00  Ir
   Ir002  1.0    0.983200    0.000000    0.000000  Uiso   1.00  Ir
   Ir003  1.0    0.993730    0.500000    0.112020  Uiso   1.00  Ir
   Ir004  1.0    0.493730    0.000000    0.112020  Uiso   1.00  Ir
   Ir005  1.0    0.506483    0.501417    0.228063  Uiso   1.00  Ir
   Ir006  1.0    0.009000    0.003169    0.224891  Uiso   1.00  Ir
   Ir007  1.0    0.844705    0.505525    0.316288  Uiso   1.00  Ir
   Ir008  1.0    0.346404    0.010606    0.322898  Uiso   1.00  Ir
   Ir009  1.0    0.140617    0.509086    0.332208  Uiso   1.00  Ir
   Ir010  1.0    0.641927    0.005619    0.333079  Uiso   1.00  Ir
    O001  1.0    0.413910    0.000000    0.038740  Uiso   1.00   O
    O002  1.0    0.913910    0.500000    0.038740  Uiso   1.00   O
    O003  1.0    0.559610    0.500000    0.072490  Uiso   1.00   O
    O004  1.0    0.059610    0.000000    0.072490  Uiso   1.00   O
    O005  1.0    0.427860    0.500000    0.151540  Uiso   1.00   O
    O006  1.0    0.927860    0.000000    0.151540  Uiso   1.00   O
    O007  1.0    0.073550    0.500000    0.185300  Uiso   1.00   O
    O008  1.0    0.573550    0.000000    0.185300  Uiso   1.00   O
    O009  1.0    0.939286    0.504477    0.256716  Uiso   1.00   O
    O010  1.0    0.440366    0.003156    0.261652  Uiso   1.00   O
    O011  1.0    0.270213    0.512710    0.290514  Uiso   1.00   O
    O012  1.0    0.765244    0.006082    0.284481  Uiso   1.00   O
    O013  1.0    0.590055    0.504709    0.294231  Uiso   1.00   O
    O014  1.0    0.093526    0.009109    0.290538  Uiso   1.00   O
    O015  1.0    0.403399    0.510553    0.357818  Uiso   1.00   O
    O016  1.0    0.901662    0.006343    0.351140  Uiso   1.00   O
    O017  1.0    0.722081    0.504861    0.362379  Uiso   1.00   O
    O018  1.0    0.218577    0.011005    0.364693  Uiso   1.00   O
    O019  1.0    0.053117    0.518483    0.386117  Uiso   1.00   O
    O020  1.0    0.560059    0.001027    0.389671  Uiso   1.00   O
    O021  1.0    0.246552    0.446164    0.111222  Uiso   1.00   O
    O022  1.0    0.749244    0.337041    0.112513  Uiso   1.00   O
    O023  1.0    0.275490    0.973709    0.197014  Uiso   1.00   O
    H001  1.0    0.355040    0.499990    0.153520  Uiso   1.00   H
    H002  1.0    0.255267    0.751012    0.221791  Uiso   1.00   H
    H003  1.0    0.646571    0.002990    0.181555  Uiso   1.00   H
    H004  1.0    0.855190    0.999990    0.154130  Uiso   1.00   H
    H005  1.0    0.201137    0.642212    0.093389  Uiso   1.00   H
    H006  1.0    0.279216    0.295062    0.081436  Uiso   1.00   H
    H007  1.0    0.684010    0.390974    0.095018  Uiso   1.00   H
    H008  1.0    0.797139    0.402366    0.083253  Uiso   1.00   H
    H009  1.0    0.216870    0.053236    0.176163  Uiso   1.00   H
