# Supplementary material for: Tunnel-structured IrOx unlocks catalytic efficiency in proton exchange membrane water electrolyzers
Source: Nat Commun. 2025 Aug 15;16:7608. doi: 10.1038/s41467-025-62861-0 (PMC12356887; doi:10.1038/s41467-025-62861-0)
Supplement: Supplementary file 3 — Supplementary Data 1 [file 41467_2025_62861_MOESM3_ESM.zip › Supplementary_Data_1/slab/activity/inner_water_slab/2x3-011-M.txt]

data_created_by_vaspkit_code
_audit_creation_date          Sat May 10 11:02:43 2025
_pd_phase_name                     'CIF files'
_cell_length_a                    13.40560000
_cell_length_b                    10.80240000
_cell_length_c                    24.19910000
_cell_angle_alpha                     90.0000
_cell_angle_beta                      90.0000
_cell_angle_gamma                     89.5543
_symmetry_space_group_name_H-M           'P 1'
_symmetry_Int_Tables_number            1
loop_
_symmetry_equiv_pos_as_xyz
    'x, y, z'
loop_
   _atom_site_label
   _atom_site_occupancy
   _atom_site_fract_x
   _atom_site_fract_y
   _atom_site_fract_z
   _atom_site_thermal_displace_type
   _atom_site_U_iso_or_equiv
   _atom_site_type_symbol
   Ir001  1.0    0.844410    0.603290    0.018430  Uiso   1.00  Ir
   Ir002  1.0    0.499440    0.089350    0.020380  Uiso   1.00  Ir
   Ir003  1.0    0.154470    0.575400    0.022330  Uiso   1.00  Ir
   Ir004  1.0    0.487110    0.377010    0.050070  Uiso   1.00  Ir
   Ir005  1.0    0.011490    0.846360    0.054360  Uiso   1.00  Ir
   Ir006  1.0    0.344130    0.647970    0.082100  Uiso   1.00  Ir
   Ir007  1.0    0.999160    0.134020    0.084050  Uiso   1.00  Ir
   Ir008  1.0    0.654190    0.620080    0.086000  Uiso   1.00  Ir
   Ir009  1.0    0.986830    0.421680    0.113740  Uiso   1.00  Ir
   Ir010  1.0    0.511210    0.891030    0.118020  Uiso   1.00  Ir
   Ir011  1.0    0.843850    0.692640    0.145760  Uiso   1.00  Ir
   Ir012  1.0    0.498880    0.178700    0.147710  Uiso   1.00  Ir
   Ir013  1.0    0.157257    0.666974    0.152322  Uiso   1.00  Ir
   Ir014  1.0    0.486550    0.466360    0.177400  Uiso   1.00  Ir
   Ir015  1.0    0.010930    0.935710    0.181690  Uiso   1.00  Ir
   Ir016  1.0    0.335991    0.734829    0.209055  Uiso   1.00  Ir
   Ir017  1.0    0.997444    0.217815    0.211708  Uiso   1.00  Ir
   Ir018  1.0    0.649857    0.702284    0.213427  Uiso   1.00  Ir
   Ir019  1.0    0.989933    0.511556    0.240537  Uiso   1.00  Ir
   Ir020  1.0    0.518501    0.970471    0.246357  Uiso   1.00  Ir
   Ir021  1.0    0.846194    0.776916    0.271978  Uiso   1.00  Ir
   Ir022  1.0    0.505980    0.272249    0.275538  Uiso   1.00  Ir
   Ir023  1.0    0.157734    0.754055    0.271864  Uiso   1.00  Ir
   Ir024  1.0    0.478756    0.547601    0.306979  Uiso   1.00  Ir
   Ir025  1.0    0.005778    0.020442    0.310589  Uiso   1.00  Ir
   Ir026  1.0    0.340510    0.836843    0.338410  Uiso   1.00  Ir
   Ir027  1.0    0.969343    0.299882    0.345080  Uiso   1.00  Ir
   Ir028  1.0    0.663682    0.775688    0.344727  Uiso   1.00  Ir
   Ir029  1.0    0.979255    0.593673    0.368327  Uiso   1.00  Ir
   Ir030  1.0    0.534929    0.050611    0.379433  Uiso   1.00  Ir
    O001  1.0    0.941060    0.735130    0.000000  Uiso   1.00   O
    O002  1.0    0.275310    0.687700    0.006630  Uiso   1.00   O
    O003  1.0    0.064780    0.175090    0.008400  Uiso   1.00   O
    O004  1.0    0.599430    0.660600    0.010420  Uiso   1.00   O
    O005  1.0    0.399450    0.518100    0.030350  Uiso   1.00   O
    O006  1.0    0.934100    0.003600    0.032370  Uiso   1.00   O
    O007  1.0    0.723580    0.490990    0.034140  Uiso   1.00   O
    O008  1.0    0.057820    0.443560    0.040770  Uiso   1.00   O
    O009  1.0    0.580260    0.930390    0.042610  Uiso   1.00   O
    O010  1.0    0.918340    0.292980    0.061820  Uiso   1.00   O
    O011  1.0    0.440780    0.779810    0.063660  Uiso   1.00   O
    O012  1.0    0.775020    0.732380    0.070300  Uiso   1.00   O
    O013  1.0    0.564500    0.219770    0.072060  Uiso   1.00   O
    O014  1.0    0.099150    0.705270    0.074090  Uiso   1.00   O
    O015  1.0    0.899170    0.562770    0.094010  Uiso   1.00   O
    O016  1.0    0.433820    0.048270    0.096040  Uiso   1.00   O
    O017  1.0    0.223290    0.535670    0.097800  Uiso   1.00   O
    O018  1.0    0.557540    0.488240    0.104430  Uiso   1.00   O
    O019  1.0    0.079980    0.975060    0.106270  Uiso   1.00   O
    O020  1.0    0.418060    0.337650    0.125490  Uiso   1.00   O
    O021  1.0    0.940500    0.824480    0.127330  Uiso   1.00   O
    O022  1.0    0.274180    0.771833    0.134625  Uiso   1.00   O
    O023  1.0    0.064220    0.264440    0.135720  Uiso   1.00   O
    O024  1.0    0.598870    0.749950    0.137750  Uiso   1.00   O
    O025  1.0    0.398055    0.606609    0.158474  Uiso   1.00   O
    O026  1.0    0.933540    0.092950    0.159700  Uiso   1.00   O
    O027  1.0    0.723020    0.580340    0.161460  Uiso   1.00   O
    O028  1.0    0.061968    0.531573    0.168361  Uiso   1.00   O
    O029  1.0    0.579700    0.019740    0.169940  Uiso   1.00   O
    O030  1.0    0.917780    0.382330    0.189150  Uiso   1.00   O
    O031  1.0    0.443760    0.866600    0.192380  Uiso   1.00   O
    O032  1.0    0.771025    0.807996    0.199401  Uiso   1.00   O
    O033  1.0    0.560505    0.307993    0.198310  Uiso   1.00   O
    O034  1.0    0.095379    0.791600    0.200610  Uiso   1.00   O
    O035  1.0    0.909063    0.655743    0.219657  Uiso   1.00   O
    O036  1.0    0.436150    0.132165    0.225983  Uiso   1.00   O
    O037  1.0    0.553407    0.575440    0.231480  Uiso   1.00   O
    O038  1.0    0.071158    0.065908    0.233648  Uiso   1.00   O
    O039  1.0    0.422332    0.420834    0.251862  Uiso   1.00   O
    O040  1.0    0.941388    0.906427    0.254094  Uiso   1.00   O
    O041  1.0    0.275185    0.863717    0.257281  Uiso   1.00   O
    O042  1.0    0.063003    0.347933    0.263607  Uiso   1.00   O
    O043  1.0    0.592392    0.822129    0.266597  Uiso   1.00   O
    O044  1.0    0.400898    0.702076    0.281517  Uiso   1.00   O
    O045  1.0    0.930078    0.181340    0.281577  Uiso   1.00   O
    O046  1.0    0.727927    0.667455    0.284126  Uiso   1.00   O
    O047  1.0    0.068305    0.611880    0.292604  Uiso   1.00   O
    O048  1.0    0.591357    0.104747    0.292525  Uiso   1.00   O
    O049  1.0    0.920108    0.472016    0.309840  Uiso   1.00   O
    O050  1.0    0.456384    0.952815    0.319483  Uiso   1.00   O
    O051  1.0    0.756307    0.890981    0.315131  Uiso   1.00   O
    O052  1.0    0.566058    0.407270    0.315516  Uiso   1.00   O
    O053  1.0    0.103701    0.901233    0.320400  Uiso   1.00   O
    O054  1.0    0.907847    0.732617    0.342000  Uiso   1.00   O
    O055  1.0    0.453533    0.215350    0.352438  Uiso   1.00   O
    O056  1.0    0.231751    0.725456    0.340403  Uiso   1.00   O
    O057  1.0    0.561506    0.652955    0.348112  Uiso   1.00   O
    O058  1.0    0.062535    0.164170    0.353252  Uiso   1.00   O
    O059  1.0    0.381913    0.513844    0.353672  Uiso   1.00   O
    O060  1.0    0.908902    0.000638    0.359052  Uiso   1.00   O
    O061  1.0    0.606314    0.902382    0.394778  Uiso   1.00   O
    O062  1.0    0.438075    0.023622    0.426308  Uiso   1.00   O
    O063  1.0    0.630415    0.153321    0.395461  Uiso   1.00   O
    O064  1.0    0.278148    0.971276    0.360420  Uiso   1.00   O
    O065  1.0    0.409742    0.763364    0.390726  Uiso   1.00   O
    O066  1.0    0.738179    0.719331    0.400126  Uiso   1.00   O
    O067  1.0    0.049495    0.417033    0.379870  Uiso   1.00   O
    O068  1.0    0.881947    0.544326    0.411531  Uiso   1.00   O
    O069  1.0    0.077520    0.665808    0.402555  Uiso   1.00   O
    O070  1.0    0.865019    0.279720    0.386125  Uiso   1.00   O
    O071  1.0    0.239764    0.309211    0.165037  Uiso   1.00   O
    O072  1.0    0.743044    0.121708    0.159809  Uiso   1.00   O
    H001  1.0    0.064330    0.266250    0.007710  Uiso   1.00   H
    H002  1.0    0.360950    0.039240    0.094170  Uiso   1.00   H
    H003  1.0    0.846680    0.285120    0.068730  Uiso   1.00   H
    H004  1.0    0.653050    0.020180    0.169120  Uiso   1.00   H
    H005  1.0    0.136940    0.272220    0.133730  Uiso   1.00   H
    H006  1.0    0.363327    0.126365    0.227731  Uiso   1.00   H
    H007  1.0    0.844570    0.384100    0.190230  Uiso   1.00   H
    H008  1.0    0.664497    0.106735    0.290712  Uiso   1.00   H
    H009  1.0    0.135541    0.347349    0.268625  Uiso   1.00   H
    H010  1.0    0.381751    0.201595    0.355753  Uiso   1.00   H
    H011  1.0    0.224977    0.395841    0.173771  Uiso   1.00   H
    H012  1.0    0.303258    0.316213    0.143433  Uiso   1.00   H
    H013  1.0    0.726269    0.150149    0.122704  Uiso   1.00   H
    H014  1.0    0.815715    0.099129    0.159133  Uiso   1.00   H
