# Supplementary material for: Tunnel-structured IrOx unlocks catalytic efficiency in proton exchange membrane water electrolyzers
Source: Nat Commun. 2025 Aug 15;16:7608. doi: 10.1038/s41467-025-62861-0 (PMC12356887; doi:10.1038/s41467-025-62861-0)
Supplement: Supplementary file 3 — Supplementary Data 1 [file 41467_2025_62861_MOESM3_ESM.zip › Supplementary_Data_1/slab/activity/inner_water_slab/2x3-011-O.txt]

data_created_by_vaspkit_code
_audit_creation_date          Sat May 10 11:02:43 2025
_pd_phase_name                     'CIF files'
_cell_length_a                    13.40560000
_cell_length_b                    10.80240000
_cell_length_c                    24.19910000
_cell_angle_alpha                     90.0000
_cell_angle_beta                      90.0000
_cell_angle_gamma                     89.5543
_symmetry_space_group_name_H-M           'P 1'
_symmetry_Int_Tables_number            1
loop_
_symmetry_equiv_pos_as_xyz
    'x, y, z'
loop_
   _atom_site_label
   _atom_site_occupancy
   _atom_site_fract_x
   _atom_site_fract_y
   _atom_site_fract_z
   _atom_site_thermal_displace_type
   _atom_site_U_iso_or_equiv
   _atom_site_type_symbol
   Ir001  1.0    0.844410    0.603290    0.018430  Uiso   1.00  Ir
   Ir002  1.0    0.499440    0.089350    0.020380  Uiso   1.00  Ir
   Ir003  1.0    0.154470    0.575400    0.022330  Uiso   1.00  Ir
   Ir004  1.0    0.487110    0.377010    0.050070  Uiso   1.00  Ir
   Ir005  1.0    0.011490    0.846360    0.054360  Uiso   1.00  Ir
   Ir006  1.0    0.344130    0.647970    0.082100  Uiso   1.00  Ir
   Ir007  1.0    0.999160    0.134020    0.084050  Uiso   1.00  Ir
   Ir008  1.0    0.654190    0.620080    0.086000  Uiso   1.00  Ir
   Ir009  1.0    0.986830    0.421680    0.113740  Uiso   1.00  Ir
   Ir010  1.0    0.511210    0.891030    0.118020  Uiso   1.00  Ir
   Ir011  1.0    0.843850    0.692640    0.145760  Uiso   1.00  Ir
   Ir012  1.0    0.498880    0.178700    0.147710  Uiso   1.00  Ir
   Ir013  1.0    0.152502    0.663711    0.149803  Uiso   1.00  Ir
   Ir014  1.0    0.486550    0.466360    0.177400  Uiso   1.00  Ir
   Ir015  1.0    0.010930    0.935710    0.181690  Uiso   1.00  Ir
   Ir016  1.0    0.346650    0.738155    0.209367  Uiso   1.00  Ir
   Ir017  1.0    0.997224    0.217925    0.211703  Uiso   1.00  Ir
   Ir018  1.0    0.650183    0.702282    0.213556  Uiso   1.00  Ir
   Ir019  1.0    0.988421    0.511997    0.241212  Uiso   1.00  Ir
   Ir020  1.0    0.518383    0.971303    0.246465  Uiso   1.00  Ir
   Ir021  1.0    0.846103    0.778057    0.272182  Uiso   1.00  Ir
   Ir022  1.0    0.506341    0.272338    0.275756  Uiso   1.00  Ir
   Ir023  1.0    0.151131    0.757347    0.276132  Uiso   1.00  Ir
   Ir024  1.0    0.480830    0.547909    0.307586  Uiso   1.00  Ir
   Ir025  1.0    0.004390    0.022115    0.310799  Uiso   1.00  Ir
   Ir026  1.0    0.340349    0.837008    0.338912  Uiso   1.00  Ir
   Ir027  1.0    0.968879    0.300726    0.345032  Uiso   1.00  Ir
   Ir028  1.0    0.664264    0.776748    0.344803  Uiso   1.00  Ir
   Ir029  1.0    0.975791    0.594321    0.369451  Uiso   1.00  Ir
   Ir030  1.0    0.535367    0.050684    0.379460  Uiso   1.00  Ir
    O001  1.0    0.941060    0.735130    0.000000  Uiso   1.00   O
    O002  1.0    0.275310    0.687700    0.006630  Uiso   1.00   O
    O003  1.0    0.064780    0.175090    0.008400  Uiso   1.00   O
    O004  1.0    0.599430    0.660600    0.010420  Uiso   1.00   O
    O005  1.0    0.399450    0.518100    0.030350  Uiso   1.00   O
    O006  1.0    0.934100    0.003600    0.032370  Uiso   1.00   O
    O007  1.0    0.723580    0.490990    0.034140  Uiso   1.00   O
    O008  1.0    0.057820    0.443560    0.040770  Uiso   1.00   O
    O009  1.0    0.580260    0.930390    0.042610  Uiso   1.00   O
    O010  1.0    0.918340    0.292980    0.061820  Uiso   1.00   O
    O011  1.0    0.440780    0.779810    0.063660  Uiso   1.00   O
    O012  1.0    0.775020    0.732380    0.070300  Uiso   1.00   O
    O013  1.0    0.564500    0.219770    0.072060  Uiso   1.00   O
    O014  1.0    0.099150    0.705270    0.074090  Uiso   1.00   O
    O015  1.0    0.899170    0.562770    0.094010  Uiso   1.00   O
    O016  1.0    0.433820    0.048270    0.096040  Uiso   1.00   O
    O017  1.0    0.223290    0.535670    0.097800  Uiso   1.00   O
    O018  1.0    0.557540    0.488240    0.104430  Uiso   1.00   O
    O019  1.0    0.079980    0.975060    0.106270  Uiso   1.00   O
    O020  1.0    0.418060    0.337650    0.125490  Uiso   1.00   O
    O021  1.0    0.940500    0.824480    0.127330  Uiso   1.00   O
    O022  1.0    0.274014    0.766305    0.135905  Uiso   1.00   O
    O023  1.0    0.064220    0.264440    0.135720  Uiso   1.00   O
    O024  1.0    0.598870    0.749950    0.137750  Uiso   1.00   O
    O025  1.0    0.403850    0.610503    0.157851  Uiso   1.00   O
    O026  1.0    0.933540    0.092950    0.159700  Uiso   1.00   O
    O027  1.0    0.723020    0.580340    0.161460  Uiso   1.00   O
    O028  1.0    0.058245    0.531520    0.167745  Uiso   1.00   O
    O029  1.0    0.579700    0.019740    0.169940  Uiso   1.00   O
    O030  1.0    0.917780    0.382330    0.189150  Uiso   1.00   O
    O031  1.0    0.443760    0.866600    0.192380  Uiso   1.00   O
    O032  1.0    0.771188    0.808358    0.199417  Uiso   1.00   O
    O033  1.0    0.560498    0.307672    0.198348  Uiso   1.00   O
    O034  1.0    0.092516    0.789768    0.201326  Uiso   1.00   O
    O035  1.0    0.907810    0.656028    0.220006  Uiso   1.00   O
    O036  1.0    0.436203    0.132942    0.226090  Uiso   1.00   O
    O037  1.0    0.224533    0.633761    0.223574  Uiso   1.00   O
    O038  1.0    0.553973    0.574926    0.231951  Uiso   1.00   O
    O039  1.0    0.070994    0.065683    0.233775  Uiso   1.00   O
    O040  1.0    0.423341    0.421265    0.252285  Uiso   1.00   O
    O041  1.0    0.941143    0.907791    0.254181  Uiso   1.00   O
    O042  1.0    0.274606    0.859240    0.258714  Uiso   1.00   O
    O043  1.0    0.062071    0.348531    0.263942  Uiso   1.00   O
    O044  1.0    0.592616    0.822452    0.266771  Uiso   1.00   O
    O045  1.0    0.406537    0.707222    0.282932  Uiso   1.00   O
    O046  1.0    0.929532    0.181369    0.281605  Uiso   1.00   O
    O047  1.0    0.728466    0.667749    0.284342  Uiso   1.00   O
    O048  1.0    0.061601    0.615243    0.295163  Uiso   1.00   O
    O049  1.0    0.591364    0.104140    0.293114  Uiso   1.00   O
    O050  1.0    0.917747    0.471716    0.310153  Uiso   1.00   O
    O051  1.0    0.456275    0.953381    0.319586  Uiso   1.00   O
    O052  1.0    0.756463    0.892438    0.314816  Uiso   1.00   O
    O053  1.0    0.566557    0.406325    0.316251  Uiso   1.00   O
    O054  1.0    0.101283    0.900107    0.321611  Uiso   1.00   O
    O055  1.0    0.905305    0.733503    0.343114  Uiso   1.00   O
    O056  1.0    0.453578    0.215329    0.352639  Uiso   1.00   O
    O057  1.0    0.230633    0.726542    0.342811  Uiso   1.00   O
    O058  1.0    0.563933    0.651784    0.349219  Uiso   1.00   O
    O059  1.0    0.062431    0.165050    0.352986  Uiso   1.00   O
    O060  1.0    0.382091    0.519444    0.353686  Uiso   1.00   O
    O061  1.0    0.908501   -0.000117    0.359691  Uiso   1.00   O
    O062  1.0    0.606966    0.902736    0.395115  Uiso   1.00   O
    O063  1.0    0.439401    0.022154    0.426681  Uiso   1.00   O
    O064  1.0    0.630556    0.153606    0.395747  Uiso   1.00   O
    O065  1.0    0.278282    0.971777    0.360523  Uiso   1.00   O
    O066  1.0    0.408839    0.763303    0.391648  Uiso   1.00   O
    O067  1.0    0.739204    0.722514    0.400613  Uiso   1.00   O
    O068  1.0    0.047547    0.418687    0.380412  Uiso   1.00   O
    O069  1.0    0.878244    0.542770    0.411847  Uiso   1.00   O
    O070  1.0    0.072523    0.667051    0.404780  Uiso   1.00   O
    O071  1.0    0.864517    0.277247    0.385727  Uiso   1.00   O
    O072  1.0    0.239764    0.309211    0.165037  Uiso   1.00   O
    O073  1.0    0.743044    0.121708    0.159809  Uiso   1.00   O
    H001  1.0    0.064330    0.266250    0.007710  Uiso   1.00   H
    H002  1.0    0.360950    0.039240    0.094170  Uiso   1.00   H
    H003  1.0    0.846680    0.285120    0.068730  Uiso   1.00   H
    H004  1.0    0.653050    0.020180    0.169120  Uiso   1.00   H
    H005  1.0    0.136940    0.272220    0.133730  Uiso   1.00   H
    H006  1.0    0.363358    0.127944    0.227931  Uiso   1.00   H
    H007  1.0    0.844570    0.384100    0.190230  Uiso   1.00   H
    H008  1.0    0.664563    0.105237    0.291247  Uiso   1.00   H
    H009  1.0    0.134683    0.349466    0.268639  Uiso   1.00   H
    H010  1.0    0.381765    0.201721    0.355805  Uiso   1.00   H
    H011  1.0    0.224977    0.395841    0.173771  Uiso   1.00   H
    H012  1.0    0.303258    0.316213    0.143433  Uiso   1.00   H
    H013  1.0    0.726269    0.150149    0.122704  Uiso   1.00   H
    H014  1.0    0.815715    0.099129    0.159133  Uiso   1.00   H
