# Supplementary material for: Tunnel-structured IrOx unlocks catalytic efficiency in proton exchange membrane water electrolyzers
Source: Nat Commun. 2025 Aug 15;16:7608. doi: 10.1038/s41467-025-62861-0 (PMC12356887; doi:10.1038/s41467-025-62861-0)
Supplement: Supplementary file 3 — Supplementary Data 1 [file 41467_2025_62861_MOESM3_ESM.zip › Supplementary_Data_1/slab/activity/inner_water_slab/2x3-011-OH.txt]

data_created_by_vaspkit_code
_audit_creation_date          Sat May 10 11:02:43 2025
_pd_phase_name                     'CIF files'
_cell_length_a                    13.40560000
_cell_length_b                    10.80240000
_cell_length_c                    24.19910000
_cell_angle_alpha                     90.0000
_cell_angle_beta                      90.0000
_cell_angle_gamma                     89.5543
_symmetry_space_group_name_H-M           'P 1'
_symmetry_Int_Tables_number            1
loop_
_symmetry_equiv_pos_as_xyz
    'x, y, z'
loop_
   _atom_site_label
   _atom_site_occupancy
   _atom_site_fract_x
   _atom_site_fract_y
   _atom_site_fract_z
   _atom_site_thermal_displace_type
   _atom_site_U_iso_or_equiv
   _atom_site_type_symbol
   Ir001  1.0    0.844410    0.603290    0.018430  Uiso   1.00  Ir
   Ir002  1.0    0.499440    0.089350    0.020380  Uiso   1.00  Ir
   Ir003  1.0    0.154470    0.575400    0.022330  Uiso   1.00  Ir
   Ir004  1.0    0.487110    0.377010    0.050070  Uiso   1.00  Ir
   Ir005  1.0    0.011490    0.846360    0.054360  Uiso   1.00  Ir
   Ir006  1.0    0.344130    0.647970    0.082100  Uiso   1.00  Ir
   Ir007  1.0    0.999160    0.134020    0.084050  Uiso   1.00  Ir
   Ir008  1.0    0.654190    0.620080    0.086000  Uiso   1.00  Ir
   Ir009  1.0    0.986830    0.421680    0.113740  Uiso   1.00  Ir
   Ir010  1.0    0.511210    0.891030    0.118020  Uiso   1.00  Ir
   Ir011  1.0    0.843850    0.692640    0.145760  Uiso   1.00  Ir
   Ir012  1.0    0.498880    0.178700    0.147710  Uiso   1.00  Ir
   Ir013  1.0    0.151983    0.662081    0.149059  Uiso   1.00  Ir
   Ir014  1.0    0.486550    0.466360    0.177400  Uiso   1.00  Ir
   Ir015  1.0    0.010930    0.935710    0.181690  Uiso   1.00  Ir
   Ir016  1.0    0.347677    0.740189    0.209777  Uiso   1.00  Ir
   Ir017  1.0    0.996786    0.217872    0.211745  Uiso   1.00  Ir
   Ir018  1.0    0.650365    0.702557    0.213621  Uiso   1.00  Ir
   Ir019  1.0    0.988046    0.512228    0.241569  Uiso   1.00  Ir
   Ir020  1.0    0.519031    0.971191    0.246609  Uiso   1.00  Ir
   Ir021  1.0    0.846114    0.777939    0.272268  Uiso   1.00  Ir
   Ir022  1.0    0.505307    0.272599    0.275791  Uiso   1.00  Ir
   Ir023  1.0    0.149300    0.760859    0.277635  Uiso   1.00  Ir
   Ir024  1.0    0.480970    0.548744    0.307627  Uiso   1.00  Ir
   Ir025  1.0    0.003737    0.022430    0.310759  Uiso   1.00  Ir
   Ir026  1.0    0.340360    0.838803    0.339670  Uiso   1.00  Ir
   Ir027  1.0    0.966886    0.300432    0.345231  Uiso   1.00  Ir
   Ir028  1.0    0.664306    0.777498    0.344903  Uiso   1.00  Ir
   Ir029  1.0    0.974548    0.593650    0.369995  Uiso   1.00  Ir
   Ir030  1.0    0.535766    0.051283    0.379584  Uiso   1.00  Ir
    O001  1.0    0.941060    0.735130    0.000000  Uiso   1.00   O
    O002  1.0    0.275310    0.687700    0.006630  Uiso   1.00   O
    O003  1.0    0.064780    0.175090    0.008400  Uiso   1.00   O
    O004  1.0    0.599430    0.660600    0.010420  Uiso   1.00   O
    O005  1.0    0.399450    0.518100    0.030350  Uiso   1.00   O
    O006  1.0    0.934100    0.003600    0.032370  Uiso   1.00   O
    O007  1.0    0.723580    0.490990    0.034140  Uiso   1.00   O
    O008  1.0    0.057820    0.443560    0.040770  Uiso   1.00   O
    O009  1.0    0.580260    0.930390    0.042610  Uiso   1.00   O
    O010  1.0    0.918340    0.292980    0.061820  Uiso   1.00   O
    O011  1.0    0.440780    0.779810    0.063660  Uiso   1.00   O
    O012  1.0    0.775020    0.732380    0.070300  Uiso   1.00   O
    O013  1.0    0.564500    0.219770    0.072060  Uiso   1.00   O
    O014  1.0    0.099150    0.705270    0.074090  Uiso   1.00   O
    O015  1.0    0.899170    0.562770    0.094010  Uiso   1.00   O
    O016  1.0    0.433820    0.048270    0.096040  Uiso   1.00   O
    O017  1.0    0.223290    0.535670    0.097800  Uiso   1.00   O
    O018  1.0    0.557540    0.488240    0.104430  Uiso   1.00   O
    O019  1.0    0.079980    0.975060    0.106270  Uiso   1.00   O
    O020  1.0    0.418060    0.337650    0.125490  Uiso   1.00   O
    O021  1.0    0.940500    0.824480    0.127330  Uiso   1.00   O
    O022  1.0    0.274068    0.765151    0.136123  Uiso   1.00   O
    O023  1.0    0.064220    0.264440    0.135720  Uiso   1.00   O
    O024  1.0    0.598870    0.749950    0.137750  Uiso   1.00   O
    O025  1.0    0.403828    0.610574    0.157935  Uiso   1.00   O
    O026  1.0    0.933540    0.092950    0.159700  Uiso   1.00   O
    O027  1.0    0.723020    0.580340    0.161460  Uiso   1.00   O
    O028  1.0    0.058140    0.529882    0.167723  Uiso   1.00   O
    O029  1.0    0.579700    0.019740    0.169940  Uiso   1.00   O
    O030  1.0    0.917780    0.382330    0.189150  Uiso   1.00   O
    O031  1.0    0.443760    0.866600    0.192380  Uiso   1.00   O
    O032  1.0    0.771343    0.808583    0.199452  Uiso   1.00   O
    O033  1.0    0.559798    0.307707    0.198607  Uiso   1.00   O
    O034  1.0    0.092677    0.788824    0.201605  Uiso   1.00   O
    O035  1.0    0.907669    0.655844    0.220006  Uiso   1.00   O
    O036  1.0    0.436188    0.132215    0.226069  Uiso   1.00   O
    O037  1.0    0.225231    0.624933    0.226269  Uiso   1.00   O
    O038  1.0    0.554060    0.574687    0.232044  Uiso   1.00   O
    O039  1.0    0.070658    0.065878    0.233915  Uiso   1.00   O
    O040  1.0    0.420992    0.422281    0.252060  Uiso   1.00   O
    O041  1.0    0.941728    0.906869    0.254153  Uiso   1.00   O
    O042  1.0    0.274659    0.859813    0.259326  Uiso   1.00   O
    O043  1.0    0.061244    0.347524    0.264464  Uiso   1.00   O
    O044  1.0    0.593296    0.822728    0.267056  Uiso   1.00   O
    O045  1.0    0.406847    0.708600    0.283608  Uiso   1.00   O
    O046  1.0    0.928479    0.181409    0.281461  Uiso   1.00   O
    O047  1.0    0.728416    0.668027    0.284404  Uiso   1.00   O
    O048  1.0    0.062027    0.615008    0.295989  Uiso   1.00   O
    O049  1.0    0.591504    0.105263    0.292820  Uiso   1.00   O
    O050  1.0    0.916801    0.472442    0.310317  Uiso   1.00   O
    O051  1.0    0.457018    0.953949    0.319863  Uiso   1.00   O
    O052  1.0    0.756939    0.892772    0.314716  Uiso   1.00   O
    O053  1.0    0.565707    0.406165    0.316256  Uiso   1.00   O
    O054  1.0    0.103114    0.903555    0.322195  Uiso   1.00   O
    O055  1.0    0.905410    0.733638    0.343316  Uiso   1.00   O
    O056  1.0    0.453058    0.215196    0.352647  Uiso   1.00   O
    O057  1.0    0.228957    0.731097    0.344964  Uiso   1.00   O
    O058  1.0    0.564435    0.651633    0.349422  Uiso   1.00   O
    O059  1.0    0.061160    0.165505    0.353117  Uiso   1.00   O
    O060  1.0    0.380588    0.518471    0.352680  Uiso   1.00   O
    O061  1.0    0.908370   -0.001325    0.359875  Uiso   1.00   O
    O062  1.0    0.607512    0.903604    0.395524  Uiso   1.00   O
    O063  1.0    0.440114    0.023201    0.427098  Uiso   1.00   O
    O064  1.0    0.630849    0.154430    0.395606  Uiso   1.00   O
    O065  1.0    0.278986    0.974468    0.360647  Uiso   1.00   O
    O066  1.0    0.409222    0.764162    0.391930  Uiso   1.00   O
    O067  1.0    0.740078    0.724433    0.400664  Uiso   1.00   O
    O068  1.0    0.046235    0.417416    0.380731  Uiso   1.00   O
    O069  1.0    0.876202    0.542610    0.412013  Uiso   1.00   O
    O070  1.0    0.072039    0.664608    0.405475  Uiso   1.00   O
    O071  1.0    0.861836    0.277363    0.385360  Uiso   1.00   O
    O072  1.0    0.239764    0.309211    0.165037  Uiso   1.00   O
    O073  1.0    0.743044    0.121708    0.159809  Uiso   1.00   O
    H001  1.0    0.064330    0.266250    0.007710  Uiso   1.00   H
    H002  1.0    0.360950    0.039240    0.094170  Uiso   1.00   H
    H003  1.0    0.846680    0.285120    0.068730  Uiso   1.00   H
    H004  1.0    0.653050    0.020180    0.169120  Uiso   1.00   H
    H005  1.0    0.136940    0.272220    0.133730  Uiso   1.00   H
    H006  1.0    0.363461    0.125364    0.227941  Uiso   1.00   H
    H007  1.0    0.844570    0.384100    0.190230  Uiso   1.00   H
    H008  1.0    0.664628    0.107746    0.290622  Uiso   1.00   H
    H009  1.0    0.133048    0.342471    0.271392  Uiso   1.00   H
    H010  1.0    0.381414    0.200795    0.356185  Uiso   1.00   H
    H011  1.0    0.224977    0.395841    0.173771  Uiso   1.00   H
    H012  1.0    0.303258    0.316213    0.143433  Uiso   1.00   H
    H013  1.0    0.726269    0.150149    0.122704  Uiso   1.00   H
    H014  1.0    0.815715    0.099129    0.159133  Uiso   1.00   H
    H015  1.0    0.240886    0.543877    0.242501  Uiso   1.00   H
