# Supplementary material for: Tunnel-structured IrOx unlocks catalytic efficiency in proton exchange membrane water electrolyzers
Source: Nat Commun. 2025 Aug 15;16:7608. doi: 10.1038/s41467-025-62861-0 (PMC12356887; doi:10.1038/s41467-025-62861-0)
Supplement: Supplementary file 3 — Supplementary Data 1 [file 41467_2025_62861_MOESM3_ESM.zip › Supplementary_Data_1/slab/activity/inner_water_slab/2x3-011-OOH.txt]

data_created_by_vaspkit_code
_audit_creation_date          Sat May 10 11:02:43 2025
_pd_phase_name                     'CIF files'
_cell_length_a                    13.40560000
_cell_length_b                    10.80240000
_cell_length_c                    24.19910000
_cell_angle_alpha                     90.0000
_cell_angle_beta                      90.0000
_cell_angle_gamma                     89.5543
_symmetry_space_group_name_H-M           'P 1'
_symmetry_Int_Tables_number            1
loop_
_symmetry_equiv_pos_as_xyz
    'x, y, z'
loop_
   _atom_site_label
   _atom_site_occupancy
   _atom_site_fract_x
   _atom_site_fract_y
   _atom_site_fract_z
   _atom_site_thermal_displace_type
   _atom_site_U_iso_or_equiv
   _atom_site_type_symbol
   Ir001  1.0    0.844410    0.603290    0.018430  Uiso   1.00  Ir
   Ir002  1.0    0.499440    0.089350    0.020380  Uiso   1.00  Ir
   Ir003  1.0    0.154470    0.575400    0.022330  Uiso   1.00  Ir
   Ir004  1.0    0.487110    0.377010    0.050070  Uiso   1.00  Ir
   Ir005  1.0    0.011490    0.846360    0.054360  Uiso   1.00  Ir
   Ir006  1.0    0.344130    0.647970    0.082100  Uiso   1.00  Ir
   Ir007  1.0    0.999160    0.134020    0.084050  Uiso   1.00  Ir
   Ir008  1.0    0.654190    0.620080    0.086000  Uiso   1.00  Ir
   Ir009  1.0    0.986830    0.421680    0.113740  Uiso   1.00  Ir
   Ir010  1.0    0.511210    0.891030    0.118020  Uiso   1.00  Ir
   Ir011  1.0    0.843850    0.692640    0.145760  Uiso   1.00  Ir
   Ir012  1.0    0.498880    0.178700    0.147710  Uiso   1.00  Ir
   Ir013  1.0    0.152104    0.662923    0.149871  Uiso   1.00  Ir
   Ir014  1.0    0.486550    0.466360    0.177400  Uiso   1.00  Ir
   Ir015  1.0    0.010930    0.935710    0.181690  Uiso   1.00  Ir
   Ir016  1.0    0.346693    0.737841    0.209300  Uiso   1.00  Ir
   Ir017  1.0    0.996277    0.219392    0.212642  Uiso   1.00  Ir
   Ir018  1.0    0.650149    0.702775    0.213544  Uiso   1.00  Ir
   Ir019  1.0    0.989288    0.509517    0.241674  Uiso   1.00  Ir
   Ir020  1.0    0.517798    0.972041    0.246264  Uiso   1.00  Ir
   Ir021  1.0    0.845974    0.777589    0.272177  Uiso   1.00  Ir
   Ir022  1.0    0.510435    0.273130    0.275704  Uiso   1.00  Ir
   Ir023  1.0    0.150670    0.756148    0.275889  Uiso   1.00  Ir
   Ir024  1.0    0.481881    0.547706    0.307497  Uiso   1.00  Ir
   Ir025  1.0    0.004096    0.022288    0.310638  Uiso   1.00  Ir
   Ir026  1.0    0.339529    0.835029    0.338818  Uiso   1.00  Ir
   Ir027  1.0    0.977876    0.305875    0.340580  Uiso   1.00  Ir
   Ir028  1.0    0.663553    0.778738    0.344831  Uiso   1.00  Ir
   Ir029  1.0    0.976265    0.595313    0.369661  Uiso   1.00  Ir
   Ir030  1.0    0.530779    0.053538    0.378296  Uiso   1.00  Ir
    O001  1.0    0.941060    0.735130    0.000000  Uiso   1.00   O
    O002  1.0    0.275310    0.687700    0.006630  Uiso   1.00   O
    O003  1.0    0.064780    0.175090    0.008400  Uiso   1.00   O
    O004  1.0    0.599430    0.660600    0.010420  Uiso   1.00   O
    O005  1.0    0.399450    0.518100    0.030350  Uiso   1.00   O
    O006  1.0    0.934100    0.003600    0.032370  Uiso   1.00   O
    O007  1.0    0.723580    0.490990    0.034140  Uiso   1.00   O
    O008  1.0    0.057820    0.443560    0.040770  Uiso   1.00   O
    O009  1.0    0.580260    0.930390    0.042610  Uiso   1.00   O
    O010  1.0    0.918340    0.292980    0.061820  Uiso   1.00   O
    O011  1.0    0.440780    0.779810    0.063660  Uiso   1.00   O
    O012  1.0    0.775020    0.732380    0.070300  Uiso   1.00   O
    O013  1.0    0.564500    0.219770    0.072060  Uiso   1.00   O
    O014  1.0    0.099150    0.705270    0.074090  Uiso   1.00   O
    O015  1.0    0.899170    0.562770    0.094010  Uiso   1.00   O
    O016  1.0    0.433820    0.048270    0.096040  Uiso   1.00   O
    O017  1.0    0.223290    0.535670    0.097800  Uiso   1.00   O
    O018  1.0    0.557540    0.488240    0.104430  Uiso   1.00   O
    O019  1.0    0.079980    0.975060    0.106270  Uiso   1.00   O
    O020  1.0    0.418060    0.337650    0.125490  Uiso   1.00   O
    O021  1.0    0.940500    0.824480    0.127330  Uiso   1.00   O
    O022  1.0    0.273608    0.765593    0.135971  Uiso   1.00   O
    O023  1.0    0.064220    0.264440    0.135720  Uiso   1.00   O
    O024  1.0    0.598870    0.749950    0.137750  Uiso   1.00   O
    O025  1.0    0.403824    0.610356    0.157866  Uiso   1.00   O
    O026  1.0    0.933540    0.092950    0.159700  Uiso   1.00   O
    O027  1.0    0.723020    0.580340    0.161460  Uiso   1.00   O
    O028  1.0    0.058670    0.529903    0.167787  Uiso   1.00   O
    O029  1.0    0.579700    0.019740    0.169940  Uiso   1.00   O
    O030  1.0    0.917780    0.382330    0.189150  Uiso   1.00   O
    O031  1.0    0.443760    0.866600    0.192380  Uiso   1.00   O
    O032  1.0    0.771329    0.808590    0.199513  Uiso   1.00   O
    O033  1.0    0.561623    0.308233    0.197548  Uiso   1.00   O
    O034  1.0    0.092261    0.789257    0.201270  Uiso   1.00   O
    O035  1.0    0.909002    0.656395    0.219894  Uiso   1.00   O
    O036  1.0    0.437413    0.135268    0.226769  Uiso   1.00   O
    O037  1.0    0.224691    0.633824    0.223405  Uiso   1.00   O
    O038  1.0    0.554354    0.575148    0.231690  Uiso   1.00   O
    O039  1.0    0.069261    0.066086    0.234146  Uiso   1.00   O
    O040  1.0    0.425753    0.420069    0.252456  Uiso   1.00   O
    O041  1.0    0.940871    0.907717    0.254089  Uiso   1.00   O
    O042  1.0    0.273954    0.858022    0.258749  Uiso   1.00   O
    O043  1.0    0.051205    0.347034    0.265558  Uiso   1.00   O
    O044  1.0    0.592709    0.823718    0.266373  Uiso   1.00   O
    O045  1.0    0.406503    0.706432    0.282871  Uiso   1.00   O
    O046  1.0    0.926516    0.178250    0.281108  Uiso   1.00   O
    O047  1.0    0.727447    0.669326    0.284809  Uiso   1.00   O
    O048  1.0    0.061061    0.615103    0.295106  Uiso   1.00   O
    O049  1.0    0.593279    0.102241    0.293287  Uiso   1.00   O
    O050  1.0    0.916360    0.474939    0.310611  Uiso   1.00   O
    O051  1.0    0.454015    0.954155    0.318839  Uiso   1.00   O
    O052  1.0    0.756750    0.893432    0.315425  Uiso   1.00   O
    O053  1.0    0.569665    0.407681    0.315864  Uiso   1.00   O
    O054  1.0    0.101521    0.899554    0.321035  Uiso   1.00   O
    O055  1.0    0.905431    0.733816    0.342982  Uiso   1.00   O
    O056  1.0    0.453023    0.213854    0.349225  Uiso   1.00   O
    O057  1.0    0.230333    0.723801    0.342417  Uiso   1.00   O
    O058  1.0    0.563282    0.653220    0.349123  Uiso   1.00   O
    O059  1.0    0.068214    0.163913    0.349252  Uiso   1.00   O
    O060  1.0    0.382690    0.515168    0.353065  Uiso   1.00   O
    O061  1.0    0.910578   -0.001895    0.360422  Uiso   1.00   O
    O062  1.0    0.602799    0.905005    0.393238  Uiso   1.00   O
    O063  1.0    0.433623    0.026323    0.425024  Uiso   1.00   O
    O064  1.0    0.627133    0.153610    0.396320  Uiso   1.00   O
    O065  1.0    0.275841    0.967710    0.361246  Uiso   1.00   O
    O066  1.0    0.408710    0.762591    0.391653  Uiso   1.00   O
    O067  1.0    0.736756    0.722486    0.400716  Uiso   1.00   O
    O068  1.0    0.052418    0.425847    0.378285  Uiso   1.00   O
    O069  1.0    0.880781    0.543036    0.413236  Uiso   1.00   O
    O070  1.0    0.072297    0.670283    0.404851  Uiso   1.00   O
    O071  1.0    0.872805    0.278278    0.380734  Uiso   1.00   O
    O072  1.0    0.239764    0.309211    0.165037  Uiso   1.00   O
    O073  1.0    0.743044    0.121708    0.159809  Uiso   1.00   O
    O074  1.0    0.266636    0.248415    0.326017  Uiso   1.00   O
    H001  1.0    0.064330    0.266250    0.007710  Uiso   1.00   H
    H002  1.0    0.360950    0.039240    0.094170  Uiso   1.00   H
    H003  1.0    0.846680    0.285120    0.068730  Uiso   1.00   H
    H004  1.0    0.653050    0.020180    0.169120  Uiso   1.00   H
    H005  1.0    0.136940    0.272220    0.133730  Uiso   1.00   H
    H006  1.0    0.364510    0.136664    0.231319  Uiso   1.00   H
    H007  1.0    0.844570    0.384100    0.190230  Uiso   1.00   H
    H008  1.0    0.666616    0.099810    0.292624  Uiso   1.00   H
    H009  1.0    0.206337    0.207613    0.340198  Uiso   1.00   H
    H010  1.0    0.377015    0.212758    0.347562  Uiso   1.00   H
    H011  1.0    0.224977    0.395841    0.173771  Uiso   1.00   H
    H012  1.0    0.303258    0.316213    0.143433  Uiso   1.00   H
    H013  1.0    0.726269    0.150149    0.122704  Uiso   1.00   H
    H014  1.0    0.815715    0.099129    0.159133  Uiso   1.00   H
    H015  1.0    0.256737    0.336829    0.332580  Uiso   1.00   H
