# Supplementary material for: Tunnel-structured IrOx unlocks catalytic efficiency in proton exchange membrane water electrolyzers
Source: Nat Commun. 2025 Aug 15;16:7608. doi: 10.1038/s41467-025-62861-0 (PMC12356887; doi:10.1038/s41467-025-62861-0)
Supplement: Supplementary file 3 — Supplementary Data 1 [file 41467_2025_62861_MOESM3_ESM.zip › Supplementary_Data_1/slab/activity/inner_water_slab/2x3-100-OH.txt]

data_created_by_vaspkit_code
_audit_creation_date          Sat May 10 11:02:43 2025
_pd_phase_name                     'CIF files'
_cell_length_a                     3.22890000
_cell_length_b                    10.30860000
_cell_length_c                    28.12360000
_cell_angle_alpha                     90.0000
_cell_angle_beta                      90.0000
_cell_angle_gamma                     90.0000
_symmetry_space_group_name_H-M           'P 1'
_symmetry_Int_Tables_number            1
loop_
_symmetry_equiv_pos_as_xyz
    'x, y, z'
loop_
   _atom_site_label
   _atom_site_occupancy
   _atom_site_fract_x
   _atom_site_fract_y
   _atom_site_fract_z
   _atom_site_thermal_displace_type
   _atom_site_U_iso_or_equiv
   _atom_site_type_symbol
   Ir001  1.0    0.000000    0.481030    0.040260  Uiso   1.00  Ir
   Ir002  1.0    0.500000    0.728000    0.108340  Uiso   1.00  Ir
   Ir003  1.0    0.000000    0.994700    0.114160  Uiso   1.00  Ir
   Ir004  1.0    0.500000    0.261400    0.119970  Uiso   1.00  Ir
   Ir005  1.0    0.000000    0.508370    0.188060  Uiso   1.00  Ir
   Ir006  1.0    0.500783    0.469601    0.278736  Uiso   1.00  Ir
   Ir007  1.0   -0.001562    0.727241    0.356698  Uiso   1.00  Ir
   Ir008  1.0    0.497141    0.987835    0.359528  Uiso   1.00  Ir
   Ir009  1.0   -0.001990    0.260754    0.361323  Uiso   1.00  Ir
   Ir010  1.0    0.499956    0.497145    0.435336  Uiso   1.00  Ir
    O001  1.0    0.500000    0.389070    0.007290  Uiso   1.00   O
    O002  1.0    0.500000    0.574000    0.066520  Uiso   1.00   O
    O003  1.0    0.000000    0.821000    0.075590  Uiso   1.00   O
    O004  1.0    0.500000    0.089550    0.083040  Uiso   1.00   O
    O005  1.0    0.000000    0.335230    0.086290  Uiso   1.00   O
    O006  1.0    0.000000    0.654170    0.142030  Uiso   1.00   O
    O007  1.0    0.500000    0.899850    0.145280  Uiso   1.00   O
    O008  1.0    0.000000    0.168400    0.152730  Uiso   1.00   O
    O009  1.0    0.500000    0.415400    0.161800  Uiso   1.00   O
    O010  1.0    0.500166    0.595075    0.222209  Uiso   1.00   O
    O011  1.0    0.001531    0.386443    0.246035  Uiso   1.00   O
    O012  1.0    0.000572    0.585709    0.302739  Uiso   1.00   O
    O013  1.0    0.498336    0.814192    0.324705  Uiso   1.00   O
    O014  1.0   -0.005041    0.081235    0.325129  Uiso   1.00   O
    O015  1.0    0.498705    0.335866    0.328516  Uiso   1.00   O
    O016  1.0    0.498778    0.643049    0.386614  Uiso   1.00   O
    O017  1.0   -0.004085    0.899747    0.391329  Uiso   1.00   O
    O018  1.0    0.497678    0.168118    0.390199  Uiso   1.00   O
    O019  1.0   -0.000483    0.421327    0.399865  Uiso   1.00   O
    O020  1.0   -0.000164    0.589385    0.458971  Uiso   1.00   O
    O021  1.0    0.499676    0.371630    0.477751  Uiso   1.00   O
    O022  1.0    0.748039    0.108478    0.237287  Uiso   1.00   O
    H001  1.0    0.500000    0.095690    0.048200  Uiso   1.00   H
    H002  1.0    0.500000    0.893020    0.180090  Uiso   1.00   H
    H003  1.0   -0.047809    0.086458    0.288878  Uiso   1.00   H
    H004  1.0    0.556035    0.179554    0.243898  Uiso   1.00   H
    H005  1.0    0.884352    0.137206    0.206190  Uiso   1.00   H
    H006  1.0    0.001691    0.649397    0.276409  Uiso   1.00   H
