# Supplementary material for: Tunnel-structured IrOx unlocks catalytic efficiency in proton exchange membrane water electrolyzers
Source: Nat Commun. 2025 Aug 15;16:7608. doi: 10.1038/s41467-025-62861-0 (PMC12356887; doi:10.1038/s41467-025-62861-0)
Supplement: Supplementary file 3 — Supplementary Data 1 [file 41467_2025_62861_MOESM3_ESM.zip › Supplementary_Data_1/slab/activity/inner_water_slab/2x3-101-M.txt]

data_created_by_vaspkit_code
_audit_creation_date          Sat May 10 11:02:43 2025
_pd_phase_name                     'CIF files'
_cell_length_a                    13.78900000
_cell_length_b                    10.30860000
_cell_length_c                    24.23370000
_cell_angle_alpha                     90.0000
_cell_angle_beta                      90.0000
_cell_angle_gamma                     89.5459
_symmetry_space_group_name_H-M           'P 1'
_symmetry_Int_Tables_number            1
loop_
_symmetry_equiv_pos_as_xyz
    'x, y, z'
loop_
   _atom_site_label
   _atom_site_occupancy
   _atom_site_fract_x
   _atom_site_fract_y
   _atom_site_fract_z
   _atom_site_thermal_displace_type
   _atom_site_U_iso_or_equiv
   _atom_site_type_symbol
   Ir001  1.0    0.619120    0.485070    0.012510  Uiso   1.00  Ir
   Ir002  1.0    0.119120    0.485070    0.012510  Uiso   1.00  Ir
   Ir003  1.0    0.433630    0.267400    0.055610  Uiso   1.00  Ir
   Ir004  1.0    0.933630    0.267400    0.055610  Uiso   1.00  Ir
   Ir005  1.0    0.456700    0.733760    0.058770  Uiso   1.00  Ir
   Ir006  1.0    0.956700    0.733760    0.058770  Uiso   1.00  Ir
   Ir007  1.0    0.271210    0.516090    0.101880  Uiso   1.00  Ir
   Ir008  1.0    0.771210    0.516090    0.101880  Uiso   1.00  Ir
   Ir009  1.0    0.417750    0.000870    0.121960  Uiso   1.00  Ir
   Ir010  1.0    0.917750    0.000870    0.121960  Uiso   1.00  Ir
   Ir011  1.0    0.564280    0.485650    0.142040  Uiso   1.00  Ir
   Ir012  1.0    0.064938    0.480384    0.142929  Uiso   1.00  Ir
   Ir013  1.0    0.378790    0.267980    0.185150  Uiso   1.00  Ir
   Ir014  1.0    0.878340    0.268810    0.184530  Uiso   1.00  Ir
   Ir015  1.0    0.404600    0.731090    0.187960  Uiso   1.00  Ir
   Ir016  1.0    0.904010    0.732550    0.187740  Uiso   1.00  Ir
   Ir017  1.0    0.212155    0.509002    0.231363  Uiso   1.00  Ir
   Ir018  1.0    0.722187    0.514100    0.231771  Uiso   1.00  Ir
   Ir019  1.0    0.363670    0.001779    0.251471  Uiso   1.00  Ir
   Ir020  1.0    0.864754    0.004761    0.250615  Uiso   1.00  Ir
   Ir021  1.0    0.510969    0.488459    0.271474  Uiso   1.00  Ir
   Ir022  1.0    0.019480    0.488447    0.267240  Uiso   1.00  Ir
   Ir023  1.0    0.329206    0.266361    0.317278  Uiso   1.00  Ir
   Ir024  1.0    0.837495    0.271171    0.317767  Uiso   1.00  Ir
   Ir025  1.0    0.351971    0.728003    0.316658  Uiso   1.00  Ir
   Ir026  1.0    0.856465    0.729699    0.316759  Uiso   1.00  Ir
   Ir027  1.0    0.160918    0.525880    0.365666  Uiso   1.00  Ir
   Ir028  1.0    0.662747    0.527213    0.364979  Uiso   1.00  Ir
   Ir029  1.0    0.315619    0.005537    0.384381  Uiso   1.00  Ir
   Ir030  1.0    0.820549    0.007527    0.383832  Uiso   1.00  Ir
    O001  1.0    0.527850    0.340240    0.000000  Uiso   1.00   O
    O002  1.0    0.027850    0.340240    0.000000  Uiso   1.00   O
    O003  1.0    0.049060    0.825780    0.002910  Uiso   1.00   O
    O004  1.0    0.549060    0.825780    0.002910  Uiso   1.00   O
    O005  1.0    0.233260    0.608460    0.028150  Uiso   1.00   O
    O006  1.0    0.733260    0.608450    0.028150  Uiso   1.00   O
    O007  1.0    0.350700    0.422280    0.044250  Uiso   1.00   O
    O008  1.0    0.850700    0.422280    0.044250  Uiso   1.00   O
    O009  1.0    0.883460    0.906380    0.048740  Uiso   1.00   O
    O010  1.0    0.383460    0.906380    0.048740  Uiso   1.00   O
    O011  1.0    0.506870    0.094780    0.065650  Uiso   1.00   O
    O012  1.0    0.006870    0.094780    0.065650  Uiso   1.00   O
    O013  1.0    0.539630    0.578880    0.070140  Uiso   1.00   O
    O014  1.0    0.039630    0.578880    0.070140  Uiso   1.00   O
    O015  1.0    0.657070    0.392710    0.086230  Uiso   1.00   O
    O016  1.0    0.157070    0.392710    0.086230  Uiso   1.00   O
    O017  1.0    0.841270    0.175380    0.111480  Uiso   1.00   O
    O018  1.0    0.341270    0.175380    0.111480  Uiso   1.00   O
    O019  1.0    0.362480    0.660930    0.114380  Uiso   1.00   O
    O020  1.0    0.862480    0.660930    0.114380  Uiso   1.00   O
    O021  1.0    0.476282    0.335142    0.129757  Uiso   1.00   O
    O022  1.0    0.973010    0.340820    0.129530  Uiso   1.00   O
    O023  1.0    0.994220    0.826370    0.132440  Uiso   1.00   O
    O024  1.0    0.494220    0.826370    0.132440  Uiso   1.00   O
    O025  1.0    0.178430    0.609040    0.157690  Uiso   1.00   O
    O026  1.0    0.678617    0.601262    0.159710  Uiso   1.00   O
    O027  1.0    0.795870    0.422860    0.173780  Uiso   1.00   O
    O028  1.0    0.293853    0.419998    0.173483  Uiso   1.00   O
    O029  1.0    0.328620    0.906970    0.178270  Uiso   1.00   O
    O030  1.0    0.828620    0.906970    0.178270  Uiso   1.00   O
    O031  1.0    0.455667    0.092919    0.196145  Uiso   1.00   O
    O032  1.0    0.948210    0.095800    0.193980  Uiso   1.00   O
    O033  1.0    0.481905    0.575303    0.198708  Uiso   1.00   O
    O034  1.0    0.985521    0.578208    0.197842  Uiso   1.00   O
    O035  1.0    0.605736    0.402771    0.215338  Uiso   1.00   O
    O036  1.0    0.794899    0.180127    0.243039  Uiso   1.00   O
    O037  1.0    0.296261    0.177832    0.242799  Uiso   1.00   O
    O038  1.0    0.312108    0.651333    0.244419  Uiso   1.00   O
    O039  1.0    0.815143    0.653403    0.244302  Uiso   1.00   O
    O040  1.0    0.420665    0.345614    0.257519  Uiso   1.00   O
    O041  1.0    0.928353    0.343419    0.255208  Uiso   1.00   O
    O042  1.0    0.434166    0.825681    0.260995  Uiso   1.00   O
    O043  1.0    0.936013    0.828091    0.259894  Uiso   1.00   O
    O044  1.0    0.130122    0.605144    0.285453  Uiso   1.00   O
    O045  1.0    0.629424    0.598381    0.285067  Uiso   1.00   O
    O046  1.0    0.244294    0.415742    0.300824  Uiso   1.00   O
    O047  1.0    0.754417    0.422810    0.303066  Uiso   1.00   O
    O048  1.0    0.269449    0.907977    0.302539  Uiso   1.00   O
    O049  1.0    0.772232    0.907700    0.304227  Uiso   1.00   O
    O050  1.0    0.398069    0.086724    0.322231  Uiso   1.00   O
    O051  1.0    0.903072    0.089127    0.320187  Uiso   1.00   O
    O052  1.0    0.438991    0.586424    0.325903  Uiso   1.00   O
    O053  1.0    0.941605    0.585772    0.323579  Uiso   1.00   O
    O054  1.0    0.567740    0.407425    0.337504  Uiso   1.00   O
    O055  1.0    0.068402    0.408520    0.335317  Uiso   1.00   O
    O056  1.0    0.748968    0.170335    0.359454  Uiso   1.00   O
    O057  1.0    0.240703    0.163378    0.358593  Uiso   1.00   O
    O058  1.0    0.265758    0.640302    0.366722  Uiso   1.00   O
    O059  1.0    0.767028    0.644908    0.365684  Uiso   1.00   O
    O060  1.0    0.388400    0.845010    0.376331  Uiso   1.00   O
    O061  1.0    0.894138    0.846860    0.375810  Uiso   1.00   O
    O062  1.0    0.202845    0.409316    0.413013  Uiso   1.00   O
    O063  1.0    0.081621    0.637310    0.396876  Uiso   1.00   O
    O064  1.0    0.704442    0.411216    0.412672  Uiso   1.00   O
    O065  1.0    0.583163    0.638989    0.395860  Uiso   1.00   O
    O066  1.0    0.399674    0.340526    0.368978  Uiso   1.00   O
    O067  1.0    0.909900    0.342927    0.369088  Uiso   1.00   O
    O068  1.0    0.203519    0.941683    0.405183  Uiso   1.00   O
    O069  1.0    0.383303    0.068490    0.438884  Uiso   1.00   O
    O070  1.0    0.708023    0.949482    0.406783  Uiso   1.00   O
    O071  1.0    0.892174    0.071107    0.436803  Uiso   1.00   O
    O072  1.0    0.170465    0.925958    0.126429  Uiso   1.00   O
    O073  1.0    0.634468    0.127487    0.188532  Uiso   1.00   O
    H001  1.0    0.813900    0.890050    0.044500  Uiso   1.00   H
    H002  1.0    0.313240    0.898990    0.044140  Uiso   1.00   H
    H003  1.0    0.203940    0.695200    0.032860  Uiso   1.00   H
    H004  1.0    0.573540    0.106630    0.078250  Uiso   1.00   H
    H005  1.0    0.759710    0.898640    0.169220  Uiso   1.00   H
    H006  1.0    0.259700    0.910850    0.168580  Uiso   1.00   H
    H007  1.0    0.160060    0.701540    0.157430  Uiso   1.00   H
    H008  1.0    0.531573    0.101186    0.201028  Uiso   1.00   H
    H009  1.0    0.701817    0.906214    0.299092  Uiso   1.00   H
    H010  1.0    0.199558    0.911508    0.295336  Uiso   1.00   H
    H011  1.0    0.103331    0.891126    0.129134  Uiso   1.00   H
    H012  1.0    0.161951    0.011909    0.109904  Uiso   1.00   H
    H013  1.0    0.686192    0.147063    0.216533  Uiso   1.00   H
    H014  1.0    0.625580    0.211575    0.170423  Uiso   1.00   H
