# Supplementary material for: Tunnel-structured IrOx unlocks catalytic efficiency in proton exchange membrane water electrolyzers
Source: Nat Commun. 2025 Aug 15;16:7608. doi: 10.1038/s41467-025-62861-0 (PMC12356887; doi:10.1038/s41467-025-62861-0)
Supplement: Supplementary file 3 — Supplementary Data 1 [file 41467_2025_62861_MOESM3_ESM.zip › Supplementary_Data_1/slab/activity/inner_water_slab/2x3-101-O.txt]

data_created_by_vaspkit_code
_audit_creation_date          Sat May 10 11:02:43 2025
_pd_phase_name                     'CIF files'
_cell_length_a                    13.78900000
_cell_length_b                    10.30860000
_cell_length_c                    24.23370000
_cell_angle_alpha                     90.0000
_cell_angle_beta                      90.0000
_cell_angle_gamma                     89.5459
_symmetry_space_group_name_H-M           'P 1'
_symmetry_Int_Tables_number            1
loop_
_symmetry_equiv_pos_as_xyz
    'x, y, z'
loop_
   _atom_site_label
   _atom_site_occupancy
   _atom_site_fract_x
   _atom_site_fract_y
   _atom_site_fract_z
   _atom_site_thermal_displace_type
   _atom_site_U_iso_or_equiv
   _atom_site_type_symbol
   Ir001  1.0    0.619120    0.485070    0.012510  Uiso   1.00  Ir
   Ir002  1.0    0.119120    0.485070    0.012510  Uiso   1.00  Ir
   Ir003  1.0    0.433630    0.267400    0.055610  Uiso   1.00  Ir
   Ir004  1.0    0.933630    0.267400    0.055610  Uiso   1.00  Ir
   Ir005  1.0    0.456700    0.733760    0.058770  Uiso   1.00  Ir
   Ir006  1.0    0.956700    0.733760    0.058770  Uiso   1.00  Ir
   Ir007  1.0    0.271210    0.516090    0.101880  Uiso   1.00  Ir
   Ir008  1.0    0.771210    0.516090    0.101880  Uiso   1.00  Ir
   Ir009  1.0    0.417750    0.000870    0.121960  Uiso   1.00  Ir
   Ir010  1.0    0.917750    0.000870    0.121960  Uiso   1.00  Ir
   Ir011  1.0    0.564280    0.485650    0.142040  Uiso   1.00  Ir
   Ir012  1.0    0.063643    0.480757    0.140747  Uiso   1.00  Ir
   Ir013  1.0    0.378790    0.267980    0.185150  Uiso   1.00  Ir
   Ir014  1.0    0.878340    0.268810    0.184530  Uiso   1.00  Ir
   Ir015  1.0    0.404600    0.731090    0.187960  Uiso   1.00  Ir
   Ir016  1.0    0.904010    0.732550    0.187740  Uiso   1.00  Ir
   Ir017  1.0    0.223147    0.512514    0.232634  Uiso   1.00  Ir
   Ir018  1.0    0.721998    0.514868    0.231835  Uiso   1.00  Ir
   Ir019  1.0    0.364066    0.001701    0.251742  Uiso   1.00  Ir
   Ir020  1.0    0.863093    0.005401    0.250501  Uiso   1.00  Ir
   Ir021  1.0    0.511164    0.489461    0.271655  Uiso   1.00  Ir
   Ir022  1.0    0.010536    0.489071    0.271058  Uiso   1.00  Ir
   Ir023  1.0    0.332149    0.266602    0.317980  Uiso   1.00  Ir
   Ir024  1.0    0.832523    0.270329    0.318449  Uiso   1.00  Ir
   Ir025  1.0    0.353826    0.729710    0.317828  Uiso   1.00  Ir
   Ir026  1.0    0.853855    0.732460    0.317031  Uiso   1.00  Ir
   Ir027  1.0    0.160680    0.526787    0.365531  Uiso   1.00  Ir
   Ir028  1.0    0.662135    0.528616    0.365351  Uiso   1.00  Ir
   Ir029  1.0    0.316424    0.006426    0.385264  Uiso   1.00  Ir
   Ir030  1.0    0.815592    0.008129    0.384195  Uiso   1.00  Ir
    O001  1.0    0.527850    0.340240    0.000000  Uiso   1.00   O
    O002  1.0    0.027850    0.340240    0.000000  Uiso   1.00   O
    O003  1.0    0.049060    0.825780    0.002910  Uiso   1.00   O
    O004  1.0    0.549060    0.825780    0.002910  Uiso   1.00   O
    O005  1.0    0.233260    0.608460    0.028150  Uiso   1.00   O
    O006  1.0    0.733260    0.608450    0.028150  Uiso   1.00   O
    O007  1.0    0.350700    0.422280    0.044250  Uiso   1.00   O
    O008  1.0    0.850700    0.422280    0.044250  Uiso   1.00   O
    O009  1.0    0.883460    0.906380    0.048740  Uiso   1.00   O
    O010  1.0    0.383460    0.906380    0.048740  Uiso   1.00   O
    O011  1.0    0.506870    0.094780    0.065650  Uiso   1.00   O
    O012  1.0    0.006870    0.094780    0.065650  Uiso   1.00   O
    O013  1.0    0.539630    0.578880    0.070140  Uiso   1.00   O
    O014  1.0    0.039630    0.578880    0.070140  Uiso   1.00   O
    O015  1.0    0.657070    0.392710    0.086230  Uiso   1.00   O
    O016  1.0    0.157070    0.392710    0.086230  Uiso   1.00   O
    O017  1.0    0.841270    0.175380    0.111480  Uiso   1.00   O
    O018  1.0    0.341270    0.175380    0.111480  Uiso   1.00   O
    O019  1.0    0.362480    0.660930    0.114380  Uiso   1.00   O
    O020  1.0    0.862480    0.660930    0.114380  Uiso   1.00   O
    O021  1.0    0.477033    0.334006    0.129774  Uiso   1.00   O
    O022  1.0    0.973010    0.340820    0.129530  Uiso   1.00   O
    O023  1.0    0.994220    0.826370    0.132440  Uiso   1.00   O
    O024  1.0    0.494220    0.826370    0.132440  Uiso   1.00   O
    O025  1.0    0.178430    0.609040    0.157690  Uiso   1.00   O
    O026  1.0    0.678731    0.601489    0.159613  Uiso   1.00   O
    O027  1.0    0.795870    0.422860    0.173780  Uiso   1.00   O
    O028  1.0    0.301027    0.425719    0.173581  Uiso   1.00   O
    O029  1.0    0.328620    0.906970    0.178270  Uiso   1.00   O
    O030  1.0    0.828620    0.906970    0.178270  Uiso   1.00   O
    O031  1.0    0.455408    0.092742    0.196137  Uiso   1.00   O
    O032  1.0    0.948210    0.095800    0.193980  Uiso   1.00   O
    O033  1.0    0.482341    0.575474    0.198599  Uiso   1.00   O
    O034  1.0    0.982516    0.575798    0.198027  Uiso   1.00   O
    O035  1.0    0.605777    0.403991    0.215525  Uiso   1.00   O
    O036  1.0    0.105978    0.405382    0.215202  Uiso   1.00   O
    O037  1.0    0.793093    0.180744    0.242460  Uiso   1.00   O
    O038  1.0    0.297433    0.178061    0.243665  Uiso   1.00   O
    O039  1.0    0.317293    0.649026    0.246012  Uiso   1.00   O
    O040  1.0    0.815758    0.652671    0.244609  Uiso   1.00   O
    O041  1.0    0.422249    0.345645    0.257620  Uiso   1.00   O
    O042  1.0    0.920755    0.346293    0.257233  Uiso   1.00   O
    O043  1.0    0.434651    0.825987    0.261076  Uiso   1.00   O
    O044  1.0    0.934025    0.829453    0.260143  Uiso   1.00   O
    O045  1.0    0.129857    0.597644    0.285080  Uiso   1.00   O
    O046  1.0    0.629477    0.599965    0.285288  Uiso   1.00   O
    O047  1.0    0.249624    0.417784    0.302541  Uiso   1.00   O
    O048  1.0    0.751908    0.424161    0.303621  Uiso   1.00   O
    O049  1.0    0.270189    0.908034    0.303100  Uiso   1.00   O
    O050  1.0    0.769750    0.908249    0.303606  Uiso   1.00   O
    O051  1.0    0.399186    0.085284    0.322516  Uiso   1.00   O
    O052  1.0    0.898167    0.089486    0.320702  Uiso   1.00   O
    O053  1.0    0.441444    0.588656    0.326768  Uiso   1.00   O
    O054  1.0    0.942838    0.592912    0.325392  Uiso   1.00   O
    O055  1.0    0.567316    0.408520    0.337922  Uiso   1.00   O
    O056  1.0    0.065876    0.407978    0.337775  Uiso   1.00   O
    O057  1.0    0.743107    0.168640    0.359315  Uiso   1.00   O
    O058  1.0    0.243034    0.164507    0.359720  Uiso   1.00   O
    O059  1.0    0.265136    0.642919    0.366336  Uiso   1.00   O
    O060  1.0    0.765725    0.647256    0.366369  Uiso   1.00   O
    O061  1.0    0.389637    0.846229    0.377704  Uiso   1.00   O
    O062  1.0    0.890943    0.849860    0.376604  Uiso   1.00   O
    O063  1.0    0.202772    0.410082    0.412805  Uiso   1.00   O
    O064  1.0    0.082021    0.638556    0.396979  Uiso   1.00   O
    O065  1.0    0.704838    0.412707    0.412818  Uiso   1.00   O
    O066  1.0    0.582578    0.639305    0.396867  Uiso   1.00   O
    O067  1.0    0.405059    0.335524    0.369842  Uiso   1.00   O
    O068  1.0    0.904363    0.340039    0.370726  Uiso   1.00   O
    O069  1.0    0.203951    0.943871    0.406373  Uiso   1.00   O
    O070  1.0    0.383637    0.068619    0.440166  Uiso   1.00   O
    O071  1.0    0.703500    0.946229    0.406059  Uiso   1.00   O
    O072  1.0    0.883803    0.072965    0.438303  Uiso   1.00   O
    O073  1.0    0.170465    0.925958    0.126429  Uiso   1.00   O
    O074  1.0    0.634468    0.127487    0.188532  Uiso   1.00   O
    H001  1.0    0.813900    0.890050    0.044500  Uiso   1.00   H
    H002  1.0    0.313240    0.898990    0.044140  Uiso   1.00   H
    H003  1.0    0.203940    0.695200    0.032860  Uiso   1.00   H
    H004  1.0    0.573540    0.106630    0.078250  Uiso   1.00   H
    H005  1.0    0.759710    0.898640    0.169220  Uiso   1.00   H
    H006  1.0    0.259700    0.910850    0.168580  Uiso   1.00   H
    H007  1.0    0.160060    0.701540    0.157430  Uiso   1.00   H
    H008  1.0    0.531376    0.101373    0.200961  Uiso   1.00   H
    H009  1.0    0.699503    0.905683    0.297853  Uiso   1.00   H
    H010  1.0    0.200238    0.911786    0.296213  Uiso   1.00   H
    H011  1.0    0.103331    0.891126    0.129134  Uiso   1.00   H
    H012  1.0    0.161951    0.011909    0.109904  Uiso   1.00   H
    H013  1.0    0.686463    0.147243    0.216471  Uiso   1.00   H
    H014  1.0    0.625580    0.211575    0.170423  Uiso   1.00   H
