# Supplementary material for: Tunnel-structured IrOx unlocks catalytic efficiency in proton exchange membrane water electrolyzers
Source: Nat Commun. 2025 Aug 15;16:7608. doi: 10.1038/s41467-025-62861-0 (PMC12356887; doi:10.1038/s41467-025-62861-0)
Supplement: Supplementary file 3 — Supplementary Data 1 [file 41467_2025_62861_MOESM3_ESM.zip › Supplementary_Data_1/slab/activity/inner_water_slab/2x3-101-OH.txt]

data_created_by_vaspkit_code
_audit_creation_date          Sat May 10 11:02:43 2025
_pd_phase_name                     'CIF files'
_cell_length_a                    13.78900000
_cell_length_b                    10.30860000
_cell_length_c                    24.23370000
_cell_angle_alpha                     90.0000
_cell_angle_beta                      90.0000
_cell_angle_gamma                     89.5459
_symmetry_space_group_name_H-M           'P 1'
_symmetry_Int_Tables_number            1
loop_
_symmetry_equiv_pos_as_xyz
    'x, y, z'
loop_
   _atom_site_label
   _atom_site_occupancy
   _atom_site_fract_x
   _atom_site_fract_y
   _atom_site_fract_z
   _atom_site_thermal_displace_type
   _atom_site_U_iso_or_equiv
   _atom_site_type_symbol
   Ir001  1.0    0.619120    0.485070    0.012510  Uiso   1.00  Ir
   Ir002  1.0    0.119120    0.485070    0.012510  Uiso   1.00  Ir
   Ir003  1.0    0.433630    0.267400    0.055610  Uiso   1.00  Ir
   Ir004  1.0    0.933630    0.267400    0.055610  Uiso   1.00  Ir
   Ir005  1.0    0.456700    0.733760    0.058770  Uiso   1.00  Ir
   Ir006  1.0    0.956700    0.733760    0.058770  Uiso   1.00  Ir
   Ir007  1.0    0.271210    0.516090    0.101880  Uiso   1.00  Ir
   Ir008  1.0    0.771210    0.516090    0.101880  Uiso   1.00  Ir
   Ir009  1.0    0.417750    0.000870    0.121960  Uiso   1.00  Ir
   Ir010  1.0    0.917750    0.000870    0.121960  Uiso   1.00  Ir
   Ir011  1.0    0.564280    0.485650    0.142040  Uiso   1.00  Ir
   Ir012  1.0    0.063835    0.480763    0.139780  Uiso   1.00  Ir
   Ir013  1.0    0.378790    0.267980    0.185150  Uiso   1.00  Ir
   Ir014  1.0    0.878340    0.268810    0.184530  Uiso   1.00  Ir
   Ir015  1.0    0.404600    0.731090    0.187960  Uiso   1.00  Ir
   Ir016  1.0    0.904010    0.732550    0.187740  Uiso   1.00  Ir
   Ir017  1.0    0.222893    0.514633    0.233431  Uiso   1.00  Ir
   Ir018  1.0    0.721981    0.514989    0.231848  Uiso   1.00  Ir
   Ir019  1.0    0.363660    0.001954    0.251753  Uiso   1.00  Ir
   Ir020  1.0    0.862990    0.005410    0.250508  Uiso   1.00  Ir
   Ir021  1.0    0.511147    0.489616    0.271627  Uiso   1.00  Ir
   Ir022  1.0    0.010073    0.490456    0.272349  Uiso   1.00  Ir
   Ir023  1.0    0.332502    0.267426    0.318285  Uiso   1.00  Ir
   Ir024  1.0    0.831993    0.270092    0.318476  Uiso   1.00  Ir
   Ir025  1.0    0.353378    0.730316    0.317833  Uiso   1.00  Ir
   Ir026  1.0    0.854062    0.732680    0.317031  Uiso   1.00  Ir
   Ir027  1.0    0.160749    0.527585    0.366677  Uiso   1.00  Ir
   Ir028  1.0    0.662187    0.528787    0.365319  Uiso   1.00  Ir
   Ir029  1.0    0.316449    0.006926    0.385331  Uiso   1.00  Ir
   Ir030  1.0    0.815565    0.008225    0.384143  Uiso   1.00  Ir
    O001  1.0    0.527850    0.340240    0.000000  Uiso   1.00   O
    O002  1.0    0.027850    0.340240    0.000000  Uiso   1.00   O
    O003  1.0    0.049060    0.825780    0.002910  Uiso   1.00   O
    O004  1.0    0.549060    0.825780    0.002910  Uiso   1.00   O
    O005  1.0    0.233260    0.608460    0.028150  Uiso   1.00   O
    O006  1.0    0.733260    0.608450    0.028150  Uiso   1.00   O
    O007  1.0    0.350700    0.422280    0.044250  Uiso   1.00   O
    O008  1.0    0.850700    0.422280    0.044250  Uiso   1.00   O
    O009  1.0    0.883460    0.906380    0.048740  Uiso   1.00   O
    O010  1.0    0.383460    0.906380    0.048740  Uiso   1.00   O
    O011  1.0    0.506870    0.094780    0.065650  Uiso   1.00   O
    O012  1.0    0.006870    0.094780    0.065650  Uiso   1.00   O
    O013  1.0    0.539630    0.578880    0.070140  Uiso   1.00   O
    O014  1.0    0.039630    0.578880    0.070140  Uiso   1.00   O
    O015  1.0    0.657070    0.392710    0.086230  Uiso   1.00   O
    O016  1.0    0.157070    0.392710    0.086230  Uiso   1.00   O
    O017  1.0    0.841270    0.175380    0.111480  Uiso   1.00   O
    O018  1.0    0.341270    0.175380    0.111480  Uiso   1.00   O
    O019  1.0    0.362480    0.660930    0.114380  Uiso   1.00   O
    O020  1.0    0.862480    0.660930    0.114380  Uiso   1.00   O
    O021  1.0    0.476871    0.334113    0.129817  Uiso   1.00   O
    O022  1.0    0.973010    0.340820    0.129530  Uiso   1.00   O
    O023  1.0    0.994220    0.826370    0.132440  Uiso   1.00   O
    O024  1.0    0.494220    0.826370    0.132440  Uiso   1.00   O
    O025  1.0    0.178430    0.609040    0.157690  Uiso   1.00   O
    O026  1.0    0.678725    0.601471    0.159615  Uiso   1.00   O
    O027  1.0    0.795870    0.422860    0.173780  Uiso   1.00   O
    O028  1.0    0.300517    0.425947    0.173750  Uiso   1.00   O
    O029  1.0    0.328620    0.906970    0.178270  Uiso   1.00   O
    O030  1.0    0.828620    0.906970    0.178270  Uiso   1.00   O
    O031  1.0    0.455261    0.092608    0.196213  Uiso   1.00   O
    O032  1.0    0.948210    0.095800    0.193980  Uiso   1.00   O
    O033  1.0    0.482113    0.575659    0.198707  Uiso   1.00   O
    O034  1.0    0.983834    0.575774    0.198420  Uiso   1.00   O
    O035  1.0    0.605734    0.404087    0.215584  Uiso   1.00   O
    O036  1.0    0.106040    0.390017    0.214674  Uiso   1.00   O
    O037  1.0    0.792972    0.180612    0.242184  Uiso   1.00   O
    O038  1.0    0.295884    0.178791    0.243393  Uiso   1.00   O
    O039  1.0    0.312883    0.655309    0.245375  Uiso   1.00   O
    O040  1.0    0.815807    0.652673    0.244593  Uiso   1.00   O
    O041  1.0    0.421870    0.345806    0.257726  Uiso   1.00   O
    O042  1.0    0.920541    0.346000    0.257840  Uiso   1.00   O
    O043  1.0    0.434613    0.826298    0.261158  Uiso   1.00   O
    O044  1.0    0.934107    0.829365    0.260110  Uiso   1.00   O
    O045  1.0    0.129064    0.598558    0.286232  Uiso   1.00   O
    O046  1.0    0.629321    0.600133    0.285236  Uiso   1.00   O
    O047  1.0    0.248415    0.417728    0.302955  Uiso   1.00   O
    O048  1.0    0.751745    0.424355    0.303587  Uiso   1.00   O
    O049  1.0    0.270041    0.908897    0.303439  Uiso   1.00   O
    O050  1.0    0.769861    0.908792    0.303660  Uiso   1.00   O
    O051  1.0    0.398942    0.085990    0.322466  Uiso   1.00   O
    O052  1.0    0.898261    0.089732    0.320700  Uiso   1.00   O
    O053  1.0    0.439943    0.588250    0.326399  Uiso   1.00   O
    O054  1.0    0.941190    0.590548    0.326714  Uiso   1.00   O
    O055  1.0    0.566996    0.408721    0.337979  Uiso   1.00   O
    O056  1.0    0.065810    0.408642    0.339027  Uiso   1.00   O
    O057  1.0    0.741725    0.167461    0.358201  Uiso   1.00   O
    O058  1.0    0.243084    0.165494    0.359931  Uiso   1.00   O
    O059  1.0    0.265022    0.643421    0.366817  Uiso   1.00   O
    O060  1.0    0.765981    0.646834    0.366437  Uiso   1.00   O
    O061  1.0    0.389534    0.846347    0.377772  Uiso   1.00   O
    O062  1.0    0.891624    0.850579    0.376144  Uiso   1.00   O
    O063  1.0    0.203512    0.410593    0.413690  Uiso   1.00   O
    O064  1.0    0.082090    0.638908    0.398434  Uiso   1.00   O
    O065  1.0    0.704676    0.412643    0.412728  Uiso   1.00   O
    O066  1.0    0.582328    0.639695    0.396420  Uiso   1.00   O
    O067  1.0    0.404622    0.337435    0.370254  Uiso   1.00   O
    O068  1.0    0.903311    0.339672    0.371017  Uiso   1.00   O
    O069  1.0    0.204080    0.943811    0.406310  Uiso   1.00   O
    O070  1.0    0.383898    0.068985    0.440180  Uiso   1.00   O
    O071  1.0    0.703347    0.946279    0.405954  Uiso   1.00   O
    O072  1.0    0.883415    0.073136    0.438334  Uiso   1.00   O
    O073  1.0    0.170465    0.925958    0.126429  Uiso   1.00   O
    O074  1.0    0.634468    0.127487    0.188532  Uiso   1.00   O
    H001  1.0    0.813900    0.890050    0.044500  Uiso   1.00   H
    H002  1.0    0.313240    0.898990    0.044140  Uiso   1.00   H
    H003  1.0    0.203940    0.695200    0.032860  Uiso   1.00   H
    H004  1.0    0.573540    0.106630    0.078250  Uiso   1.00   H
    H005  1.0    0.759710    0.898640    0.169220  Uiso   1.00   H
    H006  1.0    0.259700    0.910850    0.168580  Uiso   1.00   H
    H007  1.0    0.160060    0.701540    0.157430  Uiso   1.00   H
    H008  1.0    0.531199    0.101279    0.201084  Uiso   1.00   H
    H009  1.0    0.699559    0.906511    0.298007  Uiso   1.00   H
    H010  1.0    0.200038    0.910613    0.296596  Uiso   1.00   H
    H011  1.0    0.103331    0.891126    0.129134  Uiso   1.00   H
    H012  1.0    0.161951    0.011909    0.109904  Uiso   1.00   H
    H013  1.0    0.686668    0.147209    0.216376  Uiso   1.00   H
    H014  1.0    0.625580    0.211575    0.170423  Uiso   1.00   H
    H015  1.0    0.115367    0.295562    0.216774  Uiso   1.00   H
