# Supplementary material for: Tunnel-structured IrOx unlocks catalytic efficiency in proton exchange membrane water electrolyzers
Source: Nat Commun. 2025 Aug 15;16:7608. doi: 10.1038/s41467-025-62861-0 (PMC12356887; doi:10.1038/s41467-025-62861-0)
Supplement: Supplementary file 3 — Supplementary Data 1 [file 41467_2025_62861_MOESM3_ESM.zip › Supplementary_Data_1/slab/activity/inner_water_slab/2x3-101-OOH.txt]

data_created_by_vaspkit_code
_audit_creation_date          Sat May 10 11:02:43 2025
_pd_phase_name                     'CIF files'
_cell_length_a                    13.78900000
_cell_length_b                    10.30860000
_cell_length_c                    24.23370000
_cell_angle_alpha                     90.0000
_cell_angle_beta                      90.0000
_cell_angle_gamma                     89.5459
_symmetry_space_group_name_H-M           'P 1'
_symmetry_Int_Tables_number            1
loop_
_symmetry_equiv_pos_as_xyz
    'x, y, z'
loop_
   _atom_site_label
   _atom_site_occupancy
   _atom_site_fract_x
   _atom_site_fract_y
   _atom_site_fract_z
   _atom_site_thermal_displace_type
   _atom_site_U_iso_or_equiv
   _atom_site_type_symbol
   Ir001  1.0    0.619120    0.485070    0.012510  Uiso   1.00  Ir
   Ir002  1.0    0.119120    0.485070    0.012510  Uiso   1.00  Ir
   Ir003  1.0    0.433630    0.267400    0.055610  Uiso   1.00  Ir
   Ir004  1.0    0.933630    0.267400    0.055610  Uiso   1.00  Ir
   Ir005  1.0    0.456700    0.733760    0.058770  Uiso   1.00  Ir
   Ir006  1.0    0.956700    0.733760    0.058770  Uiso   1.00  Ir
   Ir007  1.0    0.271210    0.516090    0.101880  Uiso   1.00  Ir
   Ir008  1.0    0.771210    0.516090    0.101880  Uiso   1.00  Ir
   Ir009  1.0    0.417750    0.000870    0.121960  Uiso   1.00  Ir
   Ir010  1.0    0.917750    0.000870    0.121960  Uiso   1.00  Ir
   Ir011  1.0    0.564280    0.485650    0.142040  Uiso   1.00  Ir
   Ir012  1.0    0.063870    0.480725    0.140484  Uiso   1.00  Ir
   Ir013  1.0    0.378790    0.267980    0.185150  Uiso   1.00  Ir
   Ir014  1.0    0.878340    0.268810    0.184530  Uiso   1.00  Ir
   Ir015  1.0    0.404600    0.731090    0.187960  Uiso   1.00  Ir
   Ir016  1.0    0.904010    0.732550    0.187740  Uiso   1.00  Ir
   Ir017  1.0    0.222870    0.511810    0.232830  Uiso   1.00  Ir
   Ir018  1.0    0.722212    0.514942    0.231863  Uiso   1.00  Ir
   Ir019  1.0    0.365753    0.001124    0.251995  Uiso   1.00  Ir
   Ir020  1.0    0.862956    0.005095    0.250539  Uiso   1.00  Ir
   Ir021  1.0    0.511585    0.490318    0.271659  Uiso   1.00  Ir
   Ir022  1.0    0.011545    0.487919    0.271268  Uiso   1.00  Ir
   Ir023  1.0    0.334293    0.266720    0.317880  Uiso   1.00  Ir
   Ir024  1.0    0.832668    0.269828    0.318456  Uiso   1.00  Ir
   Ir025  1.0    0.353368    0.729939    0.317907  Uiso   1.00  Ir
   Ir026  1.0    0.854993    0.732383    0.316803  Uiso   1.00  Ir
   Ir027  1.0    0.161110    0.525748    0.365910  Uiso   1.00  Ir
   Ir028  1.0    0.662780    0.528826    0.365469  Uiso   1.00  Ir
   Ir029  1.0    0.319101    0.007746    0.385776  Uiso   1.00  Ir
   Ir030  1.0    0.816276    0.006836    0.384215  Uiso   1.00  Ir
    O001  1.0    0.527850    0.340240    0.000000  Uiso   1.00   O
    O002  1.0    0.027850    0.340240    0.000000  Uiso   1.00   O
    O003  1.0    0.049060    0.825780    0.002910  Uiso   1.00   O
    O004  1.0    0.549060    0.825780    0.002910  Uiso   1.00   O
    O005  1.0    0.233260    0.608460    0.028150  Uiso   1.00   O
    O006  1.0    0.733260    0.608450    0.028150  Uiso   1.00   O
    O007  1.0    0.350700    0.422280    0.044250  Uiso   1.00   O
    O008  1.0    0.850700    0.422280    0.044250  Uiso   1.00   O
    O009  1.0    0.883460    0.906380    0.048740  Uiso   1.00   O
    O010  1.0    0.383460    0.906380    0.048740  Uiso   1.00   O
    O011  1.0    0.506870    0.094780    0.065650  Uiso   1.00   O
    O012  1.0    0.006870    0.094780    0.065650  Uiso   1.00   O
    O013  1.0    0.539630    0.578880    0.070140  Uiso   1.00   O
    O014  1.0    0.039630    0.578880    0.070140  Uiso   1.00   O
    O015  1.0    0.657070    0.392710    0.086230  Uiso   1.00   O
    O016  1.0    0.157070    0.392710    0.086230  Uiso   1.00   O
    O017  1.0    0.841270    0.175380    0.111480  Uiso   1.00   O
    O018  1.0    0.341270    0.175380    0.111480  Uiso   1.00   O
    O019  1.0    0.362480    0.660930    0.114380  Uiso   1.00   O
    O020  1.0    0.862480    0.660930    0.114380  Uiso   1.00   O
    O021  1.0    0.476760    0.334076    0.129797  Uiso   1.00   O
    O022  1.0    0.973010    0.340820    0.129530  Uiso   1.00   O
    O023  1.0    0.994220    0.826370    0.132440  Uiso   1.00   O
    O024  1.0    0.494220    0.826370    0.132440  Uiso   1.00   O
    O025  1.0    0.178430    0.609040    0.157690  Uiso   1.00   O
    O026  1.0    0.678889    0.601367    0.159608  Uiso   1.00   O
    O027  1.0    0.795870    0.422860    0.173780  Uiso   1.00   O
    O028  1.0    0.301529    0.426379    0.173613  Uiso   1.00   O
    O029  1.0    0.328620    0.906970    0.178270  Uiso   1.00   O
    O030  1.0    0.828620    0.906970    0.178270  Uiso   1.00   O
    O031  1.0    0.456067    0.092507    0.195961  Uiso   1.00   O
    O032  1.0    0.948210    0.095800    0.193980  Uiso   1.00   O
    O033  1.0    0.482179    0.575637    0.198616  Uiso   1.00   O
    O034  1.0    0.982938    0.575739    0.198179  Uiso   1.00   O
    O035  1.0    0.606006    0.404144    0.215463  Uiso   1.00   O
    O036  1.0    0.106749    0.403117    0.214457  Uiso   1.00   O
    O037  1.0    0.792849    0.180502    0.242375  Uiso   1.00   O
    O038  1.0    0.302397    0.177192    0.244934  Uiso   1.00   O
    O039  1.0    0.314544    0.651529    0.245629  Uiso   1.00   O
    O040  1.0    0.815846    0.652797    0.244605  Uiso   1.00   O
    O041  1.0    0.423273    0.346791    0.257462  Uiso   1.00   O
    O042  1.0    0.921071    0.345272    0.257266  Uiso   1.00   O
    O043  1.0    0.434966    0.824734    0.261164  Uiso   1.00   O
    O044  1.0    0.934609    0.829663    0.259914  Uiso   1.00   O
    O045  1.0    0.129940    0.597200    0.286043  Uiso   1.00   O
    O046  1.0    0.629784    0.600444    0.285242  Uiso   1.00   O
    O047  1.0    0.250885    0.417259    0.302484  Uiso   1.00   O
    O048  1.0    0.752018    0.423695    0.303464  Uiso   1.00   O
    O049  1.0    0.271193    0.909410    0.303371  Uiso   1.00   O
    O050  1.0    0.770109    0.907692    0.303860  Uiso   1.00   O
    O051  1.0    0.402018    0.084433    0.322719  Uiso   1.00   O
    O052  1.0    0.898416    0.089239    0.320741  Uiso   1.00   O
    O053  1.0    0.440669    0.588118    0.326719  Uiso   1.00   O
    O054  1.0    0.943741    0.592467    0.325285  Uiso   1.00   O
    O055  1.0    0.567720    0.409516    0.338157  Uiso   1.00   O
    O056  1.0    0.066873    0.406418    0.337891  Uiso   1.00   O
    O057  1.0    0.743775    0.168523    0.359479  Uiso   1.00   O
    O058  1.0    0.244875    0.163391    0.359850  Uiso   1.00   O
    O059  1.0    0.264683    0.643060    0.366385  Uiso   1.00   O
    O060  1.0    0.766940    0.646259    0.366133  Uiso   1.00   O
    O061  1.0    0.391115    0.846442    0.377067  Uiso   1.00   O
    O062  1.0    0.893124    0.850015    0.376009  Uiso   1.00   O
    O063  1.0    0.204316    0.408213    0.412459  Uiso   1.00   O
    O064  1.0    0.081866    0.635175    0.398377  Uiso   1.00   O
    O065  1.0    0.705463    0.413321    0.413141  Uiso   1.00   O
    O066  1.0    0.583299    0.639914    0.396805  Uiso   1.00   O
    O067  1.0    0.407366    0.332221    0.370536  Uiso   1.00   O
    O068  1.0    0.904723    0.341347    0.370131  Uiso   1.00   O
    O069  1.0    0.206960    0.943262    0.406901  Uiso   1.00   O
    O070  1.0    0.386605    0.069646    0.440443  Uiso   1.00   O
    O071  1.0    0.704444    0.945811    0.406822  Uiso   1.00   O
    O072  1.0    0.885603    0.071265    0.438074  Uiso   1.00   O
    O073  1.0    0.170465    0.925958    0.126429  Uiso   1.00   O
    O074  1.0    0.634468    0.127487    0.188532  Uiso   1.00   O
    O075  1.0    0.132614    0.217564    0.202696  Uiso   1.00   O
    H001  1.0    0.813900    0.890050    0.044500  Uiso   1.00   H
    H002  1.0    0.313240    0.898990    0.044140  Uiso   1.00   H
    H003  1.0    0.203940    0.695200    0.032860  Uiso   1.00   H
    H004  1.0    0.573540    0.106630    0.078250  Uiso   1.00   H
    H005  1.0    0.759710    0.898640    0.169220  Uiso   1.00   H
    H006  1.0    0.259700    0.910850    0.168580  Uiso   1.00   H
    H007  1.0    0.160060    0.701540    0.157430  Uiso   1.00   H
    H008  1.0    0.532172    0.101369    0.200624  Uiso   1.00   H
    H009  1.0    0.699861    0.904572    0.298147  Uiso   1.00   H
    H010  1.0    0.201398    0.915055    0.296091  Uiso   1.00   H
    H011  1.0    0.103331    0.891126    0.129134  Uiso   1.00   H
    H012  1.0    0.161951    0.011909    0.109904  Uiso   1.00   H
    H013  1.0    0.686764    0.147068    0.216370  Uiso   1.00   H
    H014  1.0    0.625580    0.211575    0.170423  Uiso   1.00   H
    H015  1.0    0.067651    0.183124    0.210740  Uiso   1.00   H
