# Supplementary material for: Tunnel-structured IrOx unlocks catalytic efficiency in proton exchange membrane water electrolyzers
Source: Nat Commun. 2025 Aug 15;16:7608. doi: 10.1038/s41467-025-62861-0 (PMC12356887; doi:10.1038/s41467-025-62861-0)
Supplement: Supplementary file 3 — Supplementary Data 1 [file 41467_2025_62861_MOESM3_ESM.zip › Supplementary_Data_1/slab/activity/inner_water_slab/2x3-110-O.txt]

data_created_by_vaspkit_code
_audit_creation_date          Sat May 10 11:02:43 2025
_pd_phase_name                     'CIF files'
_cell_length_a                    16.97730000
_cell_length_b                     3.22890000
_cell_length_c                    22.21670000
_cell_angle_alpha                     90.0000
_cell_angle_beta                      90.0000
_cell_angle_gamma                     90.0000
_symmetry_space_group_name_H-M           'P 1'
_symmetry_Int_Tables_number            1
loop_
_symmetry_equiv_pos_as_xyz
    'x, y, z'
loop_
   _atom_site_label
   _atom_site_occupancy
   _atom_site_fract_x
   _atom_site_fract_y
   _atom_site_fract_z
   _atom_site_thermal_displace_type
   _atom_site_U_iso_or_equiv
   _atom_site_type_symbol
   Ir001  1.0    0.905270    0.500000    0.000930  Uiso   1.00  Ir
   Ir002  1.0    0.719170    0.000000    0.019480  Uiso   1.00  Ir
   Ir003  1.0    0.221940    0.500000    0.040750  Uiso   1.00  Ir
   Ir004  1.0    0.035840    0.000000    0.059300  Uiso   1.00  Ir
   Ir005  1.0    0.627400    0.500000    0.121710  Uiso   1.00  Ir
   Ir006  1.0    0.220636   -0.002426    0.183462  Uiso   1.00  Ir
   Ir007  1.0    0.034977    0.500553    0.201529  Uiso   1.00  Ir
   Ir008  1.0    0.540646   -0.000994    0.235730  Uiso   1.00  Ir
   Ir009  1.0    0.355094    0.495931    0.248250  Uiso   1.00  Ir
   Ir010  1.0    0.931238    0.002138    0.298573  Uiso   1.00  Ir
    O001  1.0    0.026980    0.500000    0.000000  Uiso   1.00   O
    O002  1.0    0.790740    0.500000    0.018600  Uiso   1.00   O
    O003  1.0    0.641680    0.500000    0.028110  Uiso   1.00   O
    O004  1.0    0.299430    0.000000    0.032120  Uiso   1.00   O
    O005  1.0    0.150370    0.000000    0.041630  Uiso   1.00   O
    O006  1.0    0.914120    0.000000    0.060230  Uiso   1.00   O
    O007  1.0    0.703450    0.000000    0.111130  Uiso   1.00   O
    O008  1.0    0.035550    0.500000    0.113760  Uiso   1.00   O
    O009  1.0    0.213233    0.497508    0.128990  Uiso   1.00   O
    O010  1.0    0.551360    0.000000    0.132290  Uiso   1.00   O
    O011  1.0    0.339774    0.995067    0.190175  Uiso   1.00   O
    O012  1.0    0.106271   -0.000230    0.199340  Uiso   1.00   O
    O013  1.0    0.962277    0.000825    0.209244  Uiso   1.00   O
    O014  1.0    0.618557    0.499199    0.218317  Uiso   1.00   O
    O015  1.0    0.471681    0.498340    0.238366  Uiso   1.00   O
    O016  1.0    0.237449    0.497360    0.239936  Uiso   1.00   O
    O017  1.0    0.009639    0.501661    0.289575  Uiso   1.00   O
    O018  1.0    0.360439   -0.004357    0.299335  Uiso   1.00   O
    O019  1.0    0.578212   -0.003217    0.311563  Uiso   1.00   O
    O020  1.0    0.864150    0.502275    0.283141  Uiso   1.00   O
    O021  1.0    0.936651    0.001526    0.377442  Uiso   1.00   O
    O022  1.0    0.426713    0.809641    0.087741  Uiso   1.00   O
    O023  1.0    0.810451    0.547235    0.166223  Uiso   1.00   O
    H001  1.0    0.504970    0.000000    0.105720  Uiso   1.00   H
    H002  1.0    0.753290    0.999810    0.133850  Uiso   1.00   H
    H003  1.0    0.663530    0.499759    0.246700  Uiso   1.00   H
    H004  1.0    0.388787    0.912570    0.056617  Uiso   1.00   H
    H005  1.0    0.395800    0.859685    0.124734  Uiso   1.00   H
    H006  1.0    0.828229    0.531927    0.208929  Uiso   1.00   H
    H007  1.0    0.859251    0.578450    0.143366  Uiso   1.00   H
