# Supplementary material for: Tunnel-structured IrOx unlocks catalytic efficiency in proton exchange membrane water electrolyzers
Source: Nat Commun. 2025 Aug 15;16:7608. doi: 10.1038/s41467-025-62861-0 (PMC12356887; doi:10.1038/s41467-025-62861-0)
Supplement: Supplementary file 3 — Supplementary Data 1 [file 41467_2025_62861_MOESM3_ESM.zip › Supplementary_Data_1/slab/activity/inner_water_slab/2x3-111-M.txt]

data_created_by_vaspkit_code
_audit_creation_date          Sat May 10 11:02:44 2025
_pd_phase_name                     'CIF files'
_cell_length_a                    10.80240000
_cell_length_b                    13.78900000
_cell_length_c                    23.58700000
_cell_angle_alpha                     90.0000
_cell_angle_beta                      90.0000
_cell_angle_gamma                     86.4208
_symmetry_space_group_name_H-M           'P 1'
_symmetry_Int_Tables_number            1
loop_
_symmetry_equiv_pos_as_xyz
    'x, y, z'
loop_
   _atom_site_label
   _atom_site_occupancy
   _atom_site_fract_x
   _atom_site_fract_y
   _atom_site_fract_z
   _atom_site_thermal_displace_type
   _atom_site_U_iso_or_equiv
   _atom_site_type_symbol
   Ir001  1.0    0.415480    0.595750    0.025350  Uiso   1.00  Ir
   Ir002  1.0    0.415480    0.095750    0.025350  Uiso   1.00  Ir
   Ir003  1.0    0.157720    0.447410    0.039180  Uiso   1.00  Ir
   Ir004  1.0    0.157720    0.947410    0.039180  Uiso   1.00  Ir
   Ir005  1.0    0.872040    0.424010    0.067300  Uiso   1.00  Ir
   Ir006  1.0    0.872040    0.924010    0.067300  Uiso   1.00  Ir
   Ir007  1.0    0.586360    0.400610    0.095410  Uiso   1.00  Ir
   Ir008  1.0    0.586360    0.900610    0.095410  Uiso   1.00  Ir
   Ir009  1.0    0.328610    0.252270    0.109240  Uiso   1.00  Ir
   Ir010  1.0    0.328610    0.752270    0.109240  Uiso   1.00  Ir
   Ir011  1.0    0.331816    0.546369    0.152302  Uiso   1.00  Ir
   Ir012  1.0    0.330170    0.045090    0.152600  Uiso   1.00  Ir
   Ir013  1.0    0.072420    0.896750    0.166430  Uiso   1.00  Ir
   Ir014  1.0    0.073810    0.402780    0.166140  Uiso   1.00  Ir
   Ir015  1.0    0.787830    0.373080    0.195150  Uiso   1.00  Ir
   Ir016  1.0    0.787270    0.872410    0.195260  Uiso   1.00  Ir
   Ir017  1.0    0.497664    0.349950    0.222066  Uiso   1.00  Ir
   Ir018  1.0    0.497510    0.853314    0.221626  Uiso   1.00  Ir
   Ir019  1.0    0.247282    0.194235    0.234916  Uiso   1.00  Ir
   Ir020  1.0    0.239395    0.709520    0.235758  Uiso   1.00  Ir
   Ir021  1.0    0.243980    0.499018    0.279435  Uiso   1.00  Ir
   Ir022  1.0    0.243221    0.006929    0.275624  Uiso   1.00  Ir
   Ir023  1.0    0.994242    0.354388    0.293174  Uiso   1.00  Ir
   Ir024  1.0    0.989560    0.858149    0.294483  Uiso   1.00  Ir
   Ir025  1.0    0.708820    0.314790    0.324535  Uiso   1.00  Ir
   Ir026  1.0    0.707117    0.821541    0.324934  Uiso   1.00  Ir
   Ir027  1.0    0.415356    0.301033    0.352296  Uiso   1.00  Ir
   Ir028  1.0    0.413080    0.812722    0.352717  Uiso   1.00  Ir
   Ir029  1.0    0.143780    0.156979    0.366723  Uiso   1.00  Ir
   Ir030  1.0    0.144554    0.658439    0.365091  Uiso   1.00  Ir
    O001  1.0    0.823000    0.016090    0.000000  Uiso   1.00   O
    O002  1.0    0.823000    0.516090    0.000000  Uiso   1.00   O
    O003  1.0    0.006390    0.882590    0.007350  Uiso   1.00   O
    O004  1.0    0.006390    0.382590    0.007350  Uiso   1.00   O
    O005  1.0    0.292380    0.216640    0.025030  Uiso   1.00   O
    O006  1.0    0.292380    0.716640    0.025030  Uiso   1.00   O
    O007  1.0    0.556140    0.496740    0.031480  Uiso   1.00   O
    O008  1.0    0.556140    0.996740    0.031480  Uiso   1.00   O
    O009  1.0    0.719280    0.856040    0.034790  Uiso   1.00   O
    O010  1.0    0.719280    0.356040    0.034790  Uiso   1.00   O
    O011  1.0    0.452140    0.325160    0.064540  Uiso   1.00   O
    O012  1.0    0.452140    0.825170    0.064540  Uiso   1.00   O
    O013  1.0    0.291950    0.522860    0.070060  Uiso   1.00   O
    O014  1.0    0.298072    0.015693    0.066707  Uiso   1.00   O
    O015  1.0    0.024800    0.991980    0.099800  Uiso   1.00   O
    O016  1.0    0.024800    0.491980    0.099800  Uiso   1.00   O
    O017  1.0    0.187950    0.351280    0.103110  Uiso   1.00   O
    O018  1.0    0.187950    0.851280    0.103110  Uiso   1.00   O
    O019  1.0    0.451710    0.631380    0.109570  Uiso   1.00   O
    O020  1.0    0.441820    0.134115    0.109523  Uiso   1.00   O
    O021  1.0    0.737690    0.465430    0.127250  Uiso   1.00   O
    O022  1.0    0.737690    0.965430    0.127250  Uiso   1.00   O
    O023  1.0    0.921090    0.831930    0.134590  Uiso   1.00   O
    O024  1.0    0.921090    0.331930    0.134590  Uiso   1.00   O
    O025  1.0    0.207070    0.665980    0.152270  Uiso   1.00   O
    O026  1.0    0.212689    0.162359    0.152327  Uiso   1.00   O
    O027  1.0    0.470830    0.446080    0.158730  Uiso   1.00   O
    O028  1.0    0.472616    0.948743    0.158389  Uiso   1.00   O
    O029  1.0    0.633980    0.805380    0.162030  Uiso   1.00   O
    O030  1.0    0.633980    0.305380    0.162030  Uiso   1.00   O
    O031  1.0    0.363367    0.274925    0.191976  Uiso   1.00   O
    O032  1.0    0.357270    0.783780    0.191240  Uiso   1.00   O
    O033  1.0    0.210870    0.470630    0.197350  Uiso   1.00   O
    O034  1.0    0.209630    0.968560    0.196960  Uiso   1.00   O
    O035  1.0    0.937318    0.938850    0.224689  Uiso   1.00   O
    O036  1.0    0.937291    0.442935    0.225246  Uiso   1.00   O
    O037  1.0    0.101112    0.303708    0.229470  Uiso   1.00   O
    O038  1.0    0.102643    0.806922    0.232000  Uiso   1.00   O
    O039  1.0    0.356984    0.589348    0.234151  Uiso   1.00   O
    O040  1.0    0.655682    0.904378    0.254282  Uiso   1.00   O
    O041  1.0    0.656239    0.399754    0.254960  Uiso   1.00   O
    O042  1.0    0.847060    0.274526    0.257610  Uiso   1.00   O
    O043  1.0    0.843449    0.779993    0.260773  Uiso   1.00   O
    O044  1.0    0.122080    0.120325    0.275478  Uiso   1.00   O
    O045  1.0    0.130193    0.619995    0.276655  Uiso   1.00   O
    O046  1.0    0.389008    0.399699    0.284878  Uiso   1.00   O
    O047  1.0    0.389168    0.908079    0.283120  Uiso   1.00   O
    O048  1.0    0.536447    0.754400    0.284762  Uiso   1.00   O
    O049  1.0    0.535818    0.247928    0.282598  Uiso   1.00   O
    O050  1.0    0.268204    0.744458    0.318188  Uiso   1.00   O
    O051  1.0    0.270752    0.237035    0.316534  Uiso   1.00   O
    O052  1.0    0.124979    0.425715    0.320668  Uiso   1.00   O
    O053  1.0    0.121924    0.931613    0.318834  Uiso   1.00   O
    O054  1.0    0.838012    0.905828    0.337910  Uiso   1.00   O
    O055  1.0    0.839538    0.402010    0.334061  Uiso   1.00   O
    O056  1.0    0.031102    0.263766    0.353771  Uiso   1.00   O
    O057  1.0    0.028006    0.765421    0.353948  Uiso   1.00   O
    O058  1.0    0.274818    0.556046    0.352799  Uiso   1.00   O
    O059  1.0    0.273110    0.058723    0.350981  Uiso   1.00   O
    O060  1.0    0.024686    0.079680    0.381262  Uiso   1.00   O
    O061  1.0    0.216991    0.192764    0.429183  Uiso   1.00   O
    O062  1.0    0.023868    0.580667    0.376454  Uiso   1.00   O
    O063  1.0    0.216891    0.693802    0.427700  Uiso   1.00   O
    O064  1.0    0.471800    0.191545    0.383421  Uiso   1.00   O
    O065  1.0    0.576447    0.363239    0.371868  Uiso   1.00   O
    O066  1.0    0.322128    0.377314    0.396359  Uiso   1.00   O
    O067  1.0    0.465080    0.704500    0.386786  Uiso   1.00   O
    O068  1.0    0.574204    0.874219    0.371054  Uiso   1.00   O
    O069  1.0    0.319610    0.892112    0.394715  Uiso   1.00   O
    O070  1.0    0.742949    0.706636    0.355265  Uiso   1.00   O
    O071  1.0    0.746657    0.197755    0.350230  Uiso   1.00   O
    O072  1.0    0.822119    0.605913    0.259544  Uiso   1.00   O
    O073  1.0    0.732370    0.095460    0.201890  Uiso   1.00   O
    H001  1.0    0.023209    0.312262    0.003632  Uiso   1.00   H
    H002  1.0    0.022858    0.812180    0.003988  Uiso   1.00   H
    H003  1.0    0.732890    0.785140    0.033810  Uiso   1.00   H
    H004  1.0    0.733250    0.285130    0.034550  Uiso   1.00   H
    H005  1.0    0.937580    0.262140    0.127980  Uiso   1.00   H
    H006  1.0    0.937550    0.762160    0.127880  Uiso   1.00   H
    H007  1.0    0.636710    0.735900    0.152480  Uiso   1.00   H
    H008  1.0    0.636650    0.235920    0.152470  Uiso   1.00   H
    H009  1.0    0.852691    0.204995    0.247071  Uiso   1.00   H
    H010  1.0    0.845431    0.698206    0.257174  Uiso   1.00   H
    H011  1.0    0.533009    0.684393    0.277348  Uiso   1.00   H
    H012  1.0    0.534755    0.178906    0.272130  Uiso   1.00   H
    H013  1.0    0.718106    0.053273    0.234041  Uiso   1.00   H
    H014  1.0    0.732756    0.052466    0.168032  Uiso   1.00   H
    H015  1.0    0.808656    0.592707    0.299924  Uiso   1.00   H
    H016  1.0    0.879388    0.551178    0.244652  Uiso   1.00   H
