# Supplementary material for: Tunnel-structured IrOx unlocks catalytic efficiency in proton exchange membrane water electrolyzers
Source: Nat Commun. 2025 Aug 15;16:7608. doi: 10.1038/s41467-025-62861-0 (PMC12356887; doi:10.1038/s41467-025-62861-0)
Supplement: Supplementary file 3 — Supplementary Data 1 [file 41467_2025_62861_MOESM3_ESM.zip › Supplementary_Data_1/slab/activity/inner_water_slab/2x3-111-O.txt]

data_created_by_vaspkit_code
_audit_creation_date          Sat May 10 11:02:44 2025
_pd_phase_name                     'CIF files'
_cell_length_a                    10.80240000
_cell_length_b                    13.78900000
_cell_length_c                    23.58700000
_cell_angle_alpha                     90.0000
_cell_angle_beta                      90.0000
_cell_angle_gamma                     86.4208
_symmetry_space_group_name_H-M           'P 1'
_symmetry_Int_Tables_number            1
loop_
_symmetry_equiv_pos_as_xyz
    'x, y, z'
loop_
   _atom_site_label
   _atom_site_occupancy
   _atom_site_fract_x
   _atom_site_fract_y
   _atom_site_fract_z
   _atom_site_thermal_displace_type
   _atom_site_U_iso_or_equiv
   _atom_site_type_symbol
   Ir001  1.0    0.415480    0.595750    0.025350  Uiso   1.00  Ir
   Ir002  1.0    0.415480    0.095750    0.025350  Uiso   1.00  Ir
   Ir003  1.0    0.157720    0.447410    0.039180  Uiso   1.00  Ir
   Ir004  1.0    0.157720    0.947410    0.039180  Uiso   1.00  Ir
   Ir005  1.0    0.872040    0.424010    0.067300  Uiso   1.00  Ir
   Ir006  1.0    0.872040    0.924010    0.067300  Uiso   1.00  Ir
   Ir007  1.0    0.586360    0.400610    0.095410  Uiso   1.00  Ir
   Ir008  1.0    0.586360    0.900610    0.095410  Uiso   1.00  Ir
   Ir009  1.0    0.328610    0.252270    0.109240  Uiso   1.00  Ir
   Ir010  1.0    0.328610    0.752270    0.109240  Uiso   1.00  Ir
   Ir011  1.0    0.331622    0.546279    0.152336  Uiso   1.00  Ir
   Ir012  1.0    0.330170    0.045090    0.152600  Uiso   1.00  Ir
   Ir013  1.0    0.072420    0.896750    0.166430  Uiso   1.00  Ir
   Ir014  1.0    0.073810    0.402780    0.166140  Uiso   1.00  Ir
   Ir015  1.0    0.787830    0.373080    0.195150  Uiso   1.00  Ir
   Ir016  1.0    0.787270    0.872410    0.195260  Uiso   1.00  Ir
   Ir017  1.0    0.498259    0.351824    0.222285  Uiso   1.00  Ir
   Ir018  1.0    0.496930    0.852770    0.221885  Uiso   1.00  Ir
   Ir019  1.0    0.240422    0.210401    0.236847  Uiso   1.00  Ir
   Ir020  1.0    0.238830    0.709072    0.235809  Uiso   1.00  Ir
   Ir021  1.0    0.242881    0.498911    0.279690  Uiso   1.00  Ir
   Ir022  1.0    0.241004   -0.000500    0.279371  Uiso   1.00  Ir
   Ir023  1.0    0.991613    0.355610    0.294640  Uiso   1.00  Ir
   Ir024  1.0    0.987968    0.856185    0.294485  Uiso   1.00  Ir
   Ir025  1.0    0.707526    0.315222    0.324518  Uiso   1.00  Ir
   Ir026  1.0    0.706738    0.818286    0.324267  Uiso   1.00  Ir
   Ir027  1.0    0.415573    0.305585    0.353961  Uiso   1.00  Ir
   Ir028  1.0    0.413987    0.806143    0.353562  Uiso   1.00  Ir
   Ir029  1.0    0.144359    0.157532    0.366809  Uiso   1.00  Ir
   Ir030  1.0    0.142399    0.657485    0.365329  Uiso   1.00  Ir
    O001  1.0    0.823000    0.016090    0.000000  Uiso   1.00   O
    O002  1.0    0.823000    0.516090    0.000000  Uiso   1.00   O
    O003  1.0    0.006390    0.882590    0.007350  Uiso   1.00   O
    O004  1.0    0.006390    0.382590    0.007350  Uiso   1.00   O
    O005  1.0    0.292380    0.216640    0.025030  Uiso   1.00   O
    O006  1.0    0.292380    0.716640    0.025030  Uiso   1.00   O
    O007  1.0    0.556140    0.496740    0.031480  Uiso   1.00   O
    O008  1.0    0.556140    0.996740    0.031480  Uiso   1.00   O
    O009  1.0    0.719280    0.856040    0.034790  Uiso   1.00   O
    O010  1.0    0.719280    0.356040    0.034790  Uiso   1.00   O
    O011  1.0    0.452140    0.325160    0.064540  Uiso   1.00   O
    O012  1.0    0.452140    0.825170    0.064540  Uiso   1.00   O
    O013  1.0    0.291950    0.522860    0.070060  Uiso   1.00   O
    O014  1.0    0.293808    0.019592    0.068768  Uiso   1.00   O
    O015  1.0    0.024800    0.991980    0.099800  Uiso   1.00   O
    O016  1.0    0.024800    0.491980    0.099800  Uiso   1.00   O
    O017  1.0    0.187950    0.351280    0.103110  Uiso   1.00   O
    O018  1.0    0.187950    0.851280    0.103110  Uiso   1.00   O
    O019  1.0    0.451710    0.631380    0.109570  Uiso   1.00   O
    O020  1.0    0.442015    0.134540    0.110093  Uiso   1.00   O
    O021  1.0    0.737690    0.465430    0.127250  Uiso   1.00   O
    O022  1.0    0.737690    0.965430    0.127250  Uiso   1.00   O
    O023  1.0    0.921090    0.831930    0.134590  Uiso   1.00   O
    O024  1.0    0.921090    0.331930    0.134590  Uiso   1.00   O
    O025  1.0    0.207070    0.665980    0.152270  Uiso   1.00   O
    O026  1.0    0.214152    0.165694    0.154876  Uiso   1.00   O
    O027  1.0    0.470830    0.446080    0.158730  Uiso   1.00   O
    O028  1.0    0.471874    0.948039    0.158089  Uiso   1.00   O
    O029  1.0    0.633980    0.805380    0.162030  Uiso   1.00   O
    O030  1.0    0.633980    0.305380    0.162030  Uiso   1.00   O
    O031  1.0    0.358359    0.284416    0.191433  Uiso   1.00   O
    O032  1.0    0.357270    0.783780    0.191240  Uiso   1.00   O
    O033  1.0    0.210870    0.470630    0.197350  Uiso   1.00   O
    O034  1.0    0.209630    0.968560    0.196960  Uiso   1.00   O
    O035  1.0    0.937077    0.938138    0.224977  Uiso   1.00   O
    O036  1.0    0.936737    0.442816    0.225488  Uiso   1.00   O
    O037  1.0    0.106078    0.310875    0.231916  Uiso   1.00   O
    O038  1.0    0.104349    0.808162    0.232602  Uiso   1.00   O
    O039  1.0    0.355018    0.088569    0.234661  Uiso   1.00   O
    O040  1.0    0.356278    0.588931    0.234312  Uiso   1.00   O
    O041  1.0    0.655039    0.903472    0.254680  Uiso   1.00   O
    O042  1.0    0.656458    0.400858    0.255174  Uiso   1.00   O
    O043  1.0    0.846309    0.274738    0.258176  Uiso   1.00   O
    O044  1.0    0.843753    0.778747    0.260116  Uiso   1.00   O
    O045  1.0    0.129244    0.121768    0.277574  Uiso   1.00   O
    O046  1.0    0.129025    0.619702    0.276572  Uiso   1.00   O
    O047  1.0    0.388473    0.401385    0.285400  Uiso   1.00   O
    O048  1.0    0.386584    0.902037    0.284944  Uiso   1.00   O
    O049  1.0    0.537661    0.752281    0.284037  Uiso   1.00   O
    O050  1.0    0.537071    0.250969    0.283969  Uiso   1.00   O
    O051  1.0    0.265190    0.743127    0.318531  Uiso   1.00   O
    O052  1.0    0.267546    0.243423    0.319467  Uiso   1.00   O
    O053  1.0    0.120419    0.429739    0.321926  Uiso   1.00   O
    O054  1.0    0.114560    0.933813    0.320289  Uiso   1.00   O
    O055  1.0    0.836208    0.902005    0.338925  Uiso   1.00   O
    O056  1.0    0.837675    0.400691    0.336930  Uiso   1.00   O
    O057  1.0    0.028564    0.264021    0.354683  Uiso   1.00   O
    O058  1.0    0.024617    0.763263    0.353875  Uiso   1.00   O
    O059  1.0    0.273701    0.556006    0.353170  Uiso   1.00   O
    O060  1.0    0.273109    0.055393    0.353449  Uiso   1.00   O
    O061  1.0    0.024486    0.080809    0.381005  Uiso   1.00   O
    O062  1.0    0.218009    0.192844    0.429127  Uiso   1.00   O
    O063  1.0    0.022801    0.579125    0.377543  Uiso   1.00   O
    O064  1.0    0.213360    0.694009    0.428070  Uiso   1.00   O
    O065  1.0    0.468018    0.194200    0.384091  Uiso   1.00   O
    O066  1.0    0.577112    0.365487    0.372664  Uiso   1.00   O
    O067  1.0    0.326202    0.383282    0.398744  Uiso   1.00   O
    O068  1.0    0.464025    0.694447    0.383912  Uiso   1.00   O
    O069  1.0    0.573075    0.866944    0.372150  Uiso   1.00   O
    O070  1.0    0.321490    0.882685    0.397759  Uiso   1.00   O
    O071  1.0    0.742809    0.703043    0.354642  Uiso   1.00   O
    O072  1.0    0.745549    0.198518    0.351117  Uiso   1.00   O
    O073  1.0    0.822460    0.605372    0.258663  Uiso   1.00   O
    O074  1.0    0.732370    0.095460    0.201890  Uiso   1.00   O
    H001  1.0    0.023209    0.312262    0.003632  Uiso   1.00   H
    H002  1.0    0.022858    0.812180    0.003988  Uiso   1.00   H
    H003  1.0    0.732890    0.785140    0.033810  Uiso   1.00   H
    H004  1.0    0.733250    0.285130    0.034550  Uiso   1.00   H
    H005  1.0    0.937580    0.262140    0.127980  Uiso   1.00   H
    H006  1.0    0.937550    0.762160    0.127880  Uiso   1.00   H
    H007  1.0    0.636710    0.735900    0.152480  Uiso   1.00   H
    H008  1.0    0.636650    0.235920    0.152470  Uiso   1.00   H
    H009  1.0    0.851010    0.204971    0.248193  Uiso   1.00   H
    H010  1.0    0.845713    0.695531    0.256021  Uiso   1.00   H
    H011  1.0    0.534638    0.682414    0.276027  Uiso   1.00   H
    H012  1.0    0.535089    0.181610    0.274418  Uiso   1.00   H
    H013  1.0    0.712092    0.054139    0.233632  Uiso   1.00   H
    H014  1.0    0.732756    0.052466    0.168032  Uiso   1.00   H
    H015  1.0    0.807899    0.594388    0.299260  Uiso   1.00   H
    H016  1.0    0.880126    0.550004    0.244401  Uiso   1.00   H
