# Supplementary material for: Tunnel-structured IrOx unlocks catalytic efficiency in proton exchange membrane water electrolyzers
Source: Nat Commun. 2025 Aug 15;16:7608. doi: 10.1038/s41467-025-62861-0 (PMC12356887; doi:10.1038/s41467-025-62861-0)
Supplement: Supplementary file 3 — Supplementary Data 1 [file 41467_2025_62861_MOESM3_ESM.zip › Supplementary_Data_1/slab/activity/inner_water_slab/2x3-111-OH.txt]

data_created_by_vaspkit_code
_audit_creation_date          Sat May 10 11:02:44 2025
_pd_phase_name                     'CIF files'
_cell_length_a                    10.80240000
_cell_length_b                    13.78900000
_cell_length_c                    23.58700000
_cell_angle_alpha                     90.0000
_cell_angle_beta                      90.0000
_cell_angle_gamma                     86.4208
_symmetry_space_group_name_H-M           'P 1'
_symmetry_Int_Tables_number            1
loop_
_symmetry_equiv_pos_as_xyz
    'x, y, z'
loop_
   _atom_site_label
   _atom_site_occupancy
   _atom_site_fract_x
   _atom_site_fract_y
   _atom_site_fract_z
   _atom_site_thermal_displace_type
   _atom_site_U_iso_or_equiv
   _atom_site_type_symbol
   Ir001  1.0    0.415480    0.595750    0.025350  Uiso   1.00  Ir
   Ir002  1.0    0.415480    0.095750    0.025350  Uiso   1.00  Ir
   Ir003  1.0    0.157720    0.447410    0.039180  Uiso   1.00  Ir
   Ir004  1.0    0.157720    0.947410    0.039180  Uiso   1.00  Ir
   Ir005  1.0    0.872040    0.424010    0.067300  Uiso   1.00  Ir
   Ir006  1.0    0.872040    0.924010    0.067300  Uiso   1.00  Ir
   Ir007  1.0    0.586360    0.400610    0.095410  Uiso   1.00  Ir
   Ir008  1.0    0.586360    0.900610    0.095410  Uiso   1.00  Ir
   Ir009  1.0    0.328610    0.252270    0.109240  Uiso   1.00  Ir
   Ir010  1.0    0.328610    0.752270    0.109240  Uiso   1.00  Ir
   Ir011  1.0    0.331729    0.546313    0.152337  Uiso   1.00  Ir
   Ir012  1.0    0.330170    0.045090    0.152600  Uiso   1.00  Ir
   Ir013  1.0    0.072420    0.896750    0.166430  Uiso   1.00  Ir
   Ir014  1.0    0.073810    0.402780    0.166140  Uiso   1.00  Ir
   Ir015  1.0    0.787830    0.373080    0.195150  Uiso   1.00  Ir
   Ir016  1.0    0.787270    0.872410    0.195260  Uiso   1.00  Ir
   Ir017  1.0    0.499426    0.352676    0.222271  Uiso   1.00  Ir
   Ir018  1.0    0.496922    0.851949    0.222079  Uiso   1.00  Ir
   Ir019  1.0    0.239613    0.211468    0.238077  Uiso   1.00  Ir
   Ir020  1.0    0.238794    0.709229    0.235884  Uiso   1.00  Ir
   Ir021  1.0    0.243070    0.499603    0.279720  Uiso   1.00  Ir
   Ir022  1.0    0.237009   -0.001477    0.280597  Uiso   1.00  Ir
   Ir023  1.0    0.992024    0.357557    0.295375  Uiso   1.00  Ir
   Ir024  1.0    0.987824    0.856948    0.294598  Uiso   1.00  Ir
   Ir025  1.0    0.706984    0.320837    0.325284  Uiso   1.00  Ir
   Ir026  1.0    0.707235    0.817943    0.324452  Uiso   1.00  Ir
   Ir027  1.0    0.415102    0.306457    0.354427  Uiso   1.00  Ir
   Ir028  1.0    0.414391    0.805371    0.353606  Uiso   1.00  Ir
   Ir029  1.0    0.141644    0.158317    0.367712  Uiso   1.00  Ir
   Ir030  1.0    0.143100    0.658245    0.366043  Uiso   1.00  Ir
    O001  1.0    0.823000    0.016090    0.000000  Uiso   1.00   O
    O002  1.0    0.823000    0.516090    0.000000  Uiso   1.00   O
    O003  1.0    0.006390    0.882590    0.007350  Uiso   1.00   O
    O004  1.0    0.006390    0.382590    0.007350  Uiso   1.00   O
    O005  1.0    0.292380    0.216640    0.025030  Uiso   1.00   O
    O006  1.0    0.292380    0.716640    0.025030  Uiso   1.00   O
    O007  1.0    0.556140    0.496740    0.031480  Uiso   1.00   O
    O008  1.0    0.556140    0.996740    0.031480  Uiso   1.00   O
    O009  1.0    0.719280    0.856040    0.034790  Uiso   1.00   O
    O010  1.0    0.719280    0.356040    0.034790  Uiso   1.00   O
    O011  1.0    0.452140    0.325160    0.064540  Uiso   1.00   O
    O012  1.0    0.452140    0.825170    0.064540  Uiso   1.00   O
    O013  1.0    0.291950    0.522860    0.070060  Uiso   1.00   O
    O014  1.0    0.291767    0.021491    0.069496  Uiso   1.00   O
    O015  1.0    0.024800    0.991980    0.099800  Uiso   1.00   O
    O016  1.0    0.024800    0.491980    0.099800  Uiso   1.00   O
    O017  1.0    0.187950    0.351280    0.103110  Uiso   1.00   O
    O018  1.0    0.187950    0.851280    0.103110  Uiso   1.00   O
    O019  1.0    0.451710    0.631380    0.109570  Uiso   1.00   O
    O020  1.0    0.442444    0.134594    0.110170  Uiso   1.00   O
    O021  1.0    0.737690    0.465430    0.127250  Uiso   1.00   O
    O022  1.0    0.737690    0.965430    0.127250  Uiso   1.00   O
    O023  1.0    0.921090    0.831930    0.134590  Uiso   1.00   O
    O024  1.0    0.921090    0.331930    0.134590  Uiso   1.00   O
    O025  1.0    0.207070    0.665980    0.152270  Uiso   1.00   O
    O026  1.0    0.215646    0.166053    0.155880  Uiso   1.00   O
    O027  1.0    0.470830    0.446080    0.158730  Uiso   1.00   O
    O028  1.0    0.472250    0.947885    0.158000  Uiso   1.00   O
    O029  1.0    0.633980    0.805380    0.162030  Uiso   1.00   O
    O030  1.0    0.633980    0.305380    0.162030  Uiso   1.00   O
    O031  1.0    0.359701    0.283938    0.191877  Uiso   1.00   O
    O032  1.0    0.357270    0.783780    0.191240  Uiso   1.00   O
    O033  1.0    0.210870    0.470630    0.197350  Uiso   1.00   O
    O034  1.0    0.209630    0.968560    0.196960  Uiso   1.00   O
    O035  1.0    0.936250    0.940589    0.225029  Uiso   1.00   O
    O036  1.0    0.937100    0.443017    0.225383  Uiso   1.00   O
    O037  1.0    0.101373    0.307297    0.231387  Uiso   1.00   O
    O038  1.0    0.103788    0.808400    0.232862  Uiso   1.00   O
    O039  1.0    0.365598    0.085149    0.236568  Uiso   1.00   O
    O040  1.0    0.356771    0.589322    0.234183  Uiso   1.00   O
    O041  1.0    0.655003    0.901523    0.255004  Uiso   1.00   O
    O042  1.0    0.657209    0.403923    0.254760  Uiso   1.00   O
    O043  1.0    0.846400    0.278790    0.259526  Uiso   1.00   O
    O044  1.0    0.844384    0.778884    0.259872  Uiso   1.00   O
    O045  1.0    0.127839    0.122206    0.278576  Uiso   1.00   O
    O046  1.0    0.128872    0.620127    0.276863  Uiso   1.00   O
    O047  1.0    0.389292    0.401736    0.285566  Uiso   1.00   O
    O048  1.0    0.386917    0.901990    0.285634  Uiso   1.00   O
    O049  1.0    0.536486    0.750850    0.283633  Uiso   1.00   O
    O050  1.0    0.543203    0.253541    0.284415  Uiso   1.00   O
    O051  1.0    0.266524    0.742928    0.318604  Uiso   1.00   O
    O052  1.0    0.266593    0.244584    0.320518  Uiso   1.00   O
    O053  1.0    0.123238    0.429025    0.322213  Uiso   1.00   O
    O054  1.0    0.116460    0.931111    0.322979  Uiso   1.00   O
    O055  1.0    0.836296    0.903435    0.337716  Uiso   1.00   O
    O056  1.0    0.838761    0.404778    0.337922  Uiso   1.00   O
    O057  1.0    0.027183    0.265631    0.355751  Uiso   1.00   O
    O058  1.0    0.026759    0.764097    0.354161  Uiso   1.00   O
    O059  1.0    0.273990    0.556652    0.353343  Uiso   1.00   O
    O060  1.0    0.270365    0.055758    0.354404  Uiso   1.00   O
    O061  1.0    0.021764    0.081010    0.380888  Uiso   1.00   O
    O062  1.0    0.214732    0.193153    0.430286  Uiso   1.00   O
    O063  1.0    0.023927    0.579708    0.378978  Uiso   1.00   O
    O064  1.0    0.214665    0.694309    0.428715  Uiso   1.00   O
    O065  1.0    0.468610    0.194847    0.384048  Uiso   1.00   O
    O066  1.0    0.575475    0.368810    0.373463  Uiso   1.00   O
    O067  1.0    0.325448    0.383821    0.399224  Uiso   1.00   O
    O068  1.0    0.466749    0.693814    0.383532  Uiso   1.00   O
    O069  1.0    0.573771    0.867003    0.371980  Uiso   1.00   O
    O070  1.0    0.323342    0.882355    0.398090  Uiso   1.00   O
    O071  1.0    0.745359    0.702800    0.354313  Uiso   1.00   O
    O072  1.0    0.746114    0.204121    0.352214  Uiso   1.00   O
    O073  1.0    0.820357    0.605695    0.256326  Uiso   1.00   O
    O074  1.0    0.732370    0.095460    0.201890  Uiso   1.00   O
    H001  1.0    0.023209    0.312262    0.003632  Uiso   1.00   H
    H002  1.0    0.022858    0.812180    0.003988  Uiso   1.00   H
    H003  1.0    0.732890    0.785140    0.033810  Uiso   1.00   H
    H004  1.0    0.733250    0.285130    0.034550  Uiso   1.00   H
    H005  1.0    0.937580    0.262140    0.127980  Uiso   1.00   H
    H006  1.0    0.937550    0.762160    0.127880  Uiso   1.00   H
    H007  1.0    0.636710    0.735900    0.152480  Uiso   1.00   H
    H008  1.0    0.636650    0.235920    0.152470  Uiso   1.00   H
    H009  1.0    0.856058    0.209065    0.250758  Uiso   1.00   H
    H010  1.0    0.845785    0.696856    0.255102  Uiso   1.00   H
    H011  1.0    0.530311    0.681428    0.274998  Uiso   1.00   H
    H012  1.0    0.569585    0.185907    0.275454  Uiso   1.00   H
    H013  1.0    0.784692    0.058128    0.228880  Uiso   1.00   H
    H014  1.0    0.732756    0.052466    0.168032  Uiso   1.00   H
    H015  1.0    0.803890    0.594051    0.296689  Uiso   1.00   H
    H016  1.0    0.878987    0.550419    0.242826  Uiso   1.00   H
    H017  1.0    0.451853    0.077351    0.249634  Uiso   1.00   H
