# Supplementary material for: Tunnel-structured IrOx unlocks catalytic efficiency in proton exchange membrane water electrolyzers
Source: Nat Commun. 2025 Aug 15;16:7608. doi: 10.1038/s41467-025-62861-0 (PMC12356887; doi:10.1038/s41467-025-62861-0)
Supplement: Supplementary file 3 — Supplementary Data 1 [file 41467_2025_62861_MOESM3_ESM.zip › Supplementary_Data_1/slab/activity/inner_water_slab/2x3-111-OOH.txt]

data_created_by_vaspkit_code
_audit_creation_date          Sat May 10 11:02:44 2025
_pd_phase_name                     'CIF files'
_cell_length_a                    10.80240000
_cell_length_b                    13.78900000
_cell_length_c                    23.58700000
_cell_angle_alpha                     90.0000
_cell_angle_beta                      90.0000
_cell_angle_gamma                     86.4208
_symmetry_space_group_name_H-M           'P 1'
_symmetry_Int_Tables_number            1
loop_
_symmetry_equiv_pos_as_xyz
    'x, y, z'
loop_
   _atom_site_label
   _atom_site_occupancy
   _atom_site_fract_x
   _atom_site_fract_y
   _atom_site_fract_z
   _atom_site_thermal_displace_type
   _atom_site_U_iso_or_equiv
   _atom_site_type_symbol
   Ir001  1.0    0.415480    0.595750    0.025350  Uiso   1.00  Ir
   Ir002  1.0    0.415480    0.095750    0.025350  Uiso   1.00  Ir
   Ir003  1.0    0.157720    0.447410    0.039180  Uiso   1.00  Ir
   Ir004  1.0    0.157720    0.947410    0.039180  Uiso   1.00  Ir
   Ir005  1.0    0.872040    0.424010    0.067300  Uiso   1.00  Ir
   Ir006  1.0    0.872040    0.924010    0.067300  Uiso   1.00  Ir
   Ir007  1.0    0.586360    0.400610    0.095410  Uiso   1.00  Ir
   Ir008  1.0    0.586360    0.900610    0.095410  Uiso   1.00  Ir
   Ir009  1.0    0.328610    0.252270    0.109240  Uiso   1.00  Ir
   Ir010  1.0    0.328610    0.752270    0.109240  Uiso   1.00  Ir
   Ir011  1.0    0.331773    0.546275    0.152269  Uiso   1.00  Ir
   Ir012  1.0    0.330170    0.045090    0.152600  Uiso   1.00  Ir
   Ir013  1.0    0.072420    0.896750    0.166430  Uiso   1.00  Ir
   Ir014  1.0    0.073810    0.402780    0.166140  Uiso   1.00  Ir
   Ir015  1.0    0.787830    0.373080    0.195150  Uiso   1.00  Ir
   Ir016  1.0    0.787270    0.872410    0.195260  Uiso   1.00  Ir
   Ir017  1.0    0.499277    0.354130    0.223816  Uiso   1.00  Ir
   Ir018  1.0    0.496922    0.851500    0.221890  Uiso   1.00  Ir
   Ir019  1.0    0.242379    0.210496    0.236921  Uiso   1.00  Ir
   Ir020  1.0    0.238660    0.709128    0.235710  Uiso   1.00  Ir
   Ir021  1.0    0.242504    0.499327    0.279413  Uiso   1.00  Ir
   Ir022  1.0    0.241240   -0.001361    0.279519  Uiso   1.00  Ir
   Ir023  1.0    0.990544    0.354223    0.293973  Uiso   1.00  Ir
   Ir024  1.0    0.987133    0.855142    0.294042  Uiso   1.00  Ir
   Ir025  1.0    0.704159    0.316872    0.324658  Uiso   1.00  Ir
   Ir026  1.0    0.707947    0.812888    0.323107  Uiso   1.00  Ir
   Ir027  1.0    0.419053    0.305405    0.353958  Uiso   1.00  Ir
   Ir028  1.0    0.414284    0.804695    0.352995  Uiso   1.00  Ir
   Ir029  1.0    0.145493    0.156928    0.366665  Uiso   1.00  Ir
   Ir030  1.0    0.141613    0.657184    0.365234  Uiso   1.00  Ir
    O001  1.0    0.823000    0.016090    0.000000  Uiso   1.00   O
    O002  1.0    0.823000    0.516090    0.000000  Uiso   1.00   O
    O003  1.0    0.006390    0.882590    0.007350  Uiso   1.00   O
    O004  1.0    0.006390    0.382590    0.007350  Uiso   1.00   O
    O005  1.0    0.292380    0.216640    0.025030  Uiso   1.00   O
    O006  1.0    0.292380    0.716640    0.025030  Uiso   1.00   O
    O007  1.0    0.556140    0.496740    0.031480  Uiso   1.00   O
    O008  1.0    0.556140    0.996740    0.031480  Uiso   1.00   O
    O009  1.0    0.719280    0.856040    0.034790  Uiso   1.00   O
    O010  1.0    0.719280    0.356040    0.034790  Uiso   1.00   O
    O011  1.0    0.452140    0.325160    0.064540  Uiso   1.00   O
    O012  1.0    0.452140    0.825170    0.064540  Uiso   1.00   O
    O013  1.0    0.291950    0.522860    0.070060  Uiso   1.00   O
    O014  1.0    0.293880    0.019739    0.068759  Uiso   1.00   O
    O015  1.0    0.024800    0.991980    0.099800  Uiso   1.00   O
    O016  1.0    0.024800    0.491980    0.099800  Uiso   1.00   O
    O017  1.0    0.187950    0.351280    0.103110  Uiso   1.00   O
    O018  1.0    0.187950    0.851280    0.103110  Uiso   1.00   O
    O019  1.0    0.451710    0.631380    0.109570  Uiso   1.00   O
    O020  1.0    0.442035    0.134634    0.109976  Uiso   1.00   O
    O021  1.0    0.737690    0.465430    0.127250  Uiso   1.00   O
    O022  1.0    0.737690    0.965430    0.127250  Uiso   1.00   O
    O023  1.0    0.921090    0.831930    0.134590  Uiso   1.00   O
    O024  1.0    0.921090    0.331930    0.134590  Uiso   1.00   O
    O025  1.0    0.207070    0.665980    0.152270  Uiso   1.00   O
    O026  1.0    0.214160    0.165960    0.154902  Uiso   1.00   O
    O027  1.0    0.470830    0.446080    0.158730  Uiso   1.00   O
    O028  1.0    0.472183    0.947797    0.158315  Uiso   1.00   O
    O029  1.0    0.633980    0.805380    0.162030  Uiso   1.00   O
    O030  1.0    0.633980    0.305380    0.162030  Uiso   1.00   O
    O031  1.0    0.361080    0.284197    0.192231  Uiso   1.00   O
    O032  1.0    0.357270    0.783780    0.191240  Uiso   1.00   O
    O033  1.0    0.210870    0.470630    0.197350  Uiso   1.00   O
    O034  1.0    0.209630    0.968560    0.196960  Uiso   1.00   O
    O035  1.0    0.936973    0.937407    0.224921  Uiso   1.00   O
    O036  1.0    0.936414    0.442808    0.225662  Uiso   1.00   O
    O037  1.0    0.108280    0.310827    0.231955  Uiso   1.00   O
    O038  1.0    0.104545    0.808289    0.232439  Uiso   1.00   O
    O039  1.0    0.351765    0.087658    0.234484  Uiso   1.00   O
    O040  1.0    0.356482    0.589285    0.234368  Uiso   1.00   O
    O041  1.0    0.656373    0.896406    0.254584  Uiso   1.00   O
    O042  1.0    0.657461    0.405511    0.254309  Uiso   1.00   O
    O043  1.0    0.840150    0.273803    0.258602  Uiso   1.00   O
    O044  1.0    0.845580    0.776599    0.259274  Uiso   1.00   O
    O045  1.0    0.130590    0.122065    0.278059  Uiso   1.00   O
    O046  1.0    0.128134    0.620393    0.276482  Uiso   1.00   O
    O047  1.0    0.386826    0.403642    0.285342  Uiso   1.00   O
    O048  1.0    0.386116    0.900511    0.284700  Uiso   1.00   O
    O049  1.0    0.534979    0.748437    0.283044  Uiso   1.00   O
    O050  1.0    0.541651    0.264167    0.287963  Uiso   1.00   O
    O051  1.0    0.264941    0.743001    0.318497  Uiso   1.00   O
    O052  1.0    0.273003    0.242086    0.319095  Uiso   1.00   O
    O053  1.0    0.116246    0.432486    0.320516  Uiso   1.00   O
    O054  1.0    0.112729    0.934145    0.319740  Uiso   1.00   O
    O055  1.0    0.834951    0.898517    0.338639  Uiso   1.00   O
    O056  1.0    0.837460    0.400090    0.337346  Uiso   1.00   O
    O057  1.0    0.030116    0.263403    0.353938  Uiso   1.00   O
    O058  1.0    0.024486    0.763044    0.353653  Uiso   1.00   O
    O059  1.0    0.273009    0.556553    0.353011  Uiso   1.00   O
    O060  1.0    0.272802    0.054231    0.353652  Uiso   1.00   O
    O061  1.0    0.025526    0.080777    0.381957  Uiso   1.00   O
    O062  1.0    0.219723    0.192886    0.428592  Uiso   1.00   O
    O063  1.0    0.022050    0.579087    0.378183  Uiso   1.00   O
    O064  1.0    0.213274    0.694312    0.427739  Uiso   1.00   O
    O065  1.0    0.469808    0.196332    0.387668  Uiso   1.00   O
    O066  1.0    0.576430    0.371114    0.372506  Uiso   1.00   O
    O067  1.0    0.327236    0.384815    0.396820  Uiso   1.00   O
    O068  1.0    0.464656    0.693294    0.383615  Uiso   1.00   O
    O069  1.0    0.574875    0.863911    0.370475  Uiso   1.00   O
    O070  1.0    0.324316    0.882514    0.397456  Uiso   1.00   O
    O071  1.0    0.745159    0.698294    0.354530  Uiso   1.00   O
    O072  1.0    0.748008    0.206481    0.358073  Uiso   1.00   O
    O073  1.0    0.826293    0.603695    0.260083  Uiso   1.00   O
    O074  1.0    0.732370    0.095460    0.201890  Uiso   1.00   O
    O075  1.0    0.587298    0.067078    0.293736  Uiso   1.00   O
    H001  1.0    0.023209    0.312262    0.003632  Uiso   1.00   H
    H002  1.0    0.022858    0.812180    0.003988  Uiso   1.00   H
    H003  1.0    0.732890    0.785140    0.033810  Uiso   1.00   H
    H004  1.0    0.733250    0.285130    0.034550  Uiso   1.00   H
    H005  1.0    0.937580    0.262140    0.127980  Uiso   1.00   H
    H006  1.0    0.937550    0.762160    0.127880  Uiso   1.00   H
    H007  1.0    0.636710    0.735900    0.152480  Uiso   1.00   H
    H008  1.0    0.636650    0.235920    0.152470  Uiso   1.00   H
    H009  1.0    0.838074    0.204432    0.247112  Uiso   1.00   H
    H010  1.0    0.848161    0.685811    0.255871  Uiso   1.00   H
    H011  1.0    0.526777    0.679352    0.274095  Uiso   1.00   H
    H012  1.0    0.553215    0.134671    0.295396  Uiso   1.00   H
    H013  1.0    0.678531    0.072272    0.232587  Uiso   1.00   H
    H014  1.0    0.732756    0.052466    0.168032  Uiso   1.00   H
    H015  1.0    0.811822    0.594266    0.301009  Uiso   1.00   H
    H016  1.0    0.883746    0.547514    0.245229  Uiso   1.00   H
    H017  1.0    0.622016    0.053614    0.331223  Uiso   1.00   H
