# Supplementary material for: Tunnel-structured IrOx unlocks catalytic efficiency in proton exchange membrane water electrolyzers
Source: Nat Commun. 2025 Aug 15;16:7608. doi: 10.1038/s41467-025-62861-0 (PMC12356887; doi:10.1038/s41467-025-62861-0)
Supplement: Supplementary file 3 — Supplementary Data 1 [file 41467_2025_62861_MOESM3_ESM.zip › Supplementary_Data_1/slab/activity/inner_water_slab/3x3-001-M.txt]

data_created_by_vaspkit_code
_audit_creation_date          Sat May 10 11:02:44 2025
_pd_phase_name                     'CIF files'
_cell_length_a                    10.16970000
_cell_length_b                    10.13870000
_cell_length_c                    23.08960000
_cell_angle_alpha                     90.0000
_cell_angle_beta                      90.0000
_cell_angle_gamma                     84.7321
_symmetry_space_group_name_H-M           'P 1'
_symmetry_Int_Tables_number            1
loop_
_symmetry_equiv_pos_as_xyz
    'x, y, z'
loop_
   _atom_site_label
   _atom_site_occupancy
   _atom_site_fract_x
   _atom_site_fract_y
   _atom_site_fract_z
   _atom_site_thermal_displace_type
   _atom_site_U_iso_or_equiv
   _atom_site_type_symbol
   Ir001  1.0    0.225640    0.001970    0.000000  Uiso   1.00  Ir
   Ir002  1.0    0.774360    0.998030    0.000000  Uiso   1.00  Ir
   Ir003  1.0    0.000000    0.500000    0.000000  Uiso   1.00  Ir
   Ir004  1.0    0.500000    0.000000    0.070070  Uiso   1.00  Ir
   Ir005  1.0    0.980400    0.226120    0.070070  Uiso   1.00  Ir
   Ir006  1.0    0.019600    0.773880    0.070070  Uiso   1.00  Ir
   Ir007  1.0    0.225640    0.001970    0.140140  Uiso   1.00  Ir
   Ir008  1.0    0.774360    0.998030    0.140140  Uiso   1.00  Ir
   Ir009  1.0    0.000000    0.500000    0.140140  Uiso   1.00  Ir
   Ir010  1.0    0.498858    0.003030    0.211904  Uiso   1.00  Ir
   Ir011  1.0    0.982404    0.224239    0.209976  Uiso   1.00  Ir
   Ir012  1.0    0.015663    0.777761    0.213865  Uiso   1.00  Ir
   Ir013  1.0    0.230769    0.008219    0.278843  Uiso   1.00  Ir
   Ir014  1.0    0.765054   -0.000093    0.279442  Uiso   1.00  Ir
   Ir015  1.0   -0.005203    0.500633    0.279032  Uiso   1.00  Ir
   Ir016  1.0    0.497627    0.004809    0.352235  Uiso   1.00  Ir
   Ir017  1.0    0.957781    0.238983    0.350019  Uiso   1.00  Ir
   Ir018  1.0    0.039649    0.756789    0.336521  Uiso   1.00  Ir
    O001  1.0    0.936197    0.846024    0.388597  Uiso   1.00   O
    O002  1.0    0.162671    0.633856    0.358211  Uiso   1.00   O
    O003  1.0    0.446084    0.874427    0.393946  Uiso   1.00   O
    O004  1.0    0.546697    0.135278    0.394482  Uiso   1.00   O
    O005  1.0    0.075354    0.150858    0.394463  Uiso   1.00   O
    O006  1.0    0.843193    0.340685    0.390797  Uiso   1.00   O
    O007  1.0    0.073700    0.378902    0.336305  Uiso   1.00   O
    O008  1.0    0.932520    0.866860    0.000000  Uiso   1.00   O
    O009  1.0    0.100810    0.667810    0.000000  Uiso   1.00   O
    O010  1.0    0.067480    0.133140    0.000000  Uiso   1.00   O
    O011  1.0    0.415460    0.910900    0.000000  Uiso   1.00   O
    O012  1.0    0.584540    0.089100    0.000000  Uiso   1.00   O
    O013  1.0    0.899190    0.332190    0.000000  Uiso   1.00   O
    O014  1.0    0.308670    0.095470    0.070070  Uiso   1.00   O
    O015  1.0    0.833490    0.103490    0.070070  Uiso   1.00   O
    O016  1.0    0.166510    0.896510    0.070070  Uiso   1.00   O
    O017  1.0    0.912760    0.605680    0.070070  Uiso   1.00   O
    O018  1.0    0.087240    0.394320    0.070070  Uiso   1.00   O
    O019  1.0    0.691330    0.904530    0.070070  Uiso   1.00   O
    O020  1.0    0.899190    0.332190    0.140140  Uiso   1.00   O
    O021  1.0    0.584540    0.089100    0.140140  Uiso   1.00   O
    O022  1.0    0.415460    0.910900    0.140140  Uiso   1.00   O
    O023  1.0    0.102308    0.666380    0.142520  Uiso   1.00   O
    O024  1.0    0.067480    0.133140    0.140140  Uiso   1.00   O
    O025  1.0    0.929431    0.864716    0.139296  Uiso   1.00   O
    O026  1.0    0.309229    0.092893    0.209219  Uiso   1.00   O
    O027  1.0    0.687423    0.911672    0.210489  Uiso   1.00   O
    O028  1.0    0.840429    0.097667    0.209886  Uiso   1.00   O
    O029  1.0    0.153733    0.908137    0.210891  Uiso   1.00   O
    O030  1.0    0.924184    0.609610    0.209685  Uiso   1.00   O
    O031  1.0    0.079182    0.391704    0.208723  Uiso   1.00   O
    O032  1.0    0.070976    0.139716    0.277531  Uiso   1.00   O
    O033  1.0    0.921996    0.869253    0.277424  Uiso   1.00   O
    O034  1.0    0.889914    0.333554    0.272609  Uiso   1.00   O
    O035  1.0    0.417285    0.911943    0.276176  Uiso   1.00   O
    O036  1.0    0.579217    0.098236    0.276167  Uiso   1.00   O
    O037  1.0    0.327875    0.101804    0.334635  Uiso   1.00   O
    O038  1.0    0.665265    0.905557    0.335016  Uiso   1.00   O
    O039  1.0    0.841982    0.106233    0.336804  Uiso   1.00   O
    O040  1.0    0.161811    0.888819    0.330806  Uiso   1.00   O
    O041  1.0    0.910444    0.624477    0.331287  Uiso   1.00   O
    O042  1.0    0.646904    0.330727    0.179640  Uiso   1.00   O
    H001  1.0    0.425230    0.814700    0.003750  Uiso   1.00   H
    H002  1.0    0.433180    0.814330    0.140810  Uiso   1.00   H
    H003  1.0    0.804160    0.353940    0.003690  Uiso   1.00   H
    H004  1.0    0.803410    0.352490    0.142180  Uiso   1.00   H
    H005  1.0    0.195840    0.646060    0.003690  Uiso   1.00   H
    H006  1.0    0.196590    0.647510    0.142180  Uiso   1.00   H
    H007  1.0    0.574770    0.185310    0.003750  Uiso   1.00   H
    H008  1.0    0.566830    0.185670    0.140810  Uiso   1.00   H
    H009  1.0    0.687416    0.272384    0.210135  Uiso   1.00   H
    H010  1.0    0.601757    0.404719    0.200840  Uiso   1.00   H
