# Supplementary material for: Tunnel-structured IrOx unlocks catalytic efficiency in proton exchange membrane water electrolyzers
Source: Nat Commun. 2025 Aug 15;16:7608. doi: 10.1038/s41467-025-62861-0 (PMC12356887; doi:10.1038/s41467-025-62861-0)
Supplement: Supplementary file 3 — Supplementary Data 1 [file 41467_2025_62861_MOESM3_ESM.zip › Supplementary_Data_1/slab/activity/inner_water_slab/3x3-001-O.txt]

data_created_by_vaspkit_code
_audit_creation_date          Sat May 10 11:02:44 2025
_pd_phase_name                     'CIF files'
_cell_length_a                    10.16970000
_cell_length_b                    10.13870000
_cell_length_c                    23.08960000
_cell_angle_alpha                     90.0000
_cell_angle_beta                      90.0000
_cell_angle_gamma                     84.7321
_symmetry_space_group_name_H-M           'P 1'
_symmetry_Int_Tables_number            1
loop_
_symmetry_equiv_pos_as_xyz
    'x, y, z'
loop_
   _atom_site_label
   _atom_site_occupancy
   _atom_site_fract_x
   _atom_site_fract_y
   _atom_site_fract_z
   _atom_site_thermal_displace_type
   _atom_site_U_iso_or_equiv
   _atom_site_type_symbol
   Ir001  1.0    0.225640    0.001970    0.000000  Uiso   1.00  Ir
   Ir002  1.0    0.774360    0.998030    0.000000  Uiso   1.00  Ir
   Ir003  1.0    0.000000    0.500000    0.000000  Uiso   1.00  Ir
   Ir004  1.0    0.500000    0.000000    0.070070  Uiso   1.00  Ir
   Ir005  1.0    0.980400    0.226120    0.070070  Uiso   1.00  Ir
   Ir006  1.0    0.019600    0.773880    0.070070  Uiso   1.00  Ir
   Ir007  1.0    0.225640    0.001970    0.140140  Uiso   1.00  Ir
   Ir008  1.0    0.774360    0.998030    0.140140  Uiso   1.00  Ir
   Ir009  1.0    0.000000    0.500000    0.140140  Uiso   1.00  Ir
   Ir010  1.0    0.500358    0.000640    0.212326  Uiso   1.00  Ir
   Ir011  1.0    0.982683    0.223579    0.210555  Uiso   1.00  Ir
   Ir012  1.0    0.017774    0.777431    0.210783  Uiso   1.00  Ir
   Ir013  1.0    0.230064    0.003739    0.279368  Uiso   1.00  Ir
   Ir014  1.0    0.770014    0.996063    0.279535  Uiso   1.00  Ir
   Ir015  1.0   -0.000147    0.500235    0.279233  Uiso   1.00  Ir
   Ir016  1.0    0.499663   -0.000287    0.352165  Uiso   1.00  Ir
   Ir017  1.0    0.959632    0.239497    0.351092  Uiso   1.00  Ir
   Ir018  1.0    0.040863    0.760151    0.351113  Uiso   1.00  Ir
    O001  1.0    0.921495    0.848990    0.394913  Uiso   1.00   O
    O002  1.0    0.154971    0.665496    0.394621  Uiso   1.00   O
    O003  1.0    0.451358    0.869031    0.394534  Uiso   1.00   O
    O004  1.0    0.548776    0.130842    0.394087  Uiso   1.00   O
    O005  1.0    0.078795    0.150785    0.395007  Uiso   1.00   O
    O006  1.0    0.844902    0.334390    0.394313  Uiso   1.00   O
    O007  1.0    0.076949    0.377395    0.337737  Uiso   1.00   O
    O008  1.0    0.932520    0.866860    0.000000  Uiso   1.00   O
    O009  1.0    0.100810    0.667810    0.000000  Uiso   1.00   O
    O010  1.0    0.067480    0.133140    0.000000  Uiso   1.00   O
    O011  1.0    0.415460    0.910900    0.000000  Uiso   1.00   O
    O012  1.0    0.584540    0.089100    0.000000  Uiso   1.00   O
    O013  1.0    0.899190    0.332190    0.000000  Uiso   1.00   O
    O014  1.0    0.308670    0.095470    0.070070  Uiso   1.00   O
    O015  1.0    0.833490    0.103490    0.070070  Uiso   1.00   O
    O016  1.0    0.166510    0.896510    0.070070  Uiso   1.00   O
    O017  1.0    0.912760    0.605680    0.070070  Uiso   1.00   O
    O018  1.0    0.087240    0.394320    0.070070  Uiso   1.00   O
    O019  1.0    0.691330    0.904530    0.070070  Uiso   1.00   O
    O020  1.0    0.899190    0.332190    0.140140  Uiso   1.00   O
    O021  1.0    0.584540    0.089100    0.140140  Uiso   1.00   O
    O022  1.0    0.415460    0.910900    0.140140  Uiso   1.00   O
    O023  1.0    0.102354    0.665563    0.141103  Uiso   1.00   O
    O024  1.0    0.067480    0.133140    0.140140  Uiso   1.00   O
    O025  1.0    0.931095    0.867274    0.140130  Uiso   1.00   O
    O026  1.0    0.310360    0.089921    0.210410  Uiso   1.00   O
    O027  1.0    0.689896    0.910155    0.210437  Uiso   1.00   O
    O028  1.0    0.843899    0.094799    0.210269  Uiso   1.00   O
    O029  1.0    0.153975    0.907537    0.210190  Uiso   1.00   O
    O030  1.0    0.922892    0.609295    0.209237  Uiso   1.00   O
    O031  1.0    0.077722    0.391533    0.209140  Uiso   1.00   O
    O032  1.0    0.073092    0.138800    0.277630  Uiso   1.00   O
    O033  1.0    0.926721    0.861387    0.277700  Uiso   1.00   O
    O034  1.0    0.892326    0.334508    0.274802  Uiso   1.00   O
    O035  1.0    0.418342    0.907728    0.276533  Uiso   1.00   O
    O036  1.0    0.582930    0.094488    0.276207  Uiso   1.00   O
    O037  1.0    0.106995    0.665609    0.275021  Uiso   1.00   O
    O038  1.0    0.330589    0.097472    0.334799  Uiso   1.00   O
    O039  1.0    0.668918    0.902563    0.334668  Uiso   1.00   O
    O040  1.0    0.847589    0.103589    0.336472  Uiso   1.00   O
    O041  1.0    0.152582    0.896119    0.336340  Uiso   1.00   O
    O042  1.0    0.922690    0.622713    0.337935  Uiso   1.00   O
    O043  1.0    0.645261    0.331738    0.180590  Uiso   1.00   O
    H001  1.0    0.425230    0.814700    0.003750  Uiso   1.00   H
    H002  1.0    0.433180    0.814330    0.140810  Uiso   1.00   H
    H003  1.0    0.804160    0.353940    0.003690  Uiso   1.00   H
    H004  1.0    0.803410    0.352490    0.142180  Uiso   1.00   H
    H005  1.0    0.195840    0.646060    0.003690  Uiso   1.00   H
    H006  1.0    0.196590    0.647510    0.142180  Uiso   1.00   H
    H007  1.0    0.574770    0.185310    0.003750  Uiso   1.00   H
    H008  1.0    0.566830    0.185670    0.140810  Uiso   1.00   H
    H009  1.0    0.682610    0.276588    0.212748  Uiso   1.00   H
    H010  1.0    0.598155    0.407580    0.199787  Uiso   1.00   H
