# Supplementary material for: Tunnel-structured IrOx unlocks catalytic efficiency in proton exchange membrane water electrolyzers
Source: Nat Commun. 2025 Aug 15;16:7608. doi: 10.1038/s41467-025-62861-0 (PMC12356887; doi:10.1038/s41467-025-62861-0)
Supplement: Supplementary file 3 — Supplementary Data 1 [file 41467_2025_62861_MOESM3_ESM.zip › Supplementary_Data_1/slab/activity/inner_water_slab/3x3-001-OH.txt]

data_created_by_vaspkit_code
_audit_creation_date          Sat May 10 11:02:44 2025
_pd_phase_name                     'CIF files'
_cell_length_a                    10.16970000
_cell_length_b                    10.13870000
_cell_length_c                    23.08960000
_cell_angle_alpha                     90.0000
_cell_angle_beta                      90.0000
_cell_angle_gamma                     84.7321
_symmetry_space_group_name_H-M           'P 1'
_symmetry_Int_Tables_number            1
loop_
_symmetry_equiv_pos_as_xyz
    'x, y, z'
loop_
   _atom_site_label
   _atom_site_occupancy
   _atom_site_fract_x
   _atom_site_fract_y
   _atom_site_fract_z
   _atom_site_thermal_displace_type
   _atom_site_U_iso_or_equiv
   _atom_site_type_symbol
   Ir001  1.0    0.225640    0.001970    0.000000  Uiso   1.00  Ir
   Ir002  1.0    0.774360    0.998030    0.000000  Uiso   1.00  Ir
   Ir003  1.0    0.000000    0.500000    0.000000  Uiso   1.00  Ir
   Ir004  1.0    0.500000    0.000000    0.070070  Uiso   1.00  Ir
   Ir005  1.0    0.980400    0.226120    0.070070  Uiso   1.00  Ir
   Ir006  1.0    0.019600    0.773880    0.070070  Uiso   1.00  Ir
   Ir007  1.0    0.225640    0.001970    0.140140  Uiso   1.00  Ir
   Ir008  1.0    0.774360    0.998030    0.140140  Uiso   1.00  Ir
   Ir009  1.0    0.000000    0.500000    0.140140  Uiso   1.00  Ir
   Ir010  1.0    0.499374    0.000646    0.212137  Uiso   1.00  Ir
   Ir011  1.0    0.982335    0.223972    0.210214  Uiso   1.00  Ir
   Ir012  1.0    0.018602    0.778195    0.209321  Uiso   1.00  Ir
   Ir013  1.0    0.228312    0.005298    0.279339  Uiso   1.00  Ir
   Ir014  1.0    0.768835    0.997271    0.279572  Uiso   1.00  Ir
   Ir015  1.0    0.002462    0.495726    0.279051  Uiso   1.00  Ir
   Ir016  1.0    0.497446   -0.001949    0.352081  Uiso   1.00  Ir
   Ir017  1.0    0.960415    0.238175    0.350678  Uiso   1.00  Ir
   Ir018  1.0    0.029405    0.770834    0.351960  Uiso   1.00  Ir
    O001  1.0    0.915992    0.857110    0.399045  Uiso   1.00   O
    O002  1.0    0.148932    0.669738    0.391371  Uiso   1.00   O
    O003  1.0    0.448473    0.867387    0.394078  Uiso   1.00   O
    O004  1.0    0.550313    0.128615    0.393487  Uiso   1.00   O
    O005  1.0    0.077970    0.149594    0.395394  Uiso   1.00   O
    O006  1.0    0.843530    0.335821    0.391785  Uiso   1.00   O
    O007  1.0    0.079172    0.374951    0.338096  Uiso   1.00   O
    O008  1.0    0.932520    0.866860    0.000000  Uiso   1.00   O
    O009  1.0    0.100810    0.667810    0.000000  Uiso   1.00   O
    O010  1.0    0.067480    0.133140    0.000000  Uiso   1.00   O
    O011  1.0    0.415460    0.910900    0.000000  Uiso   1.00   O
    O012  1.0    0.584540    0.089100    0.000000  Uiso   1.00   O
    O013  1.0    0.899190    0.332190    0.000000  Uiso   1.00   O
    O014  1.0    0.308670    0.095470    0.070070  Uiso   1.00   O
    O015  1.0    0.833490    0.103490    0.070070  Uiso   1.00   O
    O016  1.0    0.166510    0.896510    0.070070  Uiso   1.00   O
    O017  1.0    0.912760    0.605680    0.070070  Uiso   1.00   O
    O018  1.0    0.087240    0.394320    0.070070  Uiso   1.00   O
    O019  1.0    0.691330    0.904530    0.070070  Uiso   1.00   O
    O020  1.0    0.899190    0.332190    0.140140  Uiso   1.00   O
    O021  1.0    0.584540    0.089100    0.140140  Uiso   1.00   O
    O022  1.0    0.415460    0.910900    0.140140  Uiso   1.00   O
    O023  1.0    0.102611    0.665231    0.140697  Uiso   1.00   O
    O024  1.0    0.067480    0.133140    0.140140  Uiso   1.00   O
    O025  1.0    0.928645    0.864992    0.140550  Uiso   1.00   O
    O026  1.0    0.309401    0.091391    0.210178  Uiso   1.00   O
    O027  1.0    0.689236    0.910382    0.210308  Uiso   1.00   O
    O028  1.0    0.842170    0.096275    0.210401  Uiso   1.00   O
    O029  1.0    0.155268    0.907506    0.210220  Uiso   1.00   O
    O030  1.0    0.924748    0.608465    0.209448  Uiso   1.00   O
    O031  1.0    0.080835    0.390323    0.209047  Uiso   1.00   O
    O032  1.0    0.071468    0.139541    0.277832  Uiso   1.00   O
    O033  1.0    0.924356    0.859124    0.277525  Uiso   1.00   O
    O034  1.0    0.892625    0.337093    0.274449  Uiso   1.00   O
    O035  1.0    0.416339    0.907535    0.276267  Uiso   1.00   O
    O036  1.0    0.581614    0.093953    0.275952  Uiso   1.00   O
    O037  1.0    0.119292    0.661428    0.274474  Uiso   1.00   O
    O038  1.0    0.330578    0.097996    0.335017  Uiso   1.00   O
    O039  1.0    0.668329    0.902825    0.334617  Uiso   1.00   O
    O040  1.0    0.846727    0.102301    0.336877  Uiso   1.00   O
    O041  1.0    0.146825    0.902562    0.338443  Uiso   1.00   O
    O042  1.0    0.922927    0.626651    0.334347  Uiso   1.00   O
    O043  1.0    0.646969    0.331329    0.180618  Uiso   1.00   O
    H001  1.0    0.425230    0.814700    0.003750  Uiso   1.00   H
    H002  1.0    0.433180    0.814330    0.140810  Uiso   1.00   H
    H003  1.0    0.804160    0.353940    0.003690  Uiso   1.00   H
    H004  1.0    0.803410    0.352490    0.142180  Uiso   1.00   H
    H005  1.0    0.195840    0.646060    0.003690  Uiso   1.00   H
    H006  1.0    0.196590    0.647510    0.142180  Uiso   1.00   H
    H007  1.0    0.574770    0.185310    0.003750  Uiso   1.00   H
    H008  1.0    0.566830    0.185670    0.140810  Uiso   1.00   H
    H009  1.0    0.685199    0.273240    0.211663  Uiso   1.00   H
    H010  1.0    0.603443    0.407166    0.201167  Uiso   1.00   H
    H011  1.0    0.215717    0.649504    0.276930  Uiso   1.00   H
