# Supplementary material for: Tunnel-structured IrOx unlocks catalytic efficiency in proton exchange membrane water electrolyzers
Source: Nat Commun. 2025 Aug 15;16:7608. doi: 10.1038/s41467-025-62861-0 (PMC12356887; doi:10.1038/s41467-025-62861-0)
Supplement: Supplementary file 3 — Supplementary Data 1 [file 41467_2025_62861_MOESM3_ESM.zip › Supplementary_Data_1/slab/activity/inner_water_slab/3x3-001-OOH.txt]

data_created_by_vaspkit_code
_audit_creation_date          Sat May 10 11:02:44 2025
_pd_phase_name                     'CIF files'
_cell_length_a                    10.16970000
_cell_length_b                    10.13870000
_cell_length_c                    23.08960000
_cell_angle_alpha                     90.0000
_cell_angle_beta                      90.0000
_cell_angle_gamma                     84.7321
_symmetry_space_group_name_H-M           'P 1'
_symmetry_Int_Tables_number            1
loop_
_symmetry_equiv_pos_as_xyz
    'x, y, z'
loop_
   _atom_site_label
   _atom_site_occupancy
   _atom_site_fract_x
   _atom_site_fract_y
   _atom_site_fract_z
   _atom_site_thermal_displace_type
   _atom_site_U_iso_or_equiv
   _atom_site_type_symbol
   Ir001  1.0    0.225640    0.001970    0.000000  Uiso   1.00  Ir
   Ir002  1.0    0.774360    0.998030    0.000000  Uiso   1.00  Ir
   Ir003  1.0    0.000000    0.500000    0.000000  Uiso   1.00  Ir
   Ir004  1.0    0.500000    0.000000    0.070070  Uiso   1.00  Ir
   Ir005  1.0    0.980400    0.226120    0.070070  Uiso   1.00  Ir
   Ir006  1.0    0.019600    0.773880    0.070070  Uiso   1.00  Ir
   Ir007  1.0    0.225640    0.001970    0.140140  Uiso   1.00  Ir
   Ir008  1.0    0.774360    0.998030    0.140140  Uiso   1.00  Ir
   Ir009  1.0    0.000000    0.500000    0.140140  Uiso   1.00  Ir
   Ir010  1.0    0.499260    0.000158    0.211748  Uiso   1.00  Ir
   Ir011  1.0    0.981133    0.223035    0.210279  Uiso   1.00  Ir
   Ir012  1.0    0.015172    0.777267    0.209505  Uiso   1.00  Ir
   Ir013  1.0    0.228507    0.003190    0.278879  Uiso   1.00  Ir
   Ir014  1.0    0.768737   -0.002946    0.279432  Uiso   1.00  Ir
   Ir015  1.0   -0.003053    0.500889    0.278324  Uiso   1.00  Ir
   Ir016  1.0    0.498253    0.000878    0.351446  Uiso   1.00  Ir
   Ir017  1.0    0.957614    0.241081    0.350436  Uiso   1.00  Ir
   Ir018  1.0    0.038625    0.760032    0.349860  Uiso   1.00  Ir
    O001  1.0    0.921152    0.847245    0.394990  Uiso   1.00   O
    O002  1.0    0.154055    0.660825    0.391035  Uiso   1.00   O
    O003  1.0    0.449753    0.870921    0.394032  Uiso   1.00   O
    O004  1.0    0.548314    0.133717    0.391947  Uiso   1.00   O
    O005  1.0    0.076597    0.153906    0.394853  Uiso   1.00   O
    O006  1.0    0.841450    0.337763    0.392262  Uiso   1.00   O
    O007  1.0    0.075437    0.378490    0.336645  Uiso   1.00   O
    O008  1.0    0.932520    0.866860    0.000000  Uiso   1.00   O
    O009  1.0    0.100810    0.667810    0.000000  Uiso   1.00   O
    O010  1.0    0.067480    0.133140    0.000000  Uiso   1.00   O
    O011  1.0    0.415460    0.910900    0.000000  Uiso   1.00   O
    O012  1.0    0.584540    0.089100    0.000000  Uiso   1.00   O
    O013  1.0    0.899190    0.332190    0.000000  Uiso   1.00   O
    O014  1.0    0.308670    0.095470    0.070070  Uiso   1.00   O
    O015  1.0    0.833490    0.103490    0.070070  Uiso   1.00   O
    O016  1.0    0.166510    0.896510    0.070070  Uiso   1.00   O
    O017  1.0    0.912760    0.605680    0.070070  Uiso   1.00   O
    O018  1.0    0.087240    0.394320    0.070070  Uiso   1.00   O
    O019  1.0    0.691330    0.904530    0.070070  Uiso   1.00   O
    O020  1.0    0.899190    0.332190    0.140140  Uiso   1.00   O
    O021  1.0    0.584540    0.089100    0.140140  Uiso   1.00   O
    O022  1.0    0.415460    0.910900    0.140140  Uiso   1.00   O
    O023  1.0    0.090733    0.666284    0.140433  Uiso   1.00   O
    O024  1.0    0.067480    0.133140    0.140140  Uiso   1.00   O
    O025  1.0    0.930021    0.868439    0.139396  Uiso   1.00   O
    O026  1.0    0.309207    0.089777    0.210246  Uiso   1.00   O
    O027  1.0    0.689167    0.910844    0.210379  Uiso   1.00   O
    O028  1.0    0.844898    0.093224    0.209768  Uiso   1.00   O
    O029  1.0    0.148684    0.910739    0.209417  Uiso   1.00   O
    O030  1.0    0.919196    0.609672    0.208532  Uiso   1.00   O
    O031  1.0    0.075206    0.391239    0.209212  Uiso   1.00   O
    O032  1.0    0.071654    0.139167    0.277466  Uiso   1.00   O
    O033  1.0    0.927163    0.863336    0.277354  Uiso   1.00   O
    O034  1.0    0.889915    0.334784    0.274032  Uiso   1.00   O
    O035  1.0    0.417409    0.907907    0.276162  Uiso   1.00   O
    O036  1.0    0.581419    0.094510    0.275799  Uiso   1.00   O
    O037  1.0    0.104107    0.665517    0.273438  Uiso   1.00   O
    O038  1.0    0.328611    0.096987    0.334382  Uiso   1.00   O
    O039  1.0    0.668260    0.903834    0.334508  Uiso   1.00   O
    O040  1.0    0.845655    0.104730    0.336376  Uiso   1.00   O
    O041  1.0    0.152275    0.894992    0.335952  Uiso   1.00   O
    O042  1.0    0.918629    0.623619    0.336250  Uiso   1.00   O
    O043  1.0    0.634353    0.343911    0.171157  Uiso   1.00   O
    O044  1.0    0.327757    0.652668    0.144402  Uiso   1.00   O
    H001  1.0    0.425230    0.814700    0.003750  Uiso   1.00   H
    H002  1.0    0.433180    0.814330    0.140810  Uiso   1.00   H
    H003  1.0    0.804160    0.353940    0.003690  Uiso   1.00   H
    H004  1.0    0.803410    0.352490    0.142180  Uiso   1.00   H
    H005  1.0    0.195840    0.646060    0.003690  Uiso   1.00   H
    H006  1.0    0.196590    0.647510    0.142180  Uiso   1.00   H
    H007  1.0    0.574770    0.185310    0.003750  Uiso   1.00   H
    H008  1.0    0.566830    0.185670    0.140810  Uiso   1.00   H
    H009  1.0    0.652409    0.320692    0.211806  Uiso   1.00   H
    H010  1.0    0.573906    0.424604    0.172098  Uiso   1.00   H
    H011  1.0    0.346626    0.629378    0.184714  Uiso   1.00   H
