# Supplementary material for: Tunnel-structured IrOx unlocks catalytic efficiency in proton exchange membrane water electrolyzers
Source: Nat Commun. 2025 Aug 15;16:7608. doi: 10.1038/s41467-025-62861-0 (PMC12356887; doi:10.1038/s41467-025-62861-0)
Supplement: Supplementary file 3 — Supplementary Data 1 [file 41467_2025_62861_MOESM3_ESM.zip › Supplementary_Data_1/slab/activity/inner_water_slab/3x3-010-M.txt]

data_created_by_vaspkit_code
_audit_creation_date          Sat May 10 11:02:44 2025
_pd_phase_name                     'CIF files'
_cell_length_a                    10.13870000
_cell_length_b                     3.23580000
_cell_length_c                    34.47250000
_cell_angle_alpha                     90.0000
_cell_angle_beta                      90.0000
_cell_angle_gamma                     90.0000
_symmetry_space_group_name_H-M           'P 1'
_symmetry_Int_Tables_number            1
loop_
_symmetry_equiv_pos_as_xyz
    'x, y, z'
loop_
   _atom_site_label
   _atom_site_occupancy
   _atom_site_fract_x
   _atom_site_fract_y
   _atom_site_fract_z
   _atom_site_thermal_displace_type
   _atom_site_U_iso_or_equiv
   _atom_site_type_symbol
   Ir001  1.0    0.069340    0.500000    0.033110  Uiso   1.00  Ir
   Ir002  1.0    0.316410    0.000000    0.093630  Uiso   1.00  Ir
   Ir003  1.0    0.592090    0.500000    0.099390  Uiso   1.00  Ir
   Ir004  1.0    0.867780    0.000000    0.105150  Uiso   1.00  Ir
   Ir005  1.0    0.109873    0.502696    0.166474  Uiso   1.00  Ir
   Ir006  1.0    0.120913    0.006388    0.231609  Uiso   1.00  Ir
   Ir007  1.0    0.159210    0.512638    0.312651  Uiso   1.00  Ir
   Ir008  1.0    0.416468    0.019345    0.369375  Uiso   1.00  Ir
   Ir009  1.0    0.696320    0.518567    0.374102  Uiso   1.00  Ir
   Ir010  1.0    0.972766    0.017288    0.385709  Uiso   1.00  Ir
   Ir011  1.0    0.221217    0.519246    0.442069  Uiso   1.00  Ir
   Ir012  1.0    0.223205    0.018546    0.522749  Uiso   1.00  Ir
    O001  1.0    0.100605    0.013729    0.558476  Uiso   1.00   O
    O002  1.0    0.968200    0.000000    0.008720  Uiso   1.00   O
    O003  1.0    0.180250    0.000000    0.050480  Uiso   1.00   O
    O004  1.0    0.415000    0.500000    0.069780  Uiso   1.00   O
    O005  1.0    0.689740    0.000000    0.073760  Uiso   1.00   O
    O006  1.0    0.952740    0.500000    0.079570  Uiso   1.00   O
    O007  1.0    0.250339    0.499884    0.124053  Uiso   1.00   O
    O008  1.0    0.494450    0.000000    0.125020  Uiso   1.00   O
    O009  1.0    0.769190    0.500000    0.129000  Uiso   1.00   O
    O010  1.0    0.023121    0.001206    0.140738  Uiso   1.00   O
    O011  1.0    0.008964    0.506184    0.214902  Uiso   1.00   O
    O012  1.0    0.223435    0.507683    0.256081  Uiso   1.00   O
    O013  1.0    0.053772    0.012539    0.291834  Uiso   1.00   O
    O014  1.0    0.265842    0.014186    0.330745  Uiso   1.00   O
    O015  1.0    0.513718    0.521148    0.343740  Uiso   1.00   O
    O016  1.0    0.806699    0.019150    0.349733  Uiso   1.00   O
    O017  1.0    0.056308    0.516977    0.360712  Uiso   1.00   O
    O018  1.0    0.340540    0.519410    0.396351  Uiso   1.00   O
    O019  1.0    0.597923    0.018944    0.396482  Uiso   1.00   O
    O020  1.0    0.865954    0.517050    0.406928  Uiso   1.00   O
    O021  1.0    0.120858    0.019325    0.422656  Uiso   1.00   O
    O022  1.0    0.306979    0.019307    0.467923  Uiso   1.00   O
    O023  1.0    0.134924    0.517967    0.493377  Uiso   1.00   O
    O024  1.0    0.326086    0.518000    0.536833  Uiso   1.00   O
    O025  1.0    0.489815    0.497685    0.271199  Uiso   1.00   O
    O026  1.0    0.658595    0.527136    0.475889  Uiso   1.00   O
    H001  1.0    0.415000    0.500000    0.041340  Uiso   1.00   H
    H002  1.0    0.708170    0.000000    0.045610  Uiso   1.00   H
    H003  1.0    0.770840    0.500000    0.157470  Uiso   1.00   H
    H004  1.0    0.478350    0.000000    0.153290  Uiso   1.00   H
    H005  1.0    0.510880    0.522988    0.313955  Uiso   1.00   H
    H006  1.0    0.835091    0.017688    0.322470  Uiso   1.00   H
    H007  1.0    0.634830    0.812244    0.482250  Uiso   1.00   H
    H008  1.0    0.744726    0.550821    0.463535  Uiso   1.00   H
    H009  1.0    0.390425    0.495459    0.269708  Uiso   1.00   H
    H010  1.0    0.516623    0.211309    0.266836  Uiso   1.00   H
