# Supplementary material for: Tunnel-structured IrOx unlocks catalytic efficiency in proton exchange membrane water electrolyzers
Source: Nat Commun. 2025 Aug 15;16:7608. doi: 10.1038/s41467-025-62861-0 (PMC12356887; doi:10.1038/s41467-025-62861-0)
Supplement: Supplementary file 3 — Supplementary Data 1 [file 41467_2025_62861_MOESM3_ESM.zip › Supplementary_Data_1/slab/activity/inner_water_slab/3x3-010-O.txt]

data_created_by_vaspkit_code
_audit_creation_date          Sat May 10 11:02:44 2025
_pd_phase_name                     'CIF files'
_cell_length_a                    10.13870000
_cell_length_b                     3.23580000
_cell_length_c                    34.47250000
_cell_angle_alpha                     90.0000
_cell_angle_beta                      90.0000
_cell_angle_gamma                     90.0000
_symmetry_space_group_name_H-M           'P 1'
_symmetry_Int_Tables_number            1
loop_
_symmetry_equiv_pos_as_xyz
    'x, y, z'
loop_
   _atom_site_label
   _atom_site_occupancy
   _atom_site_fract_x
   _atom_site_fract_y
   _atom_site_fract_z
   _atom_site_thermal_displace_type
   _atom_site_U_iso_or_equiv
   _atom_site_type_symbol
   Ir001  1.0    0.069340    0.500000    0.033110  Uiso   1.00  Ir
   Ir002  1.0    0.316410    0.000000    0.093630  Uiso   1.00  Ir
   Ir003  1.0    0.592090    0.500000    0.099390  Uiso   1.00  Ir
   Ir004  1.0    0.867780    0.000000    0.105150  Uiso   1.00  Ir
   Ir005  1.0    0.114940    0.500744    0.164443  Uiso   1.00  Ir
   Ir006  1.0    0.134913    0.001514    0.243297  Uiso   1.00  Ir
   Ir007  1.0    0.157088    0.502364    0.321918  Uiso   1.00  Ir
   Ir008  1.0    0.415070    0.003322    0.375744  Uiso   1.00  Ir
   Ir009  1.0    0.693442    0.502749    0.379797  Uiso   1.00  Ir
   Ir010  1.0    0.967237    0.002530    0.393705  Uiso   1.00  Ir
   Ir011  1.0    0.219955    0.502383    0.448857  Uiso   1.00  Ir
   Ir012  1.0    0.224917    0.002425    0.529456  Uiso   1.00  Ir
    O001  1.0    0.103375    0.005191    0.565435  Uiso   1.00   O
    O002  1.0    0.968200    0.000000    0.008720  Uiso   1.00   O
    O003  1.0    0.180250    0.000000    0.050480  Uiso   1.00   O
    O004  1.0    0.415000    0.500000    0.069780  Uiso   1.00   O
    O005  1.0    0.689740    0.000000    0.073760  Uiso   1.00   O
    O006  1.0    0.952740    0.500000    0.079570  Uiso   1.00   O
    O007  1.0    0.241379    0.500076    0.120911  Uiso   1.00   O
    O008  1.0    0.494450    0.000000    0.125020  Uiso   1.00   O
    O009  1.0    0.769190    0.500000    0.129000  Uiso   1.00   O
    O010  1.0    0.008718    0.000405    0.145897  Uiso   1.00   O
    O011  1.0    0.214277    0.000645    0.188429  Uiso   1.00   O
    O012  1.0    0.040803    0.501319    0.218690  Uiso   1.00   O
    O013  1.0    0.235465    0.501898    0.267476  Uiso   1.00   O
    O014  1.0    0.055708    0.002476    0.299133  Uiso   1.00   O
    O015  1.0    0.258714    0.002860    0.340762  Uiso   1.00   O
    O016  1.0    0.509243    0.504005    0.348341  Uiso   1.00   O
    O017  1.0    0.804696    0.002779    0.356425  Uiso   1.00   O
    O018  1.0    0.048632    0.502538    0.368771  Uiso   1.00   O
    O019  1.0    0.341906    0.503073    0.403591  Uiso   1.00   O
    O020  1.0    0.595790    0.002877    0.401770  Uiso   1.00   O
    O021  1.0    0.859075    0.502488    0.414313  Uiso   1.00   O
    O022  1.0    0.117420    0.002613    0.430061  Uiso   1.00   O
    O023  1.0    0.306833    0.002052    0.474508  Uiso   1.00   O
    O024  1.0    0.135126    0.502836    0.500369  Uiso   1.00   O
    O025  1.0    0.327925    0.503226    0.543463  Uiso   1.00   O
    O026  1.0    0.490859    0.493367    0.273680  Uiso   1.00   O
    O027  1.0    0.651908    0.525176    0.483778  Uiso   1.00   O
    H001  1.0    0.415000    0.500000    0.041340  Uiso   1.00   H
    H002  1.0    0.708170    0.000000    0.045610  Uiso   1.00   H
    H003  1.0    0.770840    0.500000    0.157470  Uiso   1.00   H
    H004  1.0    0.478350    0.000000    0.153290  Uiso   1.00   H
    H005  1.0    0.505819    0.502896    0.318444  Uiso   1.00   H
    H006  1.0    0.834509    0.002398    0.329327  Uiso   1.00   H
    H007  1.0    0.627963    0.810111    0.490157  Uiso   1.00   H
    H008  1.0    0.736384    0.550689    0.470505  Uiso   1.00   H
    H009  1.0    0.390425    0.495459    0.269708  Uiso   1.00   H
    H010  1.0    0.516623    0.211309    0.266836  Uiso   1.00   H
