# Supplementary material for: Tunnel-structured IrOx unlocks catalytic efficiency in proton exchange membrane water electrolyzers
Source: Nat Commun. 2025 Aug 15;16:7608. doi: 10.1038/s41467-025-62861-0 (PMC12356887; doi:10.1038/s41467-025-62861-0)
Supplement: Supplementary file 3 — Supplementary Data 1 [file 41467_2025_62861_MOESM3_ESM.zip › Supplementary_Data_1/slab/activity/inner_water_slab/3x3-010-OH.txt]

data_created_by_vaspkit_code
_audit_creation_date          Sat May 10 11:02:44 2025
_pd_phase_name                     'CIF files'
_cell_length_a                    10.13870000
_cell_length_b                     3.23580000
_cell_length_c                    34.47250000
_cell_angle_alpha                     90.0000
_cell_angle_beta                      90.0000
_cell_angle_gamma                     90.0000
_symmetry_space_group_name_H-M           'P 1'
_symmetry_Int_Tables_number            1
loop_
_symmetry_equiv_pos_as_xyz
    'x, y, z'
loop_
   _atom_site_label
   _atom_site_occupancy
   _atom_site_fract_x
   _atom_site_fract_y
   _atom_site_fract_z
   _atom_site_thermal_displace_type
   _atom_site_U_iso_or_equiv
   _atom_site_type_symbol
   Ir001  1.0    0.069340    0.500000    0.033110  Uiso   1.00  Ir
   Ir002  1.0    0.316410    0.000000    0.093630  Uiso   1.00  Ir
   Ir003  1.0    0.592090    0.500000    0.099390  Uiso   1.00  Ir
   Ir004  1.0    0.867780    0.000000    0.105150  Uiso   1.00  Ir
   Ir005  1.0    0.108418    0.501150    0.164874  Uiso   1.00  Ir
   Ir006  1.0    0.129931    0.001846    0.245924  Uiso   1.00  Ir
   Ir007  1.0    0.156620    0.501769    0.323936  Uiso   1.00  Ir
   Ir008  1.0    0.415257    0.002815    0.377376  Uiso   1.00  Ir
   Ir009  1.0    0.694071    0.502345    0.380897  Uiso   1.00  Ir
   Ir010  1.0    0.967487    0.002201    0.395600  Uiso   1.00  Ir
   Ir011  1.0    0.220121    0.502613    0.450903  Uiso   1.00  Ir
   Ir012  1.0    0.225793    0.001988    0.531710  Uiso   1.00  Ir
    O001  1.0    0.106356    0.000406    0.568375  Uiso   1.00   O
    O002  1.0    0.968200    0.000000    0.008720  Uiso   1.00   O
    O003  1.0    0.180250    0.000000    0.050480  Uiso   1.00   O
    O004  1.0    0.415000    0.500000    0.069780  Uiso   1.00   O
    O005  1.0    0.689740    0.000000    0.073760  Uiso   1.00   O
    O006  1.0    0.952740    0.500000    0.079570  Uiso   1.00   O
    O007  1.0    0.243198    0.500087    0.121959  Uiso   1.00   O
    O008  1.0    0.494450    0.000000    0.125020  Uiso   1.00   O
    O009  1.0    0.769190    0.500000    0.129000  Uiso   1.00   O
    O010  1.0   -0.001542    0.000909    0.148712  Uiso   1.00   O
    O011  1.0    0.211958    0.000939    0.189245  Uiso   1.00   O
    O012  1.0    0.034009    0.502067    0.220754  Uiso   1.00   O
    O013  1.0    0.233042    0.501959    0.269286  Uiso   1.00   O
    O014  1.0    0.053240    0.001674    0.300713  Uiso   1.00   O
    O015  1.0    0.259076    0.001884    0.342427  Uiso   1.00   O
    O016  1.0    0.509222    0.503759    0.349472  Uiso   1.00   O
    O017  1.0    0.806186    0.002130    0.357471  Uiso   1.00   O
    O018  1.0    0.050745    0.502142    0.371281  Uiso   1.00   O
    O019  1.0    0.342904    0.502733    0.405536  Uiso   1.00   O
    O020  1.0    0.596345    0.002334    0.402977  Uiso   1.00   O
    O021  1.0    0.858251    0.502037    0.415689  Uiso   1.00   O
    O022  1.0    0.116567    0.002848    0.432442  Uiso   1.00   O
    O023  1.0    0.306990    0.002287    0.476504  Uiso   1.00   O
    O024  1.0    0.136233    0.502235    0.502523  Uiso   1.00   O
    O025  1.0    0.329286    0.501374    0.545431  Uiso   1.00   O
    O026  1.0    0.490622    0.494605    0.273090  Uiso   1.00   O
    O027  1.0    0.651846    0.525360    0.483808  Uiso   1.00   O
    H001  1.0    0.415000    0.500000    0.041340  Uiso   1.00   H
    H002  1.0    0.708170    0.000000    0.045610  Uiso   1.00   H
    H003  1.0    0.770840    0.500000    0.157470  Uiso   1.00   H
    H004  1.0    0.478350    0.000000    0.153290  Uiso   1.00   H
    H005  1.0    0.505885    0.504314    0.319927  Uiso   1.00   H
    H006  1.0    0.837438    0.001581    0.330490  Uiso   1.00   H
    H007  1.0    0.627732    0.810326    0.490115  Uiso   1.00   H
    H008  1.0    0.736654    0.550854    0.470698  Uiso   1.00   H
    H009  1.0    0.390425    0.495459    0.269708  Uiso   1.00   H
    H010  1.0    0.516623    0.211309    0.266836  Uiso   1.00   H
    H011  1.0    0.308408    0.000095    0.185918  Uiso   1.00   H
