# Supplementary material for: Tunnel-structured IrOx unlocks catalytic efficiency in proton exchange membrane water electrolyzers
Source: Nat Commun. 2025 Aug 15;16:7608. doi: 10.1038/s41467-025-62861-0 (PMC12356887; doi:10.1038/s41467-025-62861-0)
Supplement: Supplementary file 3 — Supplementary Data 1 [file 41467_2025_62861_MOESM3_ESM.zip › Supplementary_Data_1/slab/activity/inner_water_slab/3x3-010-OOH.txt]

data_created_by_vaspkit_code
_audit_creation_date          Sat May 10 11:02:44 2025
_pd_phase_name                     'CIF files'
_cell_length_a                    10.13870000
_cell_length_b                     3.23580000
_cell_length_c                    34.47250000
_cell_angle_alpha                     90.0000
_cell_angle_beta                      90.0000
_cell_angle_gamma                     90.0000
_symmetry_space_group_name_H-M           'P 1'
_symmetry_Int_Tables_number            1
loop_
_symmetry_equiv_pos_as_xyz
    'x, y, z'
loop_
   _atom_site_label
   _atom_site_occupancy
   _atom_site_fract_x
   _atom_site_fract_y
   _atom_site_fract_z
   _atom_site_thermal_displace_type
   _atom_site_U_iso_or_equiv
   _atom_site_type_symbol
   Ir001  1.0    0.069340    0.500000    0.033110  Uiso   1.00  Ir
   Ir002  1.0    0.316410    0.000000    0.093630  Uiso   1.00  Ir
   Ir003  1.0    0.592090    0.500000    0.099390  Uiso   1.00  Ir
   Ir004  1.0    0.867780    0.000000    0.105150  Uiso   1.00  Ir
   Ir005  1.0    0.112547    0.500852    0.163904  Uiso   1.00  Ir
   Ir006  1.0    0.128778    0.002169    0.242591  Uiso   1.00  Ir
   Ir007  1.0    0.152468    0.501848    0.321019  Uiso   1.00  Ir
   Ir008  1.0    0.409827    0.000773    0.375355  Uiso   1.00  Ir
   Ir009  1.0    0.686619    0.500966    0.379983  Uiso   1.00  Ir
   Ir010  1.0    0.961403    0.002324    0.392835  Uiso   1.00  Ir
   Ir011  1.0    0.214031    0.502670    0.447919  Uiso   1.00  Ir
   Ir012  1.0    0.224079    0.005133    0.528520  Uiso   1.00  Ir
    O001  1.0    0.105194    0.005695    0.565322  Uiso   1.00   O
    O002  1.0    0.968200    0.000000    0.008720  Uiso   1.00   O
    O003  1.0    0.180250    0.000000    0.050480  Uiso   1.00   O
    O004  1.0    0.415000    0.500000    0.069780  Uiso   1.00   O
    O005  1.0    0.689740    0.000000    0.073760  Uiso   1.00   O
    O006  1.0    0.952740    0.500000    0.079570  Uiso   1.00   O
    O007  1.0    0.236587    0.499995    0.119763  Uiso   1.00   O
    O008  1.0    0.494450    0.000000    0.125020  Uiso   1.00   O
    O009  1.0    0.769190    0.500000    0.129000  Uiso   1.00   O
    O010  1.0    0.009880    0.000398    0.144717  Uiso   1.00   O
    O011  1.0    0.205610    0.001123    0.188363  Uiso   1.00   O
    O012  1.0    0.034974    0.502070    0.217710  Uiso   1.00   O
    O013  1.0    0.228887    0.503310    0.266466  Uiso   1.00   O
    O014  1.0    0.050455    0.001968    0.298591  Uiso   1.00   O
    O015  1.0    0.254721    0.001473    0.339853  Uiso   1.00   O
    O016  1.0    0.504665    0.500175    0.348653  Uiso   1.00   O
    O017  1.0    0.796940    0.001467    0.356119  Uiso   1.00   O
    O018  1.0    0.043237    0.501925    0.367835  Uiso   1.00   O
    O019  1.0    0.334668    0.500692    0.402654  Uiso   1.00   O
    O020  1.0    0.589011    0.000834    0.402061  Uiso   1.00   O
    O021  1.0    0.854490    0.502960    0.413807  Uiso   1.00   O
    O022  1.0    0.110632    0.002240    0.429446  Uiso   1.00   O
    O023  1.0    0.302413    0.003289    0.473021  Uiso   1.00   O
    O024  1.0    0.132902    0.504817    0.499932  Uiso   1.00   O
    O025  1.0    0.328537    0.506769    0.541686  Uiso   1.00   O
    O026  1.0    0.486562    0.475213    0.277512  Uiso   1.00   O
    O027  1.0    0.652283    0.527655    0.483517  Uiso   1.00   O
    O028  1.0    0.507617   -0.006224    0.192005  Uiso   1.00   O
    H001  1.0    0.415000    0.500000    0.041340  Uiso   1.00   H
    H002  1.0    0.708170    0.000000    0.045610  Uiso   1.00   H
    H003  1.0    0.770840    0.500000    0.157470  Uiso   1.00   H
    H004  1.0    0.478350    0.000000    0.153290  Uiso   1.00   H
    H005  1.0    0.499515    0.487455    0.317224  Uiso   1.00   H
    H006  1.0    0.823167    0.000930    0.328693  Uiso   1.00   H
    H007  1.0    0.628820    0.812370    0.490129  Uiso   1.00   H
    H008  1.0    0.736209    0.553326    0.469951  Uiso   1.00   H
    H009  1.0    0.390425    0.495459    0.269708  Uiso   1.00   H
    H010  1.0    0.516623    0.211309    0.266836  Uiso   1.00   H
    H011  1.0    0.494117   -0.293826    0.199993  Uiso   1.00   H
