# Supplementary material for: Tunnel-structured IrOx unlocks catalytic efficiency in proton exchange membrane water electrolyzers
Source: Nat Commun. 2025 Aug 15;16:7608. doi: 10.1038/s41467-025-62861-0 (PMC12356887; doi:10.1038/s41467-025-62861-0)
Supplement: Supplementary file 3 — Supplementary Data 1 [file 41467_2025_62861_MOESM3_ESM.zip › Supplementary_Data_1/slab/activity/inner_water_slab/3x3-011-O.txt]

data_created_by_vaspkit_code
_audit_creation_date          Sat May 10 11:02:44 2025
_pd_phase_name                     'CIF files'
_cell_length_a                    10.67210000
_cell_length_b                    10.13870000
_cell_length_c                    24.03890000
_cell_angle_alpha                     90.0000
_cell_angle_beta                      90.0000
_cell_angle_gamma                     84.9807
_symmetry_space_group_name_H-M           'P 1'
_symmetry_Int_Tables_number            1
loop_
_symmetry_equiv_pos_as_xyz
    'x, y, z'
loop_
   _atom_site_label
   _atom_site_occupancy
   _atom_site_fract_x
   _atom_site_fract_y
   _atom_site_fract_z
   _atom_site_thermal_displace_type
   _atom_site_U_iso_or_equiv
   _atom_site_type_symbol
   Ir001  1.0    0.158410    0.008160    0.020280  Uiso   1.00  Ir
   Ir002  1.0    0.889580    0.234490    0.052950  Uiso   1.00  Ir
   Ir003  1.0    0.925140    0.782580    0.057970  Uiso   1.00  Ir
   Ir004  1.0    0.656300    0.008900    0.090640  Uiso   1.00  Ir
   Ir005  1.0    0.361040    0.012800    0.119570  Uiso   1.00  Ir
   Ir006  1.0    0.861040    0.512800    0.119570  Uiso   1.00  Ir
   Ir007  1.0    0.065770    0.016690    0.148500  Uiso   1.00  Ir
   Ir008  1.0    0.796930    0.243020    0.181170  Uiso   1.00  Ir
   Ir009  1.0    0.832500    0.791110    0.186190  Uiso   1.00  Ir
   Ir010  1.0    0.568918    0.018339    0.219858  Uiso   1.00  Ir
   Ir011  1.0    0.266773    0.017200    0.246531  Uiso   1.00  Ir
   Ir012  1.0    0.769520    0.519966    0.248304  Uiso   1.00  Ir
   Ir013  1.0    0.975440    0.017236    0.276070  Uiso   1.00  Ir
   Ir014  1.0    0.703600    0.254967    0.311237  Uiso   1.00  Ir
   Ir015  1.0    0.743794    0.800911    0.312386  Uiso   1.00  Ir
   Ir016  1.0    0.469402    0.015462    0.347000  Uiso   1.00  Ir
   Ir017  1.0    0.174468    0.000634    0.374287  Uiso   1.00  Ir
   Ir018  1.0    0.662545    0.537570    0.373194  Uiso   1.00  Ir
    O001  1.0    0.113871    0.860998    0.402143  Uiso   1.00   O
    O002  1.0    0.195456    0.125623    0.423606  Uiso   1.00   O
    O003  1.0    0.350089    0.912939    0.380625  Uiso   1.00   O
    O004  1.0    0.499094    0.139558    0.394207  Uiso   1.00   O
    O005  1.0    0.779653    0.158277    0.363815  Uiso   1.00   O
    O006  1.0    0.514591    0.610661    0.390437  Uiso   1.00   O
    O007  1.0    0.743781    0.447612    0.426689  Uiso   1.00   O
    O008  1.0    0.768844    0.679555    0.376738  Uiso   1.00   O
    O009  1.0    0.014900    0.137980    0.000000  Uiso   1.00   O
    O010  1.0    0.045150    0.672940    0.004270  Uiso   1.00   O
    O011  1.0    0.627290    0.910430    0.015880  Uiso   1.00   O
    O012  1.0    0.756270    0.110600    0.034110  Uiso   1.00   O
    O013  1.0    0.828200    0.613470    0.044270  Uiso   1.00   O
    O014  1.0    0.330650    0.918710    0.044620  Uiso   1.00   O
    O015  1.0    0.484070    0.098350    0.066300  Uiso   1.00   O
    O016  1.0    0.986520    0.403600    0.066640  Uiso   1.00   O
    O017  1.0    0.058440    0.906470    0.076810  Uiso   1.00   O
    O018  1.0    0.187430    0.106630    0.095040  Uiso   1.00   O
    O019  1.0    0.769570    0.344120    0.106640  Uiso   1.00   O
    O020  1.0    0.799810    0.879090    0.110920  Uiso   1.00   O
    O021  1.0    0.922260    0.146510    0.128220  Uiso   1.00   O
    O022  1.0    0.952500    0.681470    0.132490  Uiso   1.00   O
    O023  1.0    0.534640    0.918960    0.144100  Uiso   1.00   O
    O024  1.0    0.663630    0.119130    0.162330  Uiso   1.00   O
    O025  1.0    0.735560    0.622000    0.172490  Uiso   1.00   O
    O026  1.0    0.238010    0.927240    0.172840  Uiso   1.00   O
    O027  1.0    0.394274    0.117922    0.195815  Uiso   1.00   O
    O028  1.0    0.901400    0.408800    0.194950  Uiso   1.00   O
    O029  1.0    0.955831    0.922031    0.202204  Uiso   1.00   O
    O030  1.0    0.094743    0.107687    0.223701  Uiso   1.00   O
    O031  1.0    0.684343    0.349163    0.234752  Uiso   1.00   O
    O032  1.0    0.708770    0.889635    0.238995  Uiso   1.00   O
    O033  1.0    0.836292    0.154752    0.255930  Uiso   1.00   O
    O034  1.0    0.859514    0.687391    0.259424  Uiso   1.00   O
    O035  1.0    0.441719    0.934911    0.269347  Uiso   1.00   O
    O036  1.0    0.579548    0.125169    0.289569  Uiso   1.00   O
    O037  1.0    0.645042    0.630835    0.292655  Uiso   1.00   O
    O038  1.0    0.150240    0.920240    0.292045  Uiso   1.00   O
    O039  1.0    0.293958    0.102548    0.318966  Uiso   1.00   O
    O040  1.0    0.797464    0.426658    0.319441  Uiso   1.00   O
    O041  1.0    0.873498    0.914310    0.325100  Uiso   1.00   O
    O042  1.0    0.032086    0.104671    0.343262  Uiso   1.00   O
    O043  1.0    0.581765    0.375024    0.344172  Uiso   1.00   O
    O044  1.0    0.602739    0.878457    0.357436  Uiso   1.00   O
    O045  1.0    0.485101    0.678831    0.183303  Uiso   1.00   O
    H001  1.0    0.738860    0.641820    0.038260  Uiso   1.00   H
    H002  1.0    0.648360    0.621710    0.159790  Uiso   1.00   H
    H003  1.0    0.536510    0.900270    0.015110  Uiso   1.00   H
    H004  1.0    0.538110    0.822290    0.143570  Uiso   1.00   H
    H005  1.0    0.481810    0.194630    0.069730  Uiso   1.00   H
    H006  1.0    0.385247    0.214611    0.196797  Uiso   1.00   H
    H007  1.0    0.070360    0.384250    0.082590  Uiso   1.00   H
    H008  1.0    0.988357    0.393100    0.207971  Uiso   1.00   H
    H009  1.0    0.394468    0.697166    0.178145  Uiso   1.00   H
    H010  1.0    0.499956    0.686217    0.223534  Uiso   1.00   H
