# Supplementary material for: Tunnel-structured IrOx unlocks catalytic efficiency in proton exchange membrane water electrolyzers
Source: Nat Commun. 2025 Aug 15;16:7608. doi: 10.1038/s41467-025-62861-0 (PMC12356887; doi:10.1038/s41467-025-62861-0)
Supplement: Supplementary file 3 — Supplementary Data 1 [file 41467_2025_62861_MOESM3_ESM.zip › Supplementary_Data_1/slab/activity/inner_water_slab/3x3-011-OH.txt]

data_created_by_vaspkit_code
_audit_creation_date          Sat May 10 11:02:44 2025
_pd_phase_name                     'CIF files'
_cell_length_a                    10.67210000
_cell_length_b                    10.13870000
_cell_length_c                    24.03890000
_cell_angle_alpha                     90.0000
_cell_angle_beta                      90.0000
_cell_angle_gamma                     84.9807
_symmetry_space_group_name_H-M           'P 1'
_symmetry_Int_Tables_number            1
loop_
_symmetry_equiv_pos_as_xyz
    'x, y, z'
loop_
   _atom_site_label
   _atom_site_occupancy
   _atom_site_fract_x
   _atom_site_fract_y
   _atom_site_fract_z
   _atom_site_thermal_displace_type
   _atom_site_U_iso_or_equiv
   _atom_site_type_symbol
   Ir001  1.0    0.158410    0.008160    0.020280  Uiso   1.00  Ir
   Ir002  1.0    0.889580    0.234490    0.052950  Uiso   1.00  Ir
   Ir003  1.0    0.925140    0.782580    0.057970  Uiso   1.00  Ir
   Ir004  1.0    0.656300    0.008900    0.090640  Uiso   1.00  Ir
   Ir005  1.0    0.361040    0.012800    0.119570  Uiso   1.00  Ir
   Ir006  1.0    0.861040    0.512800    0.119570  Uiso   1.00  Ir
   Ir007  1.0    0.065770    0.016690    0.148500  Uiso   1.00  Ir
   Ir008  1.0    0.796930    0.243020    0.181170  Uiso   1.00  Ir
   Ir009  1.0    0.832500    0.791110    0.186190  Uiso   1.00  Ir
   Ir010  1.0    0.569258    0.019248    0.219975  Uiso   1.00  Ir
   Ir011  1.0    0.265335    0.023428    0.245255  Uiso   1.00  Ir
   Ir012  1.0    0.769606    0.519828    0.248189  Uiso   1.00  Ir
   Ir013  1.0    0.973837    0.018298    0.276021  Uiso   1.00  Ir
   Ir014  1.0    0.703666    0.255063    0.311275  Uiso   1.00  Ir
   Ir015  1.0    0.745270    0.799402    0.312470  Uiso   1.00  Ir
   Ir016  1.0    0.474135    0.007920    0.348344  Uiso   1.00  Ir
   Ir017  1.0    0.167614   -0.011071    0.374555  Uiso   1.00  Ir
   Ir018  1.0    0.662980    0.536954    0.373097  Uiso   1.00  Ir
    O001  1.0    0.103966    0.854177    0.404614  Uiso   1.00   O
    O002  1.0    0.192046    0.114651    0.423702  Uiso   1.00   O
    O003  1.0    0.345813    0.908360    0.376519  Uiso   1.00   O
    O004  1.0    0.504440    0.133874    0.394612  Uiso   1.00   O
    O005  1.0    0.779298    0.158722    0.364105  Uiso   1.00   O
    O006  1.0    0.515100    0.611231    0.390060  Uiso   1.00   O
    O007  1.0    0.743046    0.446377    0.426843  Uiso   1.00   O
    O008  1.0    0.771278    0.677430    0.376518  Uiso   1.00   O
    O009  1.0    0.014900    0.137980    0.000000  Uiso   1.00   O
    O010  1.0    0.045150    0.672940    0.004270  Uiso   1.00   O
    O011  1.0    0.627290    0.910430    0.015880  Uiso   1.00   O
    O012  1.0    0.756270    0.110600    0.034110  Uiso   1.00   O
    O013  1.0    0.828200    0.613470    0.044270  Uiso   1.00   O
    O014  1.0    0.330650    0.918710    0.044620  Uiso   1.00   O
    O015  1.0    0.484070    0.098350    0.066300  Uiso   1.00   O
    O016  1.0    0.986520    0.403600    0.066640  Uiso   1.00   O
    O017  1.0    0.058440    0.906470    0.076810  Uiso   1.00   O
    O018  1.0    0.187430    0.106630    0.095040  Uiso   1.00   O
    O019  1.0    0.769570    0.344120    0.106640  Uiso   1.00   O
    O020  1.0    0.799810    0.879090    0.110920  Uiso   1.00   O
    O021  1.0    0.922260    0.146510    0.128220  Uiso   1.00   O
    O022  1.0    0.952500    0.681470    0.132490  Uiso   1.00   O
    O023  1.0    0.534640    0.918960    0.144100  Uiso   1.00   O
    O024  1.0    0.663630    0.119130    0.162330  Uiso   1.00   O
    O025  1.0    0.735560    0.622000    0.172490  Uiso   1.00   O
    O026  1.0    0.238010    0.927240    0.172840  Uiso   1.00   O
    O027  1.0    0.394758    0.120723    0.195065  Uiso   1.00   O
    O028  1.0    0.901400    0.408800    0.194950  Uiso   1.00   O
    O029  1.0    0.955714    0.922027    0.202326  Uiso   1.00   O
    O030  1.0    0.092738    0.110474    0.222944  Uiso   1.00   O
    O031  1.0    0.683873    0.349465    0.234585  Uiso   1.00   O
    O032  1.0    0.707852    0.888678    0.239230  Uiso   1.00   O
    O033  1.0    0.836051    0.155879    0.256272  Uiso   1.00   O
    O034  1.0    0.860416    0.686930    0.259098  Uiso   1.00   O
    O035  1.0    0.440474    0.941042    0.269870  Uiso   1.00   O
    O036  1.0    0.580169    0.125354    0.289994  Uiso   1.00   O
    O037  1.0    0.645079    0.630841    0.292470  Uiso   1.00   O
    O038  1.0    0.150693    0.925632    0.291908  Uiso   1.00   O
    O039  1.0    0.290636    0.115757    0.320350  Uiso   1.00   O
    O040  1.0    0.797392    0.426708    0.319418  Uiso   1.00   O
    O041  1.0    0.873657    0.914402    0.325359  Uiso   1.00   O
    O042  1.0    0.029904    0.102786    0.344940  Uiso   1.00   O
    O043  1.0    0.581231    0.375013    0.344019  Uiso   1.00   O
    O044  1.0    0.605373    0.872313    0.358965  Uiso   1.00   O
    O045  1.0    0.485101    0.678831    0.183303  Uiso   1.00   O
    H001  1.0    0.738860    0.641820    0.038260  Uiso   1.00   H
    H002  1.0    0.648360    0.621710    0.159790  Uiso   1.00   H
    H003  1.0    0.536510    0.900270    0.015110  Uiso   1.00   H
    H004  1.0    0.538110    0.822290    0.143570  Uiso   1.00   H
    H005  1.0    0.481810    0.194630    0.069730  Uiso   1.00   H
    H006  1.0    0.388081    0.217366    0.193835  Uiso   1.00   H
    H007  1.0    0.070360    0.384250    0.082590  Uiso   1.00   H
    H008  1.0    0.988462    0.392503    0.207689  Uiso   1.00   H
    H009  1.0    0.394468    0.697166    0.178145  Uiso   1.00   H
    H010  1.0    0.500409    0.685212    0.223534  Uiso   1.00   H
    H011  1.0    0.269712    0.210585    0.326523  Uiso   1.00   H
