# Supplementary material for: Tunnel-structured IrOx unlocks catalytic efficiency in proton exchange membrane water electrolyzers
Source: Nat Commun. 2025 Aug 15;16:7608. doi: 10.1038/s41467-025-62861-0 (PMC12356887; doi:10.1038/s41467-025-62861-0)
Supplement: Supplementary file 3 — Supplementary Data 1 [file 41467_2025_62861_MOESM3_ESM.zip › Supplementary_Data_1/slab/activity/inner_water_slab/3x3-011-OOH.txt]

data_created_by_vaspkit_code
_audit_creation_date          Sat May 10 11:02:44 2025
_pd_phase_name                     'CIF files'
_cell_length_a                    10.67210000
_cell_length_b                    10.13870000
_cell_length_c                    24.03890000
_cell_angle_alpha                     90.0000
_cell_angle_beta                      90.0000
_cell_angle_gamma                     84.9807
_symmetry_space_group_name_H-M           'P 1'
_symmetry_Int_Tables_number            1
loop_
_symmetry_equiv_pos_as_xyz
    'x, y, z'
loop_
   _atom_site_label
   _atom_site_occupancy
   _atom_site_fract_x
   _atom_site_fract_y
   _atom_site_fract_z
   _atom_site_thermal_displace_type
   _atom_site_U_iso_or_equiv
   _atom_site_type_symbol
   Ir001  1.0    0.158410    0.008160    0.020280  Uiso   1.00  Ir
   Ir002  1.0    0.889580    0.234490    0.052950  Uiso   1.00  Ir
   Ir003  1.0    0.925140    0.782580    0.057970  Uiso   1.00  Ir
   Ir004  1.0    0.656300    0.008900    0.090640  Uiso   1.00  Ir
   Ir005  1.0    0.361040    0.012800    0.119570  Uiso   1.00  Ir
   Ir006  1.0    0.861040    0.512800    0.119570  Uiso   1.00  Ir
   Ir007  1.0    0.065770    0.016690    0.148500  Uiso   1.00  Ir
   Ir008  1.0    0.796930    0.243020    0.181170  Uiso   1.00  Ir
   Ir009  1.0    0.832500    0.791110    0.186190  Uiso   1.00  Ir
   Ir010  1.0    0.569456    0.019127    0.219861  Uiso   1.00  Ir
   Ir011  1.0    0.265257    0.024021    0.245521  Uiso   1.00  Ir
   Ir012  1.0    0.769421    0.519615    0.248150  Uiso   1.00  Ir
   Ir013  1.0    0.973060    0.018351    0.275945  Uiso   1.00  Ir
   Ir014  1.0    0.703607    0.254923    0.311268  Uiso   1.00  Ir
   Ir015  1.0    0.744882    0.799234    0.312452  Uiso   1.00  Ir
   Ir016  1.0    0.474198    0.009389    0.347863  Uiso   1.00  Ir
   Ir017  1.0    0.166155   -0.009738    0.374397  Uiso   1.00  Ir
   Ir018  1.0    0.663024    0.536614    0.373123  Uiso   1.00  Ir
    O001  1.0    0.106018    0.852111    0.403424  Uiso   1.00   O
    O002  1.0    0.192828    0.118448    0.421929  Uiso   1.00   O
    O003  1.0    0.346255    0.912782    0.378256  Uiso   1.00   O
    O004  1.0    0.498212    0.138694    0.393593  Uiso   1.00   O
    O005  1.0    0.779188    0.158289    0.364033  Uiso   1.00   O
    O006  1.0    0.515111    0.610315    0.390427  Uiso   1.00   O
    O007  1.0    0.743496    0.445831    0.426694  Uiso   1.00   O
    O008  1.0    0.770868    0.677309    0.376542  Uiso   1.00   O
    O009  1.0    0.014900    0.137980    0.000000  Uiso   1.00   O
    O010  1.0    0.045150    0.672940    0.004270  Uiso   1.00   O
    O011  1.0    0.627290    0.910430    0.015880  Uiso   1.00   O
    O012  1.0    0.756270    0.110600    0.034110  Uiso   1.00   O
    O013  1.0    0.828200    0.613470    0.044270  Uiso   1.00   O
    O014  1.0    0.330650    0.918710    0.044620  Uiso   1.00   O
    O015  1.0    0.484070    0.098350    0.066300  Uiso   1.00   O
    O016  1.0    0.986520    0.403600    0.066640  Uiso   1.00   O
    O017  1.0    0.058440    0.906470    0.076810  Uiso   1.00   O
    O018  1.0    0.187430    0.106630    0.095040  Uiso   1.00   O
    O019  1.0    0.769570    0.344120    0.106640  Uiso   1.00   O
    O020  1.0    0.799810    0.879090    0.110920  Uiso   1.00   O
    O021  1.0    0.922260    0.146510    0.128220  Uiso   1.00   O
    O022  1.0    0.952500    0.681470    0.132490  Uiso   1.00   O
    O023  1.0    0.534640    0.918960    0.144100  Uiso   1.00   O
    O024  1.0    0.663630    0.119130    0.162330  Uiso   1.00   O
    O025  1.0    0.735560    0.622000    0.172490  Uiso   1.00   O
    O026  1.0    0.238010    0.927240    0.172840  Uiso   1.00   O
    O027  1.0    0.394366    0.120583    0.195429  Uiso   1.00   O
    O028  1.0    0.901400    0.408800    0.194950  Uiso   1.00   O
    O029  1.0    0.955836    0.921916    0.202284  Uiso   1.00   O
    O030  1.0    0.092497    0.110349    0.222884  Uiso   1.00   O
    O031  1.0    0.683803    0.349176    0.234464  Uiso   1.00   O
    O032  1.0    0.707921    0.888635    0.239130  Uiso   1.00   O
    O033  1.0    0.835246    0.155367    0.256154  Uiso   1.00   O
    O034  1.0    0.860050    0.686693    0.259074  Uiso   1.00   O
    O035  1.0    0.440861    0.940754    0.269763  Uiso   1.00   O
    O036  1.0    0.581459    0.123788    0.290185  Uiso   1.00   O
    O037  1.0    0.644795    0.630398    0.292468  Uiso   1.00   O
    O038  1.0    0.149603    0.926357    0.292270  Uiso   1.00   O
    O039  1.0    0.291292    0.117753    0.318340  Uiso   1.00   O
    O040  1.0    0.797107    0.426436    0.319383  Uiso   1.00   O
    O041  1.0    0.873455    0.913504    0.325288  Uiso   1.00   O
    O042  1.0    0.027055    0.102300    0.345131  Uiso   1.00   O
    O043  1.0    0.581338    0.374455    0.344139  Uiso   1.00   O
    O044  1.0    0.605245    0.872277    0.358401  Uiso   1.00   O
    O045  1.0    0.485101    0.678831    0.183303  Uiso   1.00   O
    O046  1.0    0.269666    0.264437    0.316192  Uiso   1.00   O
    H001  1.0    0.738860    0.641820    0.038260  Uiso   1.00   H
    H002  1.0    0.648360    0.621710    0.159790  Uiso   1.00   H
    H003  1.0    0.536510    0.900270    0.015110  Uiso   1.00   H
    H004  1.0    0.538110    0.822290    0.143570  Uiso   1.00   H
    H005  1.0    0.481810    0.194630    0.069730  Uiso   1.00   H
    H006  1.0    0.386367    0.217360    0.196066  Uiso   1.00   H
    H007  1.0    0.070360    0.384250    0.082590  Uiso   1.00   H
    H008  1.0    0.988253    0.392736    0.208112  Uiso   1.00   H
    H009  1.0    0.394468    0.697166    0.178145  Uiso   1.00   H
    H010  1.0    0.500187    0.684659    0.223565  Uiso   1.00   H
    H011  1.0    0.291099    0.285084    0.355023  Uiso   1.00   H
