# Supplementary material for: Tunnel-structured IrOx unlocks catalytic efficiency in proton exchange membrane water electrolyzers
Source: Nat Commun. 2025 Aug 15;16:7608. doi: 10.1038/s41467-025-62861-0 (PMC12356887; doi:10.1038/s41467-025-62861-0)
Supplement: Supplementary file 3 — Supplementary Data 1 [file 41467_2025_62861_MOESM3_ESM.zip › Supplementary_Data_1/slab/activity/inner_water_slab/3x3-110-O.txt]

data_created_by_vaspkit_code
_audit_creation_date          Sat May 10 11:02:44 2025
_pd_phase_name                     'CIF files'
_cell_length_a                    13.68510000
_cell_length_b                     3.23580000
_cell_length_c                    29.63870000
_cell_angle_alpha                     90.0000
_cell_angle_beta                      90.0000
_cell_angle_gamma                     90.0000
_symmetry_space_group_name_H-M           'P 1'
_symmetry_Int_Tables_number            1
loop_
_symmetry_equiv_pos_as_xyz
    'x, y, z'
loop_
   _atom_site_label
   _atom_site_occupancy
   _atom_site_fract_x
   _atom_site_fract_y
   _atom_site_fract_z
   _atom_site_thermal_displace_type
   _atom_site_U_iso_or_equiv
   _atom_site_type_symbol
   Ir001  1.0    0.122510    0.000000    0.046100  Uiso   1.00  Ir
   Ir002  1.0    0.887780    0.500000    0.051440  Uiso   1.00  Ir
   Ir003  1.0    0.749160    0.000000    0.120390  Uiso   1.00  Ir
   Ir004  1.0    0.249160    0.500000    0.120390  Uiso   1.00  Ir
   Ir005  1.0    0.610540    0.500000    0.189340  Uiso   1.00  Ir
   Ir006  1.0    0.375810    0.000000    0.194680  Uiso   1.00  Ir
   Ir007  1.0    0.621967    0.998156    0.296588  Uiso   1.00  Ir
   Ir008  1.0    0.391748    0.499455    0.303520  Uiso   1.00  Ir
   Ir009  1.0    0.242709    0.000077    0.368661  Uiso   1.00  Ir
   Ir010  1.0    0.755537    0.499162    0.369152  Uiso   1.00  Ir
   Ir011  1.0    0.104100    0.500092    0.434175  Uiso   1.00  Ir
   Ir012  1.0    0.872482   -0.000092    0.445055  Uiso   1.00  Ir
    O001  1.0    0.847181    0.000730    0.503464  Uiso   1.00   O
    O002  1.0    0.864890    0.000000    0.009780  Uiso   1.00   O
    O003  1.0    0.032490    0.500000    0.044600  Uiso   1.00   O
    O004  1.0    0.216110    0.500000    0.052390  Uiso   1.00   O
    O005  1.0    0.747170    0.500000    0.076430  Uiso   1.00   O
    O006  1.0    0.892720    0.000000    0.096120  Uiso   1.00   O
    O007  1.0    0.152730    0.000000    0.115720  Uiso   1.00   O
    O008  1.0    0.345590    0.000000    0.125060  Uiso   1.00   O
    O009  1.0    0.605600    0.000000    0.144650  Uiso   1.00   O
    O010  1.0    0.751150    0.500000    0.164340  Uiso   1.00   O
    O011  1.0    0.282210    0.500000    0.188380  Uiso   1.00   O
    O012  1.0    0.465830    0.500000    0.196170  Uiso   1.00   O
    O013  1.0    0.619677   -0.000270    0.230071  Uiso   1.00   O
    O014  1.0    0.376757   -0.000348    0.262068  Uiso   1.00   O
    O015  1.0    0.534519    0.498260    0.303135  Uiso   1.00   O
    O016  1.0    0.721508    0.497113    0.298060  Uiso   1.00   O
    O017  1.0    0.241096    0.500136    0.322136  Uiso   1.00   O
    O018  1.0    0.383874   -0.000355    0.346080  Uiso   1.00   O
    O019  1.0    0.664581    0.998871    0.362017  Uiso   1.00   O
    O020  1.0    0.844227    0.999668    0.377850  Uiso   1.00   O
    O021  1.0    0.101369    0.000020    0.390384  Uiso   1.00   O
    O022  1.0    0.243179    0.500093    0.410339  Uiso   1.00   O
    O023  1.0    0.777508    0.499983    0.435553  Uiso   1.00   O
    O024  1.0    0.960400    0.500065    0.442233  Uiso   1.00   O
    O025  1.0    0.120034    0.000005    0.471832  Uiso   1.00   O
    O026  1.0    0.905187    0.536206    0.252384  Uiso   1.00   O
    O027  1.0    0.517626    0.530791    0.063090  Uiso   1.00   O
    H001  1.0    0.186763    0.499837    0.300720  Uiso   1.00   H
    H002  1.0    0.097620    0.000000    0.137270  Uiso   1.00   H
    H003  1.0    0.227410    0.500000    0.209560  Uiso   1.00   H
    H004  1.0    0.946340    0.000000    0.118080  Uiso   1.00   H
    H005  1.0    0.804800    0.500000    0.186140  Uiso   1.00   H
    H006  1.0    0.775319    0.490375    0.276008  Uiso   1.00   H
    H007  1.0    0.920315    0.783087    0.270332  Uiso   1.00   H
    H008  1.0    0.953685    0.537474    0.227982  Uiso   1.00   H
    H009  1.0    0.496463    0.811398    0.070658  Uiso   1.00   H
    H010  1.0    0.582170    0.568977    0.049958  Uiso   1.00   H
