# Supplementary material for: Tunnel-structured IrOx unlocks catalytic efficiency in proton exchange membrane water electrolyzers
Source: Nat Commun. 2025 Aug 15;16:7608. doi: 10.1038/s41467-025-62861-0 (PMC12356887; doi:10.1038/s41467-025-62861-0)
Supplement: Supplementary file 7 — Source Data [file 41467_2025_62861_MOESM7_ESM.xlsx]

## Sheet: 2a
2x2 pH/K	0.0001	0.0002	0.0005	0.0007	0.001	0.002	0.005	0.007	0.01	0.02	0.05	0.07	0.1	0.2	0.5	0.7	1	2	5	7	10	100
16	0.14226	0.16018	0.18387	0.19256	0.20178	0.2197	0.24339	0.25209	0.26131	0.27922	0.30291	0.31161	0.32083	0.33875	0.36243	0.37113	0.38035	0.39827	0.42195	0.43065	0.43987	0.49939
15	0.08274	0.10066	0.12434	0.13304	0.14226	0.16018	0.18387	0.19256	0.20178	0.2197	0.24339	0.25209	0.26131	0.27922	0.30291	0.31161	0.32083	0.33875	0.36243	0.37113	0.38035	0.43987
14	0.02322	0.04114	0.06482	0.07352	0.08274	0.10066	0.12434	0.13304	0.14226	0.16018	0.18387	0.19256	0.20178	0.2197	0.24339	0.25209	0.26131	0.27922	0.30291	0.31161	0.32083	0.38035
13	-0.0363	-0.01839	0.0053	0.014	0.02322	0.04114	0.06482	0.07352	0.08274	0.10066	0.12434	0.13304	0.14226	0.16018	0.18387	0.19256	0.20178	0.2197	0.24339	0.25209	0.26131	0.32083
12	-0.09583	-0.07791	-0.05422	-0.04552	-0.0363	-0.01839	0.0053	0.014	0.02322	0.04114	0.06482	0.07352	0.08274	0.10066	0.12434	0.13304	0.14226	0.16018	0.18387	0.19256	0.20178	0.26131
11	-0.15535	-0.13743	-0.11374	-0.10505	-0.09583	-0.07791	-0.05422	-0.04552	-0.0363	-0.01839	0.0053	0.014	0.02322	0.04114	0.06482	0.07352	0.08274	0.10066	0.12434	0.13304	0.14226	0.20178
10	-0.21487	-0.19695	-0.17327	-0.16457	-0.15535	-0.13743	-0.11374	-0.10505	-0.09583	-0.07791	-0.05422	-0.04552	-0.0363	-0.01839	0.0053	0.014	0.02322	0.04114	0.06482	0.07352	0.08274	0.14226
9	-0.27439	-0.25647	-0.23279	-0.22409	-0.21487	-0.19695	-0.17327	-0.16457	-0.15535	-0.13743	-0.11374	-0.10505	-0.09583	-0.07791	-0.05422	-0.04552	-0.0363	-0.01839	0.0053	0.014	0.02322	0.08274
8	-0.33391	-0.31599	-0.29231	-0.28361	-0.27439	-0.25647	-0.23279	-0.22409	-0.21487	-0.19695	-0.17327	-0.16457	-0.15535	-0.13743	-0.11374	-0.10505	-0.09583	-0.07791	-0.05422	-0.04552	-0.0363	0.02322
7	-0.39343	-0.37552	-0.35183	-0.34313	-0.33391	-0.31599	-0.29231	-0.28361	-0.27439	-0.25647	-0.23279	-0.22409	-0.21487	-0.19695	-0.17327	-0.16457	-0.15535	-0.13743	-0.11374	-0.10505	-0.09583	-0.0363
6	-0.45296	-0.43504	-0.41135	-0.40265	-0.39343	-0.37552	-0.35183	-0.34313	-0.33391	-0.31599	-0.29231	-0.28361	-0.27439	-0.25647	-0.23279	-0.22409	-0.21487	-0.19695	-0.17327	-0.16457	-0.15535	-0.09583
5	-0.51248	-0.49456	-0.47087	-0.46218	-0.45296	-0.43504	-0.41135	-0.40265	-0.39343	-0.37552	-0.35183	-0.34313	-0.33391	-0.31599	-0.29231	-0.28361	-0.27439	-0.25647	-0.23279	-0.22409	-0.21487	-0.15535
4.60206	-0.53616	-0.51825	-0.49456	-0.48586	-0.47664	-0.45872	-0.43504	-0.42634	-0.41712	-0.3992	-0.37552	-0.36682	-0.3576	-0.33968	-0.31599	-0.3073	-0.29808	-0.28016	-0.25647	-0.24778	-0.23856	-0.17903
4.39794	-0.54831	-0.5304	-0.50671	-0.49801	-0.48879	-0.47087	-0.44719	-0.43849	-0.42927	-0.41135	-0.38767	-0.37897	-0.36975	-0.35183	-0.32814	-0.31945	-0.31023	-0.29231	-0.26862	-0.25992	-0.2507	-0.19118
4.25964	-0.55655	-0.53863	-0.51494	-0.50624	-0.49702	-0.47911	-0.45542	-0.44672	-0.4375	-0.41958	-0.3959	-0.3872	-0.37798	-0.36006	-0.33638	-0.32768	-0.31846	-0.30054	-0.27685	-0.26816	-0.25894	-0.19941
4.1549	-0.56278	-0.54486	-0.52118	-0.51248	-0.50326	-0.48534	-0.46165	-0.45296	-0.44374	-0.42582	-0.40213	-0.39343	-0.38421	-0.3663	-0.34261	-0.33391	-0.32469	-0.30677	-0.28309	-0.27439	-0.26517	-0.20565
4.07058	-0.5678	-0.54988	-0.52619	-0.5175	-0.50828	-0.49036	-0.46667	-0.45798	-0.44876	-0.43084	-0.40715	-0.39845	-0.38923	-0.37132	-0.34763	-0.33893	-0.32971	-0.31179	-0.28811	-0.27941	-0.27019	-0.21067
4	-0.572	-0.55408	-0.5304	-0.5217	-0.51248	-0.49456	-0.47087	-0.46218	-0.45296	-0.43504	-0.41135	-0.40265	-0.39343	-0.37552	-0.35183	-0.34313	-0.33391	-0.31599	-0.29231	-0.28361	-0.27439	-0.21487
3.60206	-0.59569	-0.57777	-0.55408	-0.54538	-0.53616	-0.51825	-0.49456	-0.48586	-0.47664	-0.45872	-0.43504	-0.42634	-0.41712	-0.3992	-0.37552	-0.36682	-0.3576	-0.33968	-0.31599	-0.3073	-0.29808	-0.23856
3.39794	-0.60784	-0.58992	-0.56623	-0.55753	-0.54831	-0.5304	-0.50671	-0.49801	-0.48879	-0.47087	-0.44719	-0.43849	-0.42927	-0.41135	-0.38767	-0.37897	-0.36975	-0.35183	-0.32814	-0.31945	-0.31023	-0.2507
3.25964	-0.61607	-0.59815	-0.57446	-0.56577	-0.55655	-0.53863	-0.51494	-0.50624	-0.49702	-0.47911	-0.45542	-0.44672	-0.4375	-0.41958	-0.3959	-0.3872	-0.37798	-0.36006	-0.33638	-0.32768	-0.31846	-0.25894
3.1549	-0.6223	-0.60438	-0.5807	-0.572	-0.56278	-0.54486	-0.52118	-0.51248	-0.50326	-0.48534	-0.46165	-0.45296	-0.44374	-0.42582	-0.40213	-0.39343	-0.38421	-0.3663	-0.34261	-0.33391	-0.32469	-0.26517
3.07058	-0.62732	-0.6094	-0.58572	-0.57702	-0.5678	-0.54988	-0.52619	-0.5175	-0.50828	-0.49036	-0.46667	-0.45798	-0.44876	-0.43084	-0.40715	-0.39845	-0.38923	-0.37132	-0.34763	-0.33893	-0.32971	-0.27019
3	-0.63152	-0.6136	-0.58992	-0.58122	-0.572	-0.55408	-0.5304	-0.5217	-0.51248	-0.49456	-0.47087	-0.46218	-0.45296	-0.43504	-0.41135	-0.40265	-0.39343	-0.37552	-0.35183	-0.34313	-0.33391	-0.27439
2.60206	-0.65521	-0.63729	-0.6136	-0.60491	-0.59569	-0.57777	-0.55408	-0.54538	-0.53616	-0.51825	-0.49456	-0.48586	-0.47664	-0.45872	-0.43504	-0.42634	-0.41712	-0.3992	-0.37552	-0.36682	-0.3576	-0.29808
2.39794	-0.66736	-0.64944	-0.62575	-0.61706	-0.60784	-0.58992	-0.56623	-0.55753	-0.54831	-0.5304	-0.50671	-0.49801	-0.48879	-0.47087	-0.44719	-0.43849	-0.42927	-0.41135	-0.38767	-0.37897	-0.36975	-0.31023
2.25964	-0.67559	-0.65767	-0.63399	-0.62529	-0.61607	-0.59815	-0.57446	-0.56577	-0.55655	-0.53863	-0.51494	-0.50624	-0.49702	-0.47911	-0.45542	-0.44672	-0.4375	-0.41958	-0.3959	-0.3872	-0.37798	-0.31846
2.1549	-0.68182	-0.66391	-0.64022	-0.63152	-0.6223	-0.60438	-0.5807	-0.572	-0.56278	-0.54486	-0.52118	-0.51248	-0.50326	-0.48534	-0.46165	-0.45296	-0.44374	-0.42582	-0.40213	-0.39343	-0.38421	-0.32469
2.07058	-0.68684	-0.66892	-0.64524	-0.63654	-0.62732	-0.6094	-0.58572	-0.57702	-0.5678	-0.54988	-0.52619	-0.5175	-0.50828	-0.49036	-0.46667	-0.45798	-0.44876	-0.43084	-0.40715	-0.39845	-0.38923	-0.32971
2	-0.69104	-0.67313	-0.64944	-0.64074	-0.63152	-0.6136	-0.58992	-0.58122	-0.572	-0.55408	-0.5304	-0.5217	-0.51248	-0.49456	-0.47087	-0.46218	-0.45296	-0.43504	-0.41135	-0.40265	-0.39343	-0.33391
1.60206	-0.71473	-0.69681	-0.67313	-0.66443	-0.65521	-0.63729	-0.6136	-0.60491	-0.59569	-0.57777	-0.55408	-0.54538	-0.53616	-0.51825	-0.49456	-0.48586	-0.47664	-0.45872	-0.43504	-0.42634	-0.41712	-0.3576
1.39794	-0.72688	-0.70896	-0.68528	-0.67658	-0.66736	-0.64944	-0.62575	-0.61706	-0.60784	-0.58992	-0.56623	-0.55753	-0.54831	-0.5304	-0.50671	-0.49801	-0.48879	-0.47087	-0.44719	-0.43849	-0.42927	-0.36975
1.25964	-0.73511	-0.71719	-0.69351	-0.68481	-0.67559	-0.65767	-0.63399	-0.62529	-0.61607	-0.59815	-0.57446	-0.56577	-0.55655	-0.53863	-0.51494	-0.50624	-0.49702	-0.47911	-0.45542	-0.44672	-0.4375	-0.37798
1.1549	-0.74135	-0.72343	-0.69974	-0.69104	-0.68182	-0.66391	-0.64022	-0.63152	-0.6223	-0.60438	-0.5807	-0.572	-0.56278	-0.54486	-0.52118	-0.51248	-0.50326	-0.48534	-0.46165	-0.45296	-0.44374	-0.38421
1.07058	-0.74636	-0.72845	-0.70476	-0.69606	-0.68684	-0.66892	-0.64524	-0.63654	-0.62732	-0.6094	-0.58572	-0.57702	-0.5678	-0.54988	-0.52619	-0.5175	-0.50828	-0.49036	-0.46667	-0.45798	-0.44876	-0.38923
1	-0.75057	-0.73265	-0.70896	-0.70026	-0.69104	-0.67313	-0.64944	-0.64074	-0.63152	-0.6136	-0.58992	-0.58122	-0.572	-0.55408	-0.5304	-0.5217	-0.51248	-0.49456	-0.47087	-0.46218	-0.45296	-0.39343
0.60206	-0.77425	-0.75633	-0.73265	-0.72395	-0.71473	-0.69681	-0.67313	-0.66443	-0.65521	-0.63729	-0.6136	-0.60491	-0.59569	-0.57777	-0.55408	-0.54538	-0.53616	-0.51825	-0.49456	-0.48586	-0.47664	-0.41712
0.39794	-0.7864	-0.76848	-0.7448	-0.7361	-0.72688	-0.70896	-0.68528	-0.67658	-0.66736	-0.64944	-0.62575	-0.61706	-0.60784	-0.58992	-0.56623	-0.55753	-0.54831	-0.5304	-0.50671	-0.49801	-0.48879	-0.42927
0.25964	-0.79463	-0.77672	-0.75303	-0.74433	-0.73511	-0.71719	-0.69351	-0.68481	-0.67559	-0.65767	-0.63399	-0.62529	-0.61607	-0.59815	-0.57446	-0.56577	-0.55655	-0.53863	-0.51494	-0.50624	-0.49702	-0.4375
0.1549	-0.80087	-0.78295	-0.75926	-0.75057	-0.74135	-0.72343	-0.69974	-0.69104	-0.68182	-0.66391	-0.64022	-0.63152	-0.6223	-0.60438	-0.5807	-0.572	-0.56278	-0.54486	-0.52118	-0.51248	-0.50326	-0.44374
0.07058	-0.80589	-0.78797	-0.76428	-0.75558	-0.74636	-0.72845	-0.70476	-0.69606	-0.68684	-0.66892	-0.64524	-0.63654	-0.62732	-0.6094	-0.58572	-0.57702	-0.5678	-0.54988	-0.52619	-0.5175	-0.50828	-0.44876
0	-0.81009	-0.79217	-0.76848	-0.75979	-0.75057	-0.73265	-0.70896	-0.70026	-0.69104	-0.67313	-0.64944	-0.64074	-0.63152	-0.6136	-0.58992	-0.58122	-0.572	-0.55408	-0.5304	-0.5217	-0.51248	-0.45296

## Sheet: 2b
2x2-001的布拜图方程

## Sheet: 3b
(hkl)	Species	ML	equation
(001)	O*	1	y=-8x+7.9351
	OH*	1	y=-4x+2.9612
	O*+OH*	0.25O*+0.75OH*	y=-5x+4.2536
		0.5O*+0.5OH*	y=-6x+5.4225
		0.75O*+0.25OH*	y=-7x+6.6438

## Sheet: 4h
400℃/nm	500℃/nm	600℃/nm	700℃/nm
100	190	400	510
80	250	450	730
90	330	520	520
130	280	340	690
120	420	560	370
80	190	370	660
120	240	460	630
120	230	450	630
110	270	360	610
90	320	540	580
80	190	330	630
100	310	430	530
70	250	280	620
110	320	360	600
130	300	370	610
120	280	520	690
130	380	360	560
150	210	370	600
140	290	560	590
120	390	350	760
110	240	470	860
100	190	480	440
110	360	470	910
130	450	520	540
110	330	380	580
90	240	340	470
110	330	440	820
100	270	370	730
130	380	350	550
110	270	470	720
130	340	340	430
130	260	330	890
60	380	370	730
120	170	720	520
110	320	560	740
130	220	510	590
120	310	800	630
110	200	550	560
110	280	650	800
110	220	380	830
90	220	630	710
80	140	450	710
100	210	650	640
100	330	420	830
120	270	450	580
90	280	430	600
110	310	550	1020
120	220	430	740
100	300	400	680
90	320	320	740
110	210	320	680
120	180	410	560
110	360	390	640
70	350	350	680
90	360	410	560
120	200	690	470
100	190	470	640
120	220	480	440
120	360	590	560
100	410	520	460
120	160	430	480
120	400	560	560
100	290	550	480
110	190	290	590
100	220	300	420
100	210	490	680
90	290	420	450
100	420	450	720
110	200	400	650
100	280	380	580
100	180	370	530
90	260	360	590
80	250	410	460
100	220	360	560
90	320	470	540
90	210	590	600
100	330	350	560
80	270	690	620
100	270	480	730
100	400	450	790
70	330	590	610
90	360	380	650
80	180	370	610
80	160	630	480
70	180	380	450
60	200	460	740
70	230	490	580
60	350	390	710
60	290	430	850
60	300	460	750
50	340	470	970
70	390	550	740
60	290	350	680
80	180	420	740
60	390	560	560
70	300	410	650
50	180	350	390
50	240	470	670
60	230	410	750
80	--	460	670
80	150	420	680
90	380	580	450
80	350	540	420
70	480	380	510
80	210	480	720
50	230	530	540
100	220	570	1030
110	220	570	560
110	400	680	390
100	320	770	510
130	270	700	460
150	400	490	570
110	230	520	490
100	300	540	620
120	480	480	690
80	190	360	650
70	430	430	430
110	200	470	600
80	340	370	590
60	390	390	1000
80	390	380	420
90	490	550	510
90	410	390	450
120	250	340	530
80	190	830	540
100	300	540	450
90	320	520	510
70	250	260	810
130	310	290	1110
90	280	280	410
70	300	460	590
80	390	580	940
130	350	430	610
90	360	680	740
90	460	580	860
80	400	400	620
120	180	390	510
100	250	300	510
110	290	490	710
130	180	590	540
90	170	680	500
90	300	510	690
110	180	640	780
70	280	610	580
90	330	610	860
100	270	470	880
90	340	390	350
60	240	400	1080
70	220	550	550
60	170	440	510
110	310	400	390
140	400	430	390
70	320	400	380
80	340	290	400
80	260	340	410
80	180	590	560
90	210	600	500
80	160	480	390
90	240	370	630
120	280	370	380
60	270	290	1060
70	230	480	380
70	360	460	940
100	130	280	580
70	310	350	640
80	240	390	1090
100	150	500	790
100	220	540	760
100	160	470	790
90	130	390	610
100	110	510	900
100	150	500	500
150	430	630	390
60	280	810	880
80	340	300	460
100	410	560	340
70	180	760	670
110	340	630	590
90	210	470	930
70	380	270	600
80	290	590	530
110	370	670	830
100	180	300	530
110	280	370	350
150	220	280	540
70	180	870	430
90	230	260	720
120	240	450	1100
100	150	330	510
90	220	350	1050
100	240	460	1010
90	260	330	970
100	170	470	890
110	150	280	810
130	130	310	870
110	240	760	820
100	290	670	650
60	180	230	840
50	200	440	1030
90	230	440	910

## Sheet: 4i
400℃/nm	500℃/nm	600℃/nm	700℃/nm
10.24	4.55	7.34	13.71
7.59	4.67	7.86	11.76
9.04	4.64	7.98	11.6
7.71	8.76	10.65	16.1
8.23	8.83	9.08	12.1
3.83	6.39	7.32	9.78
5.65	6.19	8.1	11.6
8.34	5.94	6.57	12.96
7.66	4.38	7.62	13.5
4.78	5.33	7.8	9.89
6.13	4.53	6.53	15.8
4.54	5.19	6.87	11.4
4.15	8.86	5.81	14.31
5.56	5.86	6.89	15.78
4.1	5.73	6.24	13.16
3.6	5.25	8.39	12.3
4.48	6.17	6.88	12.57
8.73	7.04	7.54	11.78
5.95	5.62	17.8	8.74
5.2	6.29	11.16	10.75
7.25	6.55	8.48	21.81
5.8	7.51	6.87	14.86
5.06	6.21	8.64	11.89
4.85	6.26	7.05	16.61
8.06	6.45	6.87	13.15
4.73	6.77	6.45	10.76
4.32	5.46	6.86	15.23
5.67	7.53	8.78	13.26
4.66	6.67	7.87	11.5
5.37	5.25	7.86	14.56
4.07	9.08	6.87	10.95
10.2	6.23	6.89	10.55
9.13	6.64	5.68	14.47
7.29	5.47	6.8	11.34
6.14	6.18	8.12	11.78
7.68	7.33	6.78	12.02
5.31	6.9	6.78	10.46
7.12	5.34	6.68	11.61
7.68	5.99	7.65	11.65
6.46	5.73	6.65	11.6
8.35	6.34	8.89	14.74
4.8	5.09	8.87	12.88
7.1	6.72	7.82	16.89
6.12	5.71	9.37	11.43
8.44	8.4	8.84	12.27
4.67	7.28	7.03	11.33
4.12	5.31	9.12	11.2
3.89	9.86	8.6	13.47
5.43	6.97	6.8	16.2
5.58	6.56	6.89	13.9
7.89	7.49	6.23	16.2
4.8	5.54	8.86	10.8
5.89	5.08	6.93	13.22
7.92	6.63	10.4	15.67
5.43	7.26	8.23	15.92
5.38	6.82	7.68	14.53
5.86	5.93	8.01	18.04
5.45	6.68	7.36	14.19
5.82	5.06	8.56	12.38
7.03	4.64	7.35	9.72
5	4.54	7.63	11.63
5.24	5	7.68	12.84
6.12	5.68	7.59	12.85
5.51	4.98	13.45	13.2
6.81	5.91	7.89	9.17
7.76	6.36	7.96	13.21
4.78	5.45	9.78	13.37
4.68	6.21	10.97	10.4
4.58	6.47	8.67	14.7
5.34	5.23	9.89	12.46
3.55	4.66	9.98	10.62
7.16	4.88	9.72	11
5.6	5.54	8.67	13.59
5.82	5.96	9.8	11.85
8.12	4.94	8.9	11.85
6.71	7.33	11.68	9.83
5.73	6.08	8.6	9.69
5.19	4.95	8.76	11.86
8.43	5.27	8.45	10.34
6.12	4.87	8.28	10.95
5.12	5.6	7.36	10.93
7.88	5.67	8.34	11.67
8.13	4.8	7.89	8.67
6.34	5.08	6.89	10.73
4.65	5.82	6.3	13.6
7.04	7.33	6.67	9.81
5.03	6.49	7.65	9.23
6.61	6.76	7.68	11.41
3.96	7.88	6.78	12.12
7.42	7.29	6.52	14.48
7.08	5.35	7.89	15.08
5.47	8.24	12.34	12.61
5.09	5.85	13.4	12.31
6.49	5.66	12.87	12.57
6.12	7.46	12.67	19.8
5.2	10.27	8.89	11.57
4.68	7.88	6.39	12.51
5.78	9.46	6.68	9.24
5.76	5.93	5.86	13.2
3.6	6.3	6.86	11.19
6.84	6.69	8.1	10.91
7.26	6.46	8.21	11.84
5.15	6.85	11.49	8.76
6.67	5.61	8.23	12.16
4.91	7.47	6.79	11.57
6.95	8.63	6.26	10.49
5.43	6.05	11.33	14.84
5.07	7.33	9.53	10.21
4.88	7.95	11.56	11.38
4	6.14	9.41	7.96
5.34	6.6	11.71	13.81
4.96	5.56	8.39	7.89
3.91	5.82	14.51	6.09
4.63	6.41	9.04	11.05
8.3	6.82	10.56	13.02
8.01	4.24	11.07	10.27
6.62	5.61	12.91	9.86
5.45	6.52	12.46	10.75
3.69	4.37	11.07	9.04
3.86	5.56	8.27	7.38
4.98	6.46	9.32	12.16
5.35	5.32	7.94	9.65
4.74	6.52	7.36	11.1
4.42	7.92	10.71	8.24
5.29	9.57	10.11	9.13
5.26	5.32	9.06	8.98
5.51	6.26	7.06	15.66
4.24	4.31	8.48	6.71
6.95	5.95	11.12	8
6.41	5.75	11.27	8
5.78	5.18	6.91	10.6
8.73	7.07	5.68	8.57
7.04	7.58	8.48	9.7
5.86	7.67	8.05	11.76
7.34	7.33	8.88	12.58
6.13	5.15	8.2	7.53
7.34	7.3	7.22	11.1
6.22	6.92	10.35	8.57
8.73	4.5	8.2	14.24
6.95	5.37	7.34	10.06
5.98	8.32	8.24	10.95
5.61	6.39	12.42	7.45
8.31	6.56	8.95	10.51
3.4	7.48	11.42	7.83
6.76	5.3	8.68	9.54
6.45	5.57	13.31	13.14
4.43	5.23	9.22	11.2
6.84	7.03	9.89	9.47
6.51	6.67	11.18	10.39
3.96	5.56	9.7	15.07
6.13	5.79	9.09	11.24
6.45	5.59	12.14	14.35
4.43	7.71	11.6	13.8
7.46	6.65	8.55	12.11
3.96	6.25	9.25	11.46
6.42	6.55	10.29	13.82
8.22	5.18	6.78	14.16
6.72	3.82	7.27	10.78
5.82	5.18	7.35	10.22
5.25	4.25	7.73	8.34
6.12	5.32	8.39	12.32
4.36	5.61	10.26	13.93
6.36	5.99	6.8	20.5
5.45	3.77	4.42	10.8
5.32	5.99	4.05	8.34
8.58	4.15	7.44	17.41
7.24	6.29	7.35	13.65
6.09	5.4	5.69	13.5
6.13	7.25	7.16	14.23
7.01	5.32	6.33	13.9
9.44	5.78	7.65	11.64
7.66	6.66	10.19	9.53
7.75	5.11	9.85	14.88
7.97	9.57	15.26	12.51
7.97	8.21	4.8	7.49
3.97	8.21	6.65	14.04
7.26	5.21	6.91	10.14
4.76	5.99	10.9	12.2
7.8	8.37	11.14	10.45
8.36	3.86	10.17	15.18
7.31	7.03	10.04	12.64
4.97	5.55	6.59	11.71
4.97	4.59	8.81	11.39
8.81	5.79	8.47	9.49
6.7	5.16	8.34	9.25
6.42	5.68	7.84	11.23
5.27	4.28	12.04	10.95
7.66	4.71	7.84	13.87
5.44	6.49	12.64	14.8
5.53	7.95	17.38	11.07
4.67	5.94	8.06	11.37
4.59	6.77	14.23	11.82
6.18	6.95	12.59	10.93
4.92	7.01	13.26	10.73
6.06	6.29	11.56	10.98
5.76	8.69	11.52	12.65
6.05	5.42	13.15	18.07
3.91	9.22	12.93	6.33
5.22	3.51	13.65	20.32
4.62	8.89	10.46	10.53

## Sheet: 4j
T-IrOx	Aspect ratio (%)	Standard deviation
400℃	15.7543	0.37123
500℃	43.9377	1.131
600℃	52.3481	1.37632
700℃	53.4087	1.3158

## Sheet: 5a
400		500		600		700
E/V	j_geo（mA cm^2）	E/V	j_geo（mA cm^2）	E/V	j_geo（mA cm^2）	E/V	j_geo（mA cm^2）
1.23	-4.7465	1.23	-1.21807	1.23	-0.67521	1.23	-1.25126
1.231	-1.5042	1.231	-0.40812	1.231	-0.16232	1.231	-0.47661
1.232	-0.33431	1.232	-0.11052	1.232	0.01412	1.232	-0.18739
1.233	0.22143	1.233	0.04396	1.233	0.10889	1.233	-0.04556
1.234	0.35602	1.234	0.13053	1.234	0.16457	1.234	0.03224
1.235	0.38445	1.235	0.19146	1.235	0.19594	1.235	0.08272
1.236	0.43459	1.236	0.23866	1.236	0.22703	1.236	0.11941
1.237	0.47647	1.237	0.26723	1.237	0.23936	1.237	0.1423
1.238	0.51681	1.238	0.2923	1.238	0.25504	1.238	0.16317
1.239	0.53838	1.239	0.31008	1.239	0.27115	1.239	0.17983
1.24	0.55742	1.24	0.32857	1.24	0.27129	1.24	0.19426
1.241	0.57703	1.241	0.3465	1.241	0.28501	1.241	0.20686
1.242	0.58109	1.242	0.35028	1.242	0.28936	1.242	0.21331
1.243	0.59132	1.243	0.35784	1.243	0.28894	1.243	0.22031
1.244	0.60112	1.244	0.37227	1.244	0.30392	1.244	0.22717
1.245	0.60966	1.245	0.37801	1.245	0.29902	1.245	0.23221
1.246	0.61975	1.246	0.38235	1.246	0.30322	1.246	0.23655
1.247	0.62493	1.247	0.38936	1.247	0.30966	1.247	0.23782
1.248	0.62731	1.248	0.39748	1.248	0.30588	1.248	0.24552
1.249	0.6388	1.249	0.40084	1.249	0.31527	1.249	0.24874
1.25	0.63585	1.25	0.39804	1.25	0.31541	1.25	0.24804
1.251	0.63655	1.251	0.40952	1.251	0.31359	1.251	0.25042
1.252	0.63669	1.252	0.41331	1.252	0.32185	1.252	0.25448
1.253	0.64328	1.253	0.4084	1.253	0.31485	1.253	0.25602
1.254	0.64062	1.254	0.41176	1.254	0.32479	1.254	0.25784
1.255	0.64356	1.255	0.41779	1.255	0.32339	1.255	0.2584
1.256	0.65014	1.256	0.42059	1.256	0.31905	1.256	0.26162
1.257	0.65588	1.257	0.42283	1.257	0.33151	1.257	0.26499
1.258	0.65238	1.258	0.41751	1.258	0.32017	1.258	0.26513
1.259	0.66078	1.259	0.42759	1.259	0.32647	1.259	0.26331
1.26	0.66261	1.26	0.42857	1.26	0.33067	1.26	0.26723
1.261	0.66331	1.261	0.42675	1.261	0.32311	1.261	0.26905
1.262	0.66162	1.262	0.42857	1.262	0.33221	1.262	0.26961
1.263	0.66275	1.263	0.43053	1.263	0.32535	1.263	0.26933
1.264	0.66429	1.264	0.43151	1.264	0.32969	1.264	0.26891
1.265	0.66653	1.265	0.43235	1.265	0.33403	1.265	0.27297
1.266	0.66092	1.266	0.43165	1.266	0.32311	1.266	0.27353
1.267	0.66134	1.267	0.43711	1.267	0.33501	1.267	0.27367
1.268	0.66975	1.268	0.43908	1.268	0.33095	1.268	0.27395
1.269	0.67157	1.269	0.43137	1.269	0.33095	1.269	0.27577
1.27	0.67283	1.27	0.4416	1.27	0.33445	1.27	0.27745
1.271	0.67087	1.271	0.44174	1.271	0.32969	1.271	0.27689
1.272	0.67689	1.272	0.44076	1.272	0.33585	1.272	0.27605
1.273	0.67801	1.273	0.43824	1.273	0.33585	1.273	0.27927
1.274	0.67451	1.274	0.443	1.274	0.33179	1.274	0.27983
1.275	0.67619	1.275	0.4416	1.275	0.34048	1.275	0.27899
1.276	0.67591	1.276	0.44594	1.276	0.33277	1.276	0.27969
1.277	0.67675	1.277	0.44006	1.277	0.3395	1.277	0.27969
1.278	0.67535	1.278	0.44944	1.278	0.33796	1.278	0.28375
1.279	0.66779	1.279	0.4458	1.279	0.33403	1.279	0.28235
1.28	0.67927	1.28	0.4465	1.28	0.34202	1.28	0.28277
1.281	0.68165	1.281	0.44636	1.281	0.33725	1.281	0.28235
1.282	0.68025	1.282	0.45014	1.282	0.3402	1.282	0.28627
1.283	0.68011	1.283	0.4507	1.283	0.34258	1.283	0.28459
1.284	0.68739	1.284	0.44972	1.284	0.33824	1.284	0.28655
1.285	0.67983	1.285	0.4507	1.285	0.3465	1.285	0.28235
1.286	0.68151	1.286	0.4556	1.286	0.34048	1.286	0.2881
1.287	0.68417	1.287	0.4542	1.287	0.34412	1.287	0.28782
1.288	0.67703	1.288	0.44748	1.288	0.34342	1.288	0.28697
1.289	0.68529	1.289	0.45812	1.289	0.34006	1.289	0.28725
1.29	0.67451	1.29	0.45714	1.29	0.3472	1.29	0.28838
1.291	0.68025	1.291	0.4549	1.291	0.34398	1.291	0.28936
1.292	0.68137	1.292	0.45378	1.292	0.34272	1.292	0.28894
1.293	0.68067	1.293	0.45924	1.293	0.34972	1.293	0.2881
1.294	0.68824	1.294	0.46106	1.294	0.34118	1.294	0.29048
1.295	0.68669	1.295	0.4605	1.295	0.35308	1.295	0.2916
1.296	0.68501	1.296	0.4563	1.296	0.34482	1.296	0.29146
1.297	0.68739	1.297	0.46485	1.297	0.34846	1.297	0.29076
1.298	0.68683	1.298	0.45952	1.298	0.35126	1.298	0.29104
1.299	0.68305	1.299	0.46331	1.299	0.34622	1.299	0.29398
1.3	0.68866	1.3	0.46218	1.3	0.35336	1.3	0.29426
1.301	0.68109	1.301	0.46695	1.301	0.34972	1.301	0.29174
1.302	0.68375	1.302	0.46415	1.302	0.34762	1.302	0.2923
1.303	0.68123	1.303	0.4619	1.303	0.35756	1.303	0.2951
1.304	0.68473	1.304	0.46569	1.304	0.34566	1.304	0.29356
1.305	0.69202	1.305	0.47031	1.305	0.35798	1.305	0.29664
1.306	0.68487	1.306	0.46597	1.306	0.35518	1.306	0.29384
1.307	0.69104	1.307	0.46541	1.307	0.3458	1.307	0.29524
1.308	0.69286	1.308	0.47381	1.308	0.36008	1.308	0.29888
1.309	0.68964	1.309	0.47199	1.309	0.35182	1.309	0.29622
1.31	0.6909	1.31	0.47325	1.31	0.35742	1.31	0.2965
1.311	0.6881	1.311	0.46933	1.311	0.35826	1.311	0.2958
1.312	0.69006	1.312	0.47843	1.312	0.35392	1.312	0.30042
1.313	0.6909	1.313	0.47717	1.313	0.35882	1.313	0.29958
1.314	0.68445	1.314	0.47059	1.314	0.3556	1.314	0.2972
1.315	0.68459	1.315	0.47787	1.315	0.35574	1.315	0.29846
1.316	0.6958	1.316	0.48011	1.316	0.36092	1.316	0.30098
1.317	0.69062	1.317	0.47703	1.317	0.35196	1.317	0.29958
1.318	0.69454	1.318	0.47605	1.318	0.36246	1.318	0.30042
1.319	0.6944	1.319	0.48403	1.319	0.36204	1.319	0.29832
1.32	0.69272	1.32	0.48431	1.32	0.3521	1.32	0.30308
1.321	0.69468	1.321	0.48263	1.321	0.36457	1.321	0.30406
1.322	0.6909	1.322	0.47885	1.322	0.35378	1.322	0.30112
1.323	0.69314	1.323	0.48782	1.323	0.36387	1.323	0.30028
1.324	0.69524	1.324	0.48641	1.324	0.36246	1.324	0.30476
1.325	0.68978	1.325	0.48585	1.325	0.35882	1.325	0.30336
1.326	0.69188	1.326	0.48585	1.326	0.36653	1.326	0.30336
1.327	0.6902	1.327	0.48978	1.327	0.35798	1.327	0.30154
1.328	0.69384	1.328	0.4881	1.328	0.36317	1.328	0.30518
1.329	0.70322	1.329	0.49076	1.329	0.36569	1.329	0.30476
1.33	0.6979	1.33	0.49062	1.33	0.35994	1.33	0.30574
1.331	0.69888	1.331	0.49776	1.331	0.36835	1.331	0.3035
1.332	0.69944	1.332	0.49622	1.332	0.36331	1.332	0.30616
1.333	0.69608	1.333	0.49076	1.333	0.36204	1.333	0.30644
1.334	0.7035	1.334	0.4993	1.334	0.36835	1.334	0.30714
1.335	0.69482	1.335	0.49944	1.335	0.36008	1.335	0.30532
1.336	0.69622	1.336	0.49692	1.336	0.36975	1.336	0.30476
1.337	0.70084	1.337	0.49986	1.337	0.36709	1.337	0.30966
1.338	0.69552	1.338	0.50336	1.338	0.36232	1.338	0.30784
1.339	0.70056	1.339	0.5028	1.339	0.36667	1.339	0.30714
1.34	0.70196	1.34	0.50532	1.34	0.36401	1.34	0.30546
1.341	0.7014	1.341	0.50238	1.341	0.36737	1.341	0.30882
1.342	0.70588	1.342	0.51064	1.342	0.36653	1.342	0.31078
1.343	0.69776	1.343	0.50504	1.343	0.36513	1.343	0.30784
1.344	0.7098	1.344	0.5077	1.344	0.37087	1.344	0.30616
1.345	0.7049	1.345	0.50966	1.345	0.36891	1.345	0.31106
1.346	0.70294	1.346	0.51218	1.346	0.36387	1.346	0.31064
1.347	0.70126	1.347	0.51429	1.347	0.36877	1.347	0.31036
1.348	0.70196	1.348	0.51036	1.348	0.36625	1.348	0.30952
1.349	0.70042	1.349	0.51597	1.349	0.37087	1.349	0.31008
1.35	0.7084	1.35	0.51905	1.35	0.36821	1.35	0.31232
1.351	0.7049	1.351	0.51821	1.351	0.36415	1.351	0.3119
1.352	0.70728	1.352	0.51331	1.352	0.36961	1.352	0.31036
1.353	0.71275	1.353	0.52647	1.353	0.36597	1.353	0.31106
1.354	0.7063	1.354	0.52073	1.354	0.37143	1.354	0.31275
1.355	0.70826	1.355	0.53501	1.355	0.36863	1.355	0.31261
1.356	0.70742	1.356	0.52339	1.356	0.36611	1.356	0.31317
1.357	0.71513	1.357	0.53221	1.357	0.37255	1.357	0.31022
1.358	0.71218	1.358	0.53067	1.358	0.36653	1.358	0.31513
1.359	0.70532	1.359	0.52675	1.359	0.37367	1.359	0.31359
1.36	0.70952	1.36	0.52605	1.36	0.37115	1.36	0.31387
1.361	0.71625	1.361	0.53543	1.361	0.36415	1.361	0.31106
1.362	0.71092	1.362	0.53081	1.362	0.37339	1.362	0.31359
1.363	0.71793	1.363	0.52633	1.363	0.36891	1.363	0.31583
1.364	0.72129	1.364	0.53389	1.364	0.37031	1.364	0.31695
1.365	0.71345	1.365	0.53207	1.365	0.37521	1.365	0.31064
1.366	0.72381	1.366	0.53067	1.366	0.36793	1.366	0.31485
1.367	0.71877	1.367	0.52843	1.367	0.37213	1.367	0.31709
1.368	0.71667	1.368	0.53249	1.368	0.36373	1.368	0.31373
1.369	0.71989	1.369	0.53571	1.369	0.37493	1.369	0.31625
1.37	0.72549	1.37	0.53277	1.37	0.37339	1.37	0.31401
1.371	0.71471	1.371	0.52745	1.371	0.36317	1.371	0.31597
1.372	0.72129	1.372	0.53641	1.372	0.37507	1.372	0.31793
1.373	0.72381	1.373	0.53852	1.373	0.37087	1.373	0.31597
1.374	0.73109	1.374	0.53263	1.374	0.36849	1.374	0.31471
1.375	0.72871	1.375	0.53067	1.375	0.37423	1.375	0.31835
1.376	0.72815	1.376	0.53613	1.376	0.36611	1.376	0.31723
1.377	0.73459	1.377	0.53754	1.377	0.37773	1.377	0.31849
1.378	0.72969	1.378	0.52927	1.378	0.36695	1.378	0.31387
1.379	0.73403	1.379	0.53151	1.379	0.36821	1.379	0.31793
1.38	0.73403	1.38	0.53739	1.38	0.37199	1.38	0.31933
1.381	0.73529	1.381	0.53221	1.381	0.36793	1.381	0.31639
1.382	0.73557	1.382	0.52941	1.382	0.37339	1.382	0.31597
1.383	0.73361	1.383	0.53319	1.383	0.37367	1.383	0.32031
1.384	0.73137	1.384	0.53025	1.384	0.36765	1.384	0.32129
1.385	0.74482	1.385	0.53487	1.385	0.37493	1.385	0.32115
1.386	0.7437	1.386	0.52311	1.386	0.36919	1.386	0.31709
1.387	0.7402	1.387	0.53431	1.387	0.37031	1.387	0.31737
1.388	0.75154	1.388	0.53165	1.388	0.37423	1.388	0.32227
1.389	0.7507	1.389	0.52913	1.389	0.36499	1.389	0.32031
1.39	0.75098	1.39	0.52619	1.39	0.37731	1.39	0.32017
1.391	0.74846	1.391	0.53053	1.391	0.37241	1.391	0.31751
1.392	0.75462	1.392	0.52871	1.392	0.36765	1.392	0.32255
1.393	0.75364	1.393	0.52493	1.393	0.37451	1.393	0.32311
1.394	0.75056	1.394	0.52675	1.394	0.36373	1.394	0.31933
1.395	0.75266	1.395	0.52731	1.395	0.37451	1.395	0.31807
1.396	0.75756	1.396	0.52857	1.396	0.37675	1.396	0.32381
1.397	0.7612	1.397	0.52045	1.397	0.36583	1.397	0.32297
1.398	0.77227	1.398	0.53067	1.398	0.37703	1.398	0.32311
1.399	0.76751	1.399	0.52787	1.399	0.37003	1.399	0.32003
1.4	0.77311	1.4	0.52367	1.4	0.37101	1.4	0.32213
1.401	0.77395	1.401	0.52339	1.401	0.37465	1.401	0.32675
1.402	0.77479	1.402	0.52619	1.402	0.37003	1.402	0.32297
1.403	0.77549	1.403	0.52591	1.403	0.37605	1.403	0.32311
1.404	0.77997	1.404	0.52381	1.404	0.37017	1.404	0.32269
1.405	0.78095	1.405	0.52073	1.405	0.37199	1.405	0.32535
1.406	0.78599	1.406	0.52815	1.406	0.37493	1.406	0.32507
1.407	0.78221	1.407	0.52521	1.407	0.36779	1.407	0.32479
1.408	0.78711	1.408	0.52227	1.408	0.37591	1.408	0.32143
1.409	0.80252	1.409	0.52647	1.409	0.37773	1.409	0.32871
1.41	0.7993	1.41	0.52801	1.41	0.36821	1.41	0.32521
1.411	0.80756	1.411	0.51835	1.411	0.37703	1.411	0.32815
1.412	0.81064	1.412	0.52171	1.412	0.37423	1.412	0.32577
1.413	0.81583	1.413	0.52493	1.413	0.37647	1.413	0.32731
1.414	0.81863	1.414	0.52913	1.414	0.37745	1.414	0.32885
1.415	0.82311	1.415	0.52395	1.415	0.37185	1.415	0.32941
1.416	0.82647	1.416	0.51989	1.416	0.37731	1.416	0.32787
1.417	0.82675	1.417	0.52871	1.417	0.37381	1.417	0.32773
1.418	0.83067	1.418	0.52213	1.418	0.37395	1.418	0.33025
1.419	0.83515	1.419	0.52717	1.419	0.37871	1.419	0.33151
1.42	0.85084	1.42	0.52129	1.42	0.37171	1.42	0.33193
1.421	0.85504	1.421	0.53081	1.421	0.38249	1.421	0.32955
1.422	0.86387	1.422	0.52983	1.422	0.37703	1.422	0.33347
1.423	0.86779	1.423	0.53067	1.423	0.37577	1.423	0.33403
1.424	0.87801	1.424	0.52465	1.424	0.38403	1.424	0.33333
1.425	0.89146	1.425	0.53473	1.425	0.38011	1.425	0.33319
1.426	0.89132	1.426	0.53011	1.426	0.38417	1.426	0.33473
1.427	0.89972	1.427	0.52871	1.427	0.38081	1.427	0.33796
1.428	0.91401	1.428	0.53445	1.428	0.38053	1.428	0.3381
1.429	0.91246	1.429	0.53627	1.429	0.38445	1.429	0.33599
1.43	0.92353	1.43	0.53711	1.43	0.38053	1.43	0.33922
1.431	0.94426	1.431	0.53361	1.431	0.38487	1.431	0.34174
1.432	0.95756	1.432	0.53964	1.432	0.3881	1.432	0.34328
1.433	0.97759	1.433	0.54482	1.433	0.38403	1.433	0.34244
1.434	0.98529	1.434	0.54286	1.434	0.39146	1.434	0.34258
1.435	1.00112	1.435	0.53922	1.435	0.38501	1.435	0.3465
1.436	1.01345	1.436	0.55098	1.436	0.3909	1.436	0.34944
1.437	1.03697	1.437	0.55	1.437	0.3923	1.437	0.34832
1.438	1.04832	1.438	0.5521	1.438	0.3881	1.438	0.34762
1.439	1.06807	1.439	0.55462	1.439	0.39692	1.439	0.3542
1.44	1.09132	1.44	0.5612	1.44	0.39482	1.44	0.35532
1.441	1.10364	1.441	0.5619	1.441	0.39636	1.441	0.35868
1.442	1.12381	1.442	0.55994	1.442	0.40378	1.442	0.35546
1.443	1.15742	1.443	0.57045	1.443	0.40014	1.443	0.36022
1.444	1.19202	1.444	0.57563	1.444	0.40812	1.444	0.36681
1.445	1.21765	1.445	0.57549	1.445	0.40672	1.445	0.36779
1.446	1.25742	1.446	0.57787	1.446	0.40742	1.446	0.37045
1.447	1.29034	1.447	0.58992	1.447	0.41793	1.447	0.37157
1.448	1.32115	1.448	0.5951	1.448	0.41232	1.448	0.38067
1.449	1.36036	1.449	0.5993	1.449	0.42773	1.449	0.38445
1.45	1.39468	1.45	0.59832	1.45	0.42689	1.45	0.38473
1.451	1.44678	1.451	0.61765	1.451	0.42409	1.451	0.38838
1.452	1.48179	1.452	0.62353	1.452	0.43978	1.452	0.39944
1.453	1.52941	1.453	0.62703	1.453	0.43768	1.453	0.40266
1.454	1.58403	1.454	0.63249	1.454	0.44692	1.454	0.40882
1.455	1.64426	1.455	0.64748	1.455	0.45126	1.455	0.41008
1.456	1.71148	1.456	0.65434	1.456	0.4514	1.456	0.41989
1.457	1.78151	1.457	0.66303	1.457	0.47157	1.457	0.43081
1.458	1.84734	1.458	0.67591	1.458	0.46457	1.458	0.43557
1.459	1.91877	1.459	0.69412	1.459	0.48011	1.459	0.44048
1.46	2.0098	1.46	0.70644	1.46	0.49006	1.46	0.45266
1.461	2.08403	1.461	0.7098	1.461	0.48936	1.461	0.46485
1.462	2.18207	1.462	0.73487	1.462	0.51176	1.462	0.47325
1.463	2.26891	1.463	0.7535	1.463	0.51709	1.463	0.48389
1.464	2.36415	1.464	0.76289	1.464	0.52115	1.464	0.49174
1.465	2.47059	1.465	0.78067	1.465	0.54524	1.465	0.51134
1.466	2.58964	1.466	0.80952	1.466	0.54832	1.466	0.52437
1.467	2.73529	1.467	0.82633	1.467	0.57045	1.467	0.53669
1.468	2.86415	1.468	0.84524	1.468	0.58431	1.468	0.54692
1.469	3.0028	1.469	0.86835	1.469	0.59062	1.469	0.57143
1.47	3.15686	1.47	0.90168	1.47	0.62031	1.47	0.58824
1.471	3.31793	1.471	0.92675	1.471	0.62899	1.471	0.60658
1.472	3.48039	1.472	0.94986	1.472	0.65392	1.472	0.62017
1.473	3.66947	1.473	0.9895	1.473	0.67815	1.473	0.6479
1.474	3.84734	1.474	1.02507	1.474	0.68669	1.474	0.67017
1.475	4.04482	1.475	1.05336	1.475	0.72395	1.475	0.69272
1.476	4.23389	1.476	1.08543	1.476	0.74426	1.476	0.71457
1.477	4.45378	1.477	1.14034	1.477	0.77269	1.477	0.74468
1.478	4.7423	1.478	1.18389	1.478	0.80518	1.478	0.77619
1.479	5.0042	1.479	1.22591	1.479	0.82199	1.479	0.80504
1.48	5.2619	1.48	1.26345	1.48	0.86821	1.48	0.83333
1.481	5.55182	1.481	1.33277	1.481	0.89986	1.481	0.86246
1.482	5.83613	1.482	1.38081	1.482	0.92367	1.482	0.9077
1.483	6.15266	1.483	1.43417	1.483	0.98067	1.483	0.9423
1.484	6.46779	1.484	1.4958	1.484	1.00518	1.484	0.98249
1.485	6.80252	1.485	1.57423	1.485	1.06275	1.485	1.01415
1.486	7.15826	1.486	1.63866	1.486	1.10574	1.486	1.06849
1.487	7.4902	1.487	1.69608	1.487	1.14216	1.487	1.11583
1.488	7.85994	1.488	1.78852	1.488	1.21303	1.488	1.16401
1.489	8.28992	1.489	1.87675	1.489	1.24944	1.489	1.20532
1.49	8.72689	1.49	1.95238	1.49	1.31765	1.49	1.26345
1.491	9.17787	1.491	2.02381	1.491	1.38417	1.491	1.32577
1.492	9.66387	1.492	2.14566	1.492	1.42857	1.492	1.38473
1.493	10.1331	1.493	2.2451	1.493	1.51961	1.493	1.43697
1.494	10.6247	1.494	2.33894	1.494	1.57843	1.494	1.4958
1.495	11.1274	1.495	2.43557	1.495	1.64566	1.495	1.57703
1.496	11.6513	1.496	2.57843	1.496	1.7437	1.496	1.64706
1.497	12.2101	1.497	2.69048	1.497	1.79552	1.497	1.71989
1.498	12.7535	1.498	2.79412	1.498	1.91457	1.498	1.77731
1.499	13.2633	1.499	2.93697	1.499	1.9972	1.499	1.87255
1.5	13.8726	1.5	3.09384	1.5	2.07283	1.5	1.96078
1.501	14.5518	1.501	3.31232	1.501	2.19888	1.501	2.04202
1.502	15.2241	1.502	3.42717	1.502	2.2619	1.502	2.11625
1.503	15.8964	1.503	3.59524	1.503	2.41597	1.503	2.21429
1.504	16.5966	1.504	3.7591	1.504	2.52661	1.504	2.32213
1.505	17.3109	1.505	3.95658	1.505	2.60364	1.505	2.42017
1.506	18.0392	1.506	4.08123	1.506	2.77731	1.506	2.51401
1.507	18.7675	1.507	4.34174	1.507	2.85994	1.507	2.60644
1.508	19.5238	1.508	4.52661	1.508	3.02381	1.508	2.7437
1.509	20.3081	1.509	4.68908	1.509	3.16387	1.509	2.85574
1.51	21.0644	1.51	4.91317	1.51	3.2619	1.51	2.97059
1.511	21.8067	1.511	5.17647	1.511	3.47059	1.511	3.06162
1.512	22.6471	1.512	5.36975	1.512	3.58543	1.512	3.21849
1.513	23.5434	1.513	5.54062	1.513	3.80252	1.513	3.35434
1.514	24.4398	1.514	5.86555	1.514	3.97899	1.514	3.48319
1.515	25.3641	1.515	6.19888	1.515	4.09244	1.515	3.58964
1.516	26.2885	1.516	6.42577	1.516	4.35714	1.516	3.7521
1.517	27.1569	1.517	6.61905	1.517	4.5098	1.517	3.91597
1.518	28.1232	1.518	6.96919	1.518	4.68768	1.518	4.06443
1.519	29.0616	1.519	7.39636	1.519	4.93978	1.519	4.19748
1.52	30.056	1.52	7.63025	1.52	5.07003	1.52	4.34594
1.521	30.9944	1.521	7.86695	1.521	5.38095	1.521	4.53641
1.522	31.8207	1.522	8.26331	1.522	5.57703	1.522	4.69888
1.523	32.7731	1.523	8.54622	1.523	5.7451	1.523	4.87255
1.524	33.8515	1.524	8.82493	1.524	6.09244	1.524	5.0084
1.525	35.07	1.525	9.08263	1.525	6.22549	1.525	5.23669
1.526	36.2045	1.526	9.76611	1.526	6.58543	1.526	5.42577
1.527	37.3109	1.527	10.1358	1.527	6.86275	1.527	5.60644
1.528	38.3473	1.528	10.43	1.528	7.0098	1.528	5.7465
1.529	39.4398	1.529	10.7745	1.529	7.44538	1.529	5.9902
1.53	40.4902	1.53	11.3095	1.53	7.62745	1.53	6.20868
1.531	41.5966	1.531	11.8767	1.531	7.95098	1.531	6.40756
1.532	42.8011	1.532	12.2619	1.532	8.33053	1.532	6.57703
1.533	43.7955	1.533	12.7241	1.533	8.5056	1.533	6.79132
1.534	44.6919	1.534	13.2941	1.534	8.97759	1.534	7.05322
1.535	45.7143	1.535	13.8067	1.535	9.27731	1.535	7.27871
1.536	47.0868	1.536	14.1457	1.536	9.54482	1.536	7.48179
1.537	48.3193	1.537	14.7759	1.537	10.0182	1.537	7.66667
1.538	49.5798	1.538	15.2801	1.538	10.2045	1.538	7.97059
1.539	50.8543	1.539	15.7983	1.539	10.7395	1.539	8.20308
1.54	52.0308	1.54	16.2465	1.54	11.0896	1.54	8.43978
1.541	53.0952	1.541	16.9468	1.541	11.2969	1.541	8.60504
1.542	54.2717	1.542	17.479	1.542	11.8697	1.542	8.93697
1.543	55.5462	1.543	17.8712	1.543	12.1204	1.543	9.21008
1.544	56.4706	1.544	18.5714	1.544	12.6737	1.544	9.46499
1.545	57.1849	1.545	19.2577	1.545	13.1274	1.545	9.65686
1.546	58.1373	1.546	19.8459	1.546	13.3347	1.546	9.95798
1.547	59.6639	1.547	20.2241	1.547	14.0196	1.547	10.2913
1.548	61.2465	1.548	21.0784	1.548	14.2717	1.548	10.5574
1.549	62.591	1.549	21.7227	1.549	14.8319	1.549	10.7871
1.55	63.8375	1.55	22.2129	1.55	15.3501	1.55	11.042
1.551	64.972	1.551	22.7591	1.551	15.5742	1.551	11.4216
1.552	66.0504	1.552	23.6695	1.552	16.3305	1.552	11.7199
1.553	67.0168			1.553	16.6667	1.553	11.9832
1.554	68.1513			1.554	17.1569	1.554	12.1891
1.555	69.3417			1.555	17.8151	1.555	12.619

## Sheet: 5b
T-IrOx	Mouth area ratio (%)	Standard errors of mouth area ratio	jQ (mA cm^-2)	Standard errors of jQ
400℃	3.53516	0.08036	0.0862	0.00113
500℃	1.29698	0.03295	0.05096	0.00287
600℃	1.09087	0.02837	0.04206	0.000992506
700℃	1.06944	0.02607	0.03845	0.00184

## Sheet: 6b
T-IrOx-400		T-IrOx-500		T-IrOx-600		T-IrOx-700		R-IrOx
Current density (A cm-2）	Voltage (V)	Current density (A cm-2）	Voltage (V)	Current density (A cm-2）	Voltage (V)	Current density (A cm-2）	Voltage (V)	Current density (A cm-2）	Voltage (V)
0.02015	1.39809	0.16524	1.39798	0.01242	1.39799	0.018	1.39805	0.09332	1.398
0.0129	1.39916	0.11413	1.39888	0.00896	1.39888	0.0125	1.39909	0.0637	1.3991
0.01014	1.40012	0.08767	1.39993	0.00718	1.39988	0.0097	1.40005	0.05022	1.4001
0.00886	1.40119	0.07062	1.40107	0.00626	1.40102	0.00816	1.40117	0.04254	1.4011
0.00818	1.4021	0.0591	1.40199	0.00557	1.40191	0.007	1.4021	0.03752	1.402
0.00786	1.40312	0.0509	1.40294	0.0051	1.40287	0.00628	1.40307	0.03402	1.403
0.00766	1.40427	0.04488	1.40409	0.00482	1.40399	0.00584	1.40417	0.03142	1.4042
0.00756	1.40511	0.04014	1.40492	0.00453	1.40488	0.00528	1.40503	0.02938	1.4051
0.00761	1.40617	0.03653	1.406	0.00435	1.40595	0.005	1.40609	0.0278	1.4061
0.00767	1.40725	0.03358	1.40699	0.0043	1.40689	0.00472	1.40709	0.02654	1.4071
0.00792	1.40808	0.03123	1.40798	0.00422	1.40796	0.0045	1.40807	0.02552	1.408
0.00817	1.40914	0.02922	1.40903	0.00418	1.40903	0.0043	1.40912	0.02458	1.4091
0.00845	1.41009	0.02761	1.40998	0.00412	1.40991	0.00422	1.41007	0.02388	1.4101
0.00875	1.41108	0.02616	1.41091	0.00409	1.41091	0.00406	1.41108	0.0233	1.4111
0.00912	1.41216	0.02501	1.41203	0.00406	1.41201	0.00404	1.41218	0.02274	1.4122
0.00936	1.41308	0.02373	1.41298	0.004	1.4129	0.0039	1.41305	0.02244	1.413
0.00965	1.41408	0.02287	1.41399	0.00401	1.41394	0.00378	1.41406	0.02214	1.4141
0.01006	1.41511	0.02203	1.41499	0.00404	1.41489	0.00376	1.41505	0.0221	1.4151
0.01047	1.41611	0.02118	1.41598	0.00399	1.41591	0.00368	1.41607	0.02182	1.4161
0.01088	1.41712	0.02049	1.41701	0.00403	1.41698	0.0036	1.41709	0.02166	1.4171
0.01147	1.41806	0.01987	1.41798	0.00403	1.41792	0.00354	1.41805	0.02158	1.4181
0.0121	1.41908	0.01951	1.41889	0.0041	1.41885	0.00352	1.41902	0.02152	1.419
0.01271	1.42009	0.01901	1.41999	0.00412	1.41993	0.00352	1.42011	0.02158	1.4201
0.01323	1.4211	0.01868	1.42096	0.0041	1.42089	0.00348	1.42111	0.0216	1.4211
0.01394	1.42211	0.01823	1.42198	0.00418	1.42194	0.0035	1.42206	0.02162	1.422
0.0146	1.42306	0.01797	1.42285	0.0042	1.42284	0.00348	1.42314	0.02182	1.4231
0.01517	1.42404	0.01764	1.4239	0.00424	1.42393	0.00352	1.42398	0.02186	1.424
0.01584	1.42516	0.01735	1.42502	0.00429	1.42501	0.00354	1.42514	0.02206	1.4252
0.01649	1.42606	0.01717	1.42594	0.00432	1.42593	0.0035	1.42604	0.02214	1.4261
0.01737	1.42713	0.01684	1.42695	0.00435	1.42685	0.0035	1.42696	0.0224	1.4271
0.01829	1.4282	0.01674	1.42814	0.0044	1.42802	0.00356	1.42824	0.02246	1.4282
0.01918	1.42894	0.01658	1.42891	0.00447	1.42885	0.00354	1.42901	0.02272	1.429
0.02018	1.43013	0.01648	1.42999	0.00459	1.42993	0.0036	1.43008	0.02294	1.4301
0.0212	1.43107	0.01641	1.43089	0.00464	1.43086	0.00364	1.43104	0.02344	1.4311
0.02206	1.43206	0.01638	1.43195	0.00472	1.43186	0.00376	1.43207	0.02368	1.432
0.02296	1.43313	0.01633	1.43304	0.00488	1.43301	0.00378	1.43311	0.02394	1.4331
0.02404	1.43411	0.01628	1.43392	0.00497	1.43384	0.00392	1.43403	0.02436	1.434
0.02515	1.43505	0.01623	1.43485	0.00508	1.43482	0.00396	1.43498	0.02466	1.435
0.02635	1.43621	0.01617	1.43603	0.00518	1.43583	0.00404	1.4362	0.02526	1.4361
0.02773	1.43702	0.01606	1.43693	0.00537	1.43686	0.00406	1.43701	0.02552	1.4369
0.0291	1.43805	0.01614	1.43797	0.0055	1.4379	0.0041	1.43806	0.02598	1.438
0.03049	1.43906	0.01613	1.43891	0.00574	1.43884	0.00426	1.43905	0.02644	1.439
0.03187	1.44004	0.01617	1.43994	0.00581	1.43988	0.00426	1.44005	0.02692	1.44
0.03322	1.44108	0.01626	1.44101	0.006	1.44094	0.00434	1.44107	0.02742	1.4411
0.03454	1.44204	0.01634	1.44194	0.00614	1.44188	0.00444	1.44202	0.02794	1.442
0.03584	1.44301	0.01637	1.44286	0.00651	1.4428	0.0046	1.44301	0.02846	1.443
0.03736	1.44406	0.01643	1.44397	0.0066	1.44388	0.00472	1.44406	0.02906	1.444
0.0389	1.44499	0.01645	1.44489	0.0067	1.44484	0.00482	1.44501	0.02968	1.445
0.04082	1.44601	0.01662	1.44594	0.00679	1.44589	0.00496	1.446	0.03038	1.446
0.04271	1.44733	0.01692	1.44705	0.00703	1.44688	0.005	1.44694	0.03104	1.4469
0.04457	1.44802	0.01715	1.44796	0.00733	1.44784	0.00512	1.44789	0.0318	1.448
0.04633	1.44912	0.01727	1.44904	0.0075	1.44905	0.00528	1.44911	0.03262	1.4491
0.04807	1.44999	0.01762	1.44981	0.00765	1.44982	0.0055	1.44997	0.03344	1.45
0.04986	1.45105	0.01798	1.45086	0.00797	1.45083	0.00568	1.45099	0.03424	1.4509
0.05158	1.45211	0.0183	1.45186	0.00825	1.45181	0.00584	1.45207	0.0352	1.4521
0.05339	1.45298	0.01871	1.45289	0.00853	1.45283	0.0059	1.45292	0.03624	1.453
0.05542	1.45407	0.01901	1.45397	0.00898	1.45393	0.00604	1.45403	0.03722	1.454
0.05773	1.45509	0.01954	1.45489	0.00921	1.45488	0.0062	1.45501	0.0383	1.455
0.0602	1.45606	0.02005	1.45594	0.00964	1.4558	0.00638	1.45601	0.03942	1.456
0.06248	1.45712	0.0205	1.45704	0.0099	1.45701	0.00658	1.45709	0.0406	1.4571
0.06464	1.458	0.02118	1.45793	0.01008	1.4579	0.00676	1.45806	0.04184	1.458
0.06692	1.45901	0.02162	1.45895	0.01059	1.45889	0.00702	1.459	0.0431	1.4591
0.06908	1.46021	0.02238	1.45998	0.01078	1.45993	0.00732	1.46024	0.04448	1.46
0.07119	1.46095	0.02291	1.46088	0.0112	1.46082	0.00756	1.46096	0.04574	1.4609
0.07352	1.46205	0.02358	1.46194	0.01163	1.46189	0.0078	1.46203	0.04716	1.462
0.07604	1.46304	0.02421	1.46293	0.01224	1.46283	0.00806	1.46298	0.0485	1.4629
0.07884	1.464	0.02492	1.46389	0.01271	1.46382	0.00828	1.46402	0.05014	1.464
0.08176	1.46507	0.0258	1.465	0.01312	1.46496	0.00846	1.46504	0.05156	1.465
0.08465	1.46601	0.02673	1.46591	0.01353	1.46583	0.0088	1.46602	0.05318	1.466
0.08733	1.46696	0.02752	1.46688	0.01398	1.46684	0.00908	1.46698	0.05478	1.467
0.09005	1.46803	0.02841	1.46792	0.01447	1.46785	0.00936	1.46801	0.0566	1.468
0.09267	1.46899	0.02926	1.46889	0.0151	1.46886	0.00968	1.46898	0.05818	1.4689
0.09545	1.47	0.03024	1.46992	0.01602	1.46988	0.01	1.47	0.06008	1.47
0.09807	1.471	0.03112	1.47083	0.01636	1.47081	0.01042	1.47098	0.06182	1.4709
0.10102	1.47199	0.03213	1.47187	0.01688	1.47184	0.0108	1.47202	0.06378	1.472
0.10437	1.47311	0.03305	1.47304	0.0173	1.47307	0.0111	1.4731	0.06568	1.4731
0.10791	1.47386	0.03425	1.47381	0.01805	1.47372	0.01142	1.47378	0.06762	1.4738
0.11127	1.47502	0.03551	1.47482	0.01914	1.47483	0.01168	1.4749	0.06966	1.4749
0.11454	1.4761	0.03668	1.47592	0.01963	1.47577	0.01224	1.476	0.0718	1.4761
0.11776	1.47691	0.03785	1.4768	0.02036	1.47683	0.0126	1.47689	0.07382	1.4769
0.12089	1.47804	0.03912	1.47795	0.02088	1.4779	0.0131	1.47804	0.07608	1.478
0.12399	1.47908	0.04042	1.47884	0.02205	1.47887	0.01364	1.47899	0.07832	1.479
0.12705	1.48003	0.04162	1.47989	0.02277	1.47973	0.01408	1.48001	0.08058	1.48
0.13052	1.48109	0.04294	1.48101	0.02351	1.48107	0.01456	1.48109	0.08288	1.481
0.13435	1.48196	0.0442	1.48186	0.02402	1.48175	0.01492	1.48202	0.08534	1.482
0.13835	1.48297	0.04571	1.48281	0.02505	1.48285	0.01546	1.48301	0.08772	1.4829
0.14236	1.48407	0.04748	1.48387	0.02599	1.48381	0.01594	1.48408	0.09034	1.484
0.14612	1.48495	0.04901	1.48487	0.02695	1.48479	0.01636	1.48494	0.09278	1.4849
0.14982	1.48599	0.05064	1.48591	0.02783	1.48587	0.01704	1.48599	0.09548	1.4859
0.15335	1.48695	0.05211	1.48681	0.02892	1.48679	0.0177	1.48694	0.09806	1.487
0.157	1.48799	0.0538	1.48782	0.02987	1.4878	0.01832	1.48798	0.10066	1.4879
0.16045	1.48901	0.05546	1.48897	0.03093	1.48888	0.0189	1.48903	0.10332	1.489
0.1643	1.48999	0.05708	1.48986	0.03205	1.48976	0.01952	1.49	0.10616	1.49
0.16844	1.49092	0.05871	1.49081	0.03311	1.49078	0.0202	1.49098	0.1089	1.4909
0.17319	1.49199	0.06085	1.49191	0.03415	1.49176	0.0208	1.49205	0.1118	1.492
0.17764	1.49292	0.06289	1.49283	0.0355	1.49279	0.0214	1.49295	0.11456	1.4929
0.18203	1.49399	0.06494	1.49389	0.0366	1.49384	0.022	1.49399	0.11756	1.494
0.18618	1.49488	0.06687	1.49484	0.03792	1.49478	0.0226	1.49494	0.12062	1.4949
0.19031	1.49597	0.06897	1.49587	0.03907	1.49573	0.0236	1.49599	0.1236	1.4959
0.19421	1.49698	0.07105	1.4969	0.0404	1.49686	0.0244	1.49699	0.1265	1.497
0.19808	1.49797	0.07305	1.4979	0.04184	1.49783	0.0254	1.498	0.12974	1.4979
0.20212	1.4989	0.07504	1.49885	0.04309	1.49878	0.0262	1.49888	0.13284	1.4989
0.20684	1.50001	0.07717	1.49976	0.04449	1.49967	0.027	1.50018	0.13614	1.5001
0.21189	1.5009	0.07952	1.50073	0.04589	1.5007	0.0278	1.50087	0.13928	1.5009
0.2168	1.502	0.08211	1.50189	0.04728	1.50187	0.0286	1.50201	0.1426	1.502
0.22172	1.50291	0.08463	1.50281	0.049	1.50277	0.0294	1.50292	0.14588	1.5029
0.22627	1.50394	0.08716	1.50381	0.0505	1.50373	0.0304	1.50395	0.14926	1.5039
0.23068	1.5051	0.08951	1.50496	0.0521	1.50498	0.0316	1.50504	0.15266	1.505
0.23503	1.50593	0.09206	1.5058	0.05376	1.50576	0.0326	1.50598	0.15608	1.5059
0.23927	1.50692	0.09452	1.50685	0.05554	1.50681	0.0336	1.507	0.15946	1.507
0.2436	1.5081	0.09692	1.50785	0.05731	1.50775	0.0348	1.508	0.1629	1.5081
0.24865	1.50889	0.0993	1.50883	0.05911	1.5088	0.0358	1.50894	0.16632	1.5089
0.25417	1.50998	0.1021	1.5099	0.06086	1.50986	0.0366	1.50998	0.17002	1.51
0.25972	1.51093	0.10514	1.51083	0.06257	1.51075	0.0376	1.51086	0.17354	1.5109
0.26491	1.51192	0.10818	1.51175	0.06484	1.51166	0.0388	1.51189	0.17728	1.5119
0.26997	1.513	0.11099	1.51298	0.06667	1.51287	0.04	1.51304	0.18082	1.513
0.27468	1.51389	0.11384	1.51383	0.06877	1.51376	0.0414	1.51395	0.18462	1.5139
0.27928	1.51493	0.11672	1.5148	0.07106	1.51478	0.0428	1.5149	0.1883	1.5149
0.28406	1.51597	0.11977	1.51579	0.07289	1.51575	0.0442	1.51592	0.19216	1.5159
0.28842	1.51692	0.1224	1.51681	0.07515	1.51677	0.0454	1.51686	0.19592	1.5169
0.29379	1.51795	0.12521	1.51786	0.0772	1.51781	0.0466	1.51794	0.19988	1.5179
0.29961	1.51886	0.12817	1.51882	0.07937	1.51877	0.0478	1.51886	0.2036	1.5188
0.30565	1.51988	0.13187	1.51979	0.08172	1.51975	0.049	1.51991	0.20758	1.5199
0.31127	1.52095	0.13533	1.52085	0.08428	1.52081	0.0504	1.52095	0.21144	1.521
0.31653	1.52191	0.13864	1.52181	0.08668	1.52175	0.0518	1.52193	0.2154	1.5219
0.32177	1.52285	0.14181	1.52279	0.08911	1.52278	0.0534	1.52286	0.21944	1.5228
0.32669	1.52404	0.14513	1.52381	0.09163	1.52392	0.0552	1.5242	0.22338	1.5241
0.33147	1.52483	0.14841	1.52477	0.09412	1.52453	0.0568	1.52478	0.22736	1.5249
0.33605	1.52594	0.15157	1.52589	0.09679	1.52583	0.0582	1.52597	0.23152	1.5259
0.34159	1.52681	0.15472	1.52675	0.09943	1.52674	0.0598	1.52687	0.23552	1.5268
0.34781	1.52778	0.158	1.52776	0.10197	1.52765	0.0612	1.52792	0.23976	1.5277
0.35409	1.52896	0.16196	1.52886	0.10462	1.52891	0.0626	1.52903	0.24388	1.529
0.36011	1.52992	0.16594	1.52984	0.10759	1.52971	0.0642	1.52972	0.24814	1.5299
0.36562	1.53085	0.16953	1.53082	0.1104	1.53077	0.0658	1.53095	0.25218	1.5308
0.37125	1.53188	0.17328	1.53167	0.11338	1.53164	0.0678	1.53195	0.25656	1.532
0.37626	1.53288	0.17678	1.53281	0.11647	1.53271	0.0698	1.53288	0.2606	1.5329
0.38131	1.53394	0.1806	1.53386	0.11953	1.53384	0.0716	1.53396	0.26496	1.5339
0.38614	1.53488	0.18407	1.53479	0.12229	1.53475	0.0736	1.53493	0.26916	1.5349
0.39174	1.53584	0.18752	1.53574	0.12508	1.53575	0.0752	1.53592	0.2736	1.5358
0.39806	1.53697	0.19107	1.5369	0.12804	1.53678	0.077	1.53701	0.2778	1.5369
0.40479	1.53787	0.19529	1.53771	0.13102	1.53768	0.0786	1.53784	0.28228	1.5379
0.4111	1.53882	0.19977	1.53878	0.13437	1.53874	0.0804	1.53887	0.2866	1.5388
0.41706	1.53985	0.2038	1.53969	0.13765	1.53965	0.0824	1.53991	0.291	1.5398
0.4228	1.54086	0.20762	1.54077	0.14099	1.54067	0.0844	1.54084	0.2954	1.5408
0.42815	1.5419	0.21151	1.54181	0.14425	1.54178	0.0868	1.54193	0.29998	1.5419
0.43313	1.54284	0.21549	1.54279	0.14766	1.54272	0.089	1.54284	0.30426	1.5428
0.43842	1.54386	0.21939	1.54375	0.15108	1.54366	0.0912	1.54386	0.309	1.5438
0.44381	1.54493	0.22318	1.54483	0.15458	1.54475	0.0932	1.54492	0.31342	1.5449
0.45038	1.54584	0.22675	1.54574	0.15776	1.54571	0.095	1.54588	0.31798	1.5458
0.45721	1.54681	0.23132	1.54679	0.16116	1.54674	0.097	1.54682	0.32254	1.5468
0.46384	1.54783	0.23624	1.54769	0.16481	1.54763	0.0988	1.54788	0.32704	1.5478
0.46998	1.54883	0.24069	1.54874	0.16848	1.54871	0.101	1.54886	0.33158	1.5488
0.4758	1.54991	0.24494	1.54984	0.17222	1.54983	0.1034	1.54991	0.33628	1.5499
0.4815	1.55078	0.24921	1.55077	0.17573	1.55067	0.106	1.55087	0.34088	1.5507
0.4868	1.55181	0.25343	1.5517	0.17928	1.55172	0.1086	1.55172	0.34564	1.5518
0.49201	1.55292	0.25755	1.55269	0.18313	1.55262	0.111	1.553	0.35038	1.5529
0.49746	1.55372	0.26149	1.55372	0.18689	1.55363	0.1132	1.55386	0.35506	1.5538
0.50406	1.55483	0.26549	1.55479	0.19054	1.55472	0.1152	1.55488	0.35984	1.5548
0.51117	1.55577	0.27015	1.55568	0.19424	1.5556	0.1174	1.55602	0.36448	1.5558
0.51819	1.55685	0.27525	1.55672	0.19815	1.55668	0.1196	1.55685	0.36914	1.5568
0.5247	1.5579	0.28005	1.55784	0.20226	1.55782	0.1218	1.55795	0.37394	1.5579
0.53068	1.55879	0.28452	1.55868	0.20636	1.55859	0.1244	1.55891	0.37854	1.5588
0.5366	1.55985	0.28904	1.55977	0.21032	1.55967	0.1274	1.55991	0.38354	1.5598
0.54193	1.56094	0.2937	1.56081	0.21417	1.56078	0.1302	1.56104	0.38828	1.561
0.54734	1.56183	0.29803	1.56166	0.21811	1.56168	0.1328	1.56185	0.39304	1.5617
0.55268	1.56279	0.30221	1.56274	0.22213	1.5627	0.1352	1.56281	0.39788	1.5628
0.55931	1.56376	0.30638	1.56367	0.22635	1.56361	0.1376	1.5638	0.4028	1.5637
0.56654	1.56478	0.3113	1.56471	0.22996	1.56464	0.1398	1.56483	0.40756	1.5647
0.5738	1.56585	0.31657	1.56578	0.23419	1.56582	0.142	1.56586	0.41266	1.5658
0.5804	1.56676	0.32183	1.5667	0.23865	1.56664	0.1444	1.56681	0.41734	1.5668
0.58681	1.56778	0.32675	1.56768	0.24293	1.5676	0.1474	1.56777	0.4224	1.5677
0.59284	1.56891	0.33136	1.56876	0.24714	1.56866	0.1506	1.56887	0.42722	1.5689
0.59833	1.56975	0.33616	1.56967	0.25156	1.56963	0.1538	1.56981	0.43226	1.5698
0.60368	1.57078	0.34081	1.57074	0.25578	1.5707	0.1566	1.57082	0.43708	1.5708
0.60909	1.57175	0.34527	1.57165	0.25995	1.57162	0.1594	1.57184	0.4422	1.5717
0.61569	1.57278	0.34959	1.57271	0.26415	1.57264	0.1618	1.57281	0.44718	1.5728
0.62303	1.57381	0.35446	1.57374	0.26852	1.57372	0.1644	1.57387	0.4523	1.5738
0.63042	1.57481	0.36004	1.57475	0.27275	1.57467	0.1668	1.57485	0.45714	1.5748
0.63746	1.57567	0.36547	1.57563	0.27755	1.57561	0.1692	1.57583	0.46228	1.5757
0.64388	1.57695	0.37058	1.57666	0.28223	1.57687	0.1724	1.57702	0.46728	1.577
0.65022	1.5777	0.37546	1.57758	0.28664	1.57753	0.1756	1.57774	0.47232	1.5777
0.65598	1.57879	0.38041	1.57877	0.29119	1.57873	0.179	1.57884	0.4774	1.5788
0.6613	1.5797	0.38518	1.5796	0.29564	1.5796	0.1822	1.57988	0.48248	1.5797
0.66669	1.58067	0.3898	1.58061	0.30019	1.5806	0.1852	1.58083	0.48768	1.5808
0.67308	1.58186	0.39424	1.58178	0.30465	1.58175	0.1878	1.58192	0.49278	1.5819
0.68044	1.58279	0.39932	1.58268	0.30901	1.58253	0.1906	1.5828	0.49778	1.5827
0.68813	1.58373	0.40515	1.58364	0.3138	1.58362	0.1932	1.58377	0.50304	1.5837
0.6953	1.58481	0.41104	1.58469	0.31845	1.58464	0.1958	1.58489	0.50808	1.5849
0.7021	1.58574	0.41645	1.58568	0.32365	1.5856	0.199	1.58576	0.5133	1.5857
0.70846	1.58678	0.42163	1.58674	0.32821	1.58667	0.202	1.58682	0.51856	1.5868
0.71433	1.58768	0.42659	1.58761	0.33329	1.58759	0.206	1.58779	0.52364	1.5877
0.71989	1.58871	0.43159	1.58866	0.3377	1.58862	0.21	1.58883	0.52884	1.5887
0.72547	1.58984	0.43626	1.58976	0.34245	1.58972	0.212	1.58989	0.53402	1.5898
0.73171	1.59075	0.44107	1.59064	0.34709	1.59064	0.216	1.59082	0.53918	1.5908
0.7391	1.59173	0.44609	1.59161	0.35172	1.59158	0.218	1.59174	0.5445	1.5918
0.74685	1.59276	0.45208	1.59265	0.35638	1.59254	0.222	1.5929	0.5497	1.5928
0.7543	1.5937	0.45802	1.59363	0.36167	1.59359	0.224	1.59381	0.5549	1.5937
0.76127	1.59477	0.46377	1.5947	0.36665	1.59465	0.228	1.59483	0.56024	1.5947
0.76791	1.59568	0.46922	1.59562	0.37186	1.59559	0.232	1.59579	0.56552	1.5957
0.77388	1.59673	0.4744	1.59663	0.37654	1.59657	0.236	1.59679	0.5707	1.5967
0.77923	1.59773	0.47948	1.5977	0.38187	1.59767	0.24	1.59781	0.57602	1.5978
0.78484	1.59875	0.48444	1.59867	0.38642	1.59856	0.242	1.59878	0.58116	1.5987
0.79112	1.59965	0.48909	1.59962	0.39146	1.59959	0.246	1.59975	0.58668	1.5997
0.79849	1.60081	0.49434	1.60068	0.39612	1.60071	0.248	1.6009	0.59186	1.6008
0.80617	1.60164	0.50023	1.60146	0.40113	1.60139	0.252	1.60164	0.59724	1.6016
0.81395	1.60278	0.50657	1.60275	0.40629	1.60268	0.254	1.60279	0.60268	1.6028
0.82109	1.60364	0.51248	1.6036	0.41178	1.60358	0.258	1.60368	0.60798	1.6036
0.8278	1.60474	0.51825	1.60457	0.41714	1.60452	0.262	1.60479	0.6133	1.6046
0.83404	1.60581	0.52358	1.60573	0.4222	1.60573	0.266	1.6059	0.61876	1.6058
0.83954	1.60663	0.52891	1.60658	0.42732	1.60649	0.27	1.60671	0.62388	1.6067
0.84502	1.60772	0.53389	1.60763	0.43246	1.60762	0.274	1.60771	0.62942	1.6077
0.85104	1.60883	0.53879	1.60858	0.43745	1.60866	0.278	1.60882	0.6349	1.6089
0.85849	1.60969	0.5439	1.60961	0.44234	1.60957	0.28	1.60972	0.64014	1.6097
0.86626	1.61074	0.54996	1.61069	0.44739	1.61065	0.284	1.61084	0.6456	1.6108
0.87402	1.61167	0.55612	1.61157	0.45293	1.61156	0.286	1.61174	0.65096	1.6117
0.88147	1.61271	0.56234	1.61261	0.45843	1.61251	0.29	1.61279	0.65642	1.6127
0.88829	1.61374	0.56813	1.61365	0.46377	1.61373	0.294	1.61381	0.66186	1.6137
0.89468	1.61469	0.57368	1.61457	0.4693	1.61457	0.298	1.61477	0.66732	1.6147
0.90036	1.61572	0.57905	1.61559	0.47471	1.61558	0.302	1.61565	0.67276	1.6157
0.90593	1.61667	0.58417	1.61651	0.47983	1.61652	0.306	1.6168	0.67822	1.6167
0.91194	1.61764	0.58914	1.61759	0.48515	1.61756	0.31	1.61767	0.68364	1.6177
0.91925	1.61869	0.59452	1.61864	0.48992	1.61864	0.314	1.61879	0.68914	1.6187
0.92717	1.61963	0.6004	1.61958	0.49516	1.61956	0.318	1.6197	0.69468	1.6197
0.9351	1.62066	0.60686	1.6205	0.50071	1.62051	0.32	1.62076	0.70012	1.6207
0.94271	1.62173	0.61321	1.62163	0.50644	1.62159	0.324	1.6218	0.70568	1.6217
0.94977	1.62267	0.6192	1.62256	0.51212	1.62253	0.328	1.62277	0.71116	1.6226
0.95613	1.62366	0.62488	1.62359	0.51783	1.62357	0.332	1.62371	0.71676	1.6236
0.96198	1.62466	0.63041	1.62456	0.52331	1.62449	0.338	1.62479	0.72222	1.6247
0.96751	1.62563	0.63562	1.62559	0.52858	1.62553	0.342	1.62571	0.72764	1.6256
0.97342	1.62671	0.64076	1.62666	0.53398	1.62664	0.346	1.62676	0.73318	1.6267
0.98045	1.62762	0.64585	1.62729	0.53906	1.62748	0.348	1.62751	0.73876	1.6276
0.98828	1.62857	0.6521	1.62842	0.54429	1.62848	0.352	1.62873	0.74424	1.6286
0.99618	1.6297	0.65868	1.62953	0.55002	1.62964	0.356	1.62981	0.74998	1.6297
1.00405	1.6306	0.66517	1.6306	0.55579	1.63041	0.358	1.63077	0.75548	1.6307
1.01133	1.63164	0.67155	1.63159	0.5616	1.63158	0.364	1.63168	0.76116	1.6316
1.01813	1.63259	0.67748	1.63249	0.56729	1.63246	0.368	1.63278	0.76658	1.6326
1.02397	1.63363	0.68314	1.63353	0.57295	1.63347	0.374	1.63374	0.77226	1.6336
1.02955	1.63471	0.68851	1.63465	0.5786	1.63461	0.378	1.63478	0.77784	1.6347
1.03523	1.63558	0.69348	1.63558	0.58389	1.6355	0.382	1.63568	0.78342	1.6356
1.04234	1.63662	0.69892	1.6365	0.58917	1.63643	0.386	1.6367	0.78902	1.6366
1.05022	1.63772	0.70488	1.63764	0.59469	1.6376	0.388	1.63782	0.79462	1.6377
1.05815	1.63863	0.71147	1.63846	0.60016	1.63846	0.392	1.63868	0.80018	1.6386
1.06595	1.6396	0.71803	1.63955	0.60622	1.6395	0.396	1.63966	0.80592	1.6396
1.07332	1.64057	0.72444	1.64047	0.61225	1.64044	0.4	1.64063	0.81144	1.6406
1.08016	1.64158	0.73058	1.64155	0.61814	1.64142	0.406	1.64167	0.81716	1.6416
1.08631	1.64265	0.73635	1.64257	0.62388	1.64257	0.41	1.64275	0.82278	1.6427
1.09173	1.64359	0.74183	1.64355	0.62952	1.64349	0.414	1.64364	0.82838	1.6436
1.09749	1.64457	0.74687	1.64448	0.63506	1.64445	0.418	1.64471	0.8341	1.6446
1.10438	1.64564	0.75227	1.64553	0.64071	1.64547	0.422	1.64573	0.83976	1.6456
1.11219	1.64651	0.75821	1.64649	0.64587	1.64646	0.426	1.64668	0.84538	1.6466
1.12015	1.64758	0.76481	1.64753	0.65161	1.64749	0.43	1.64767	0.85092	1.6476
1.12813	1.64853	0.77152	1.64844	0.65768	1.64843	0.434	1.64867	0.85666	1.6486
1.1357	1.64958	0.77809	1.64951	0.66377	1.64944	0.438	1.64969	0.86236	1.6496
1.14289	1.6506	0.78442	1.65055	0.66979	1.65053	0.442	1.65072	0.86812	1.6506
1.14898	1.65161	0.79044	1.65155	0.67585	1.6515	0.448	1.65166	0.87372	1.6516
1.15476	1.65251	0.79607	1.65242	0.68161	1.65242	0.452	1.65252	0.87952	1.6525
1.1603	1.65357	0.80123	1.65336	0.68724	1.65359	0.456	1.65379	0.88518	1.6536
1.16697	1.65448	0.80666	1.65444	0.69273	1.65437	0.46	1.65463	0.8908	1.6546
1.17475	1.65558	0.81258	1.65555	0.69835	1.65552	0.464	1.65564	0.8966	1.6556
1.18309	1.65648	0.81925	1.65644	0.70405	1.6564	0.468	1.65667	0.90224	1.6566
1.19106	1.65755	0.82585	1.6575	0.71024	1.6574	0.472	1.65767	0.90804	1.6575
1.19867	1.65867	0.83246	1.65865	0.71636	1.6586	0.476	1.65874	0.91384	1.6587
1.20579	1.65957	0.83891	1.65952	0.7225	1.6594	0.482	1.65969	0.91954	1.6596
1.21213	1.66057	0.84519	1.66057	0.72856	1.66046	0.488	1.66068	0.92522	1.6606
1.21788	1.66168	0.85083	1.66165	0.73463	1.66144	0.494	1.66185	0.93108	1.6617
1.22362	1.66253	0.85614	1.66248	0.74074	1.66245	0.498	1.66258	0.93674	1.6625
1.23023	1.66358	0.86147	1.66351	0.74596	1.66349	0.502	1.66369	0.94246	1.6636
1.23814	1.66452	0.86728	1.6644	0.75163	1.66445	0.506	1.66457	0.9481	1.6646
1.24625	1.66554	0.87386	1.66541	0.75745	1.6653	0.51	1.6656	0.95402	1.6655
1.25433	1.6666	0.8807	1.66662	0.76369	1.66656	0.514	1.66668	0.9598	1.6667
1.26186	1.6675	0.8874	1.66749	0.77009	1.6674	0.518	1.66765	0.96546	1.6675
1.26951	1.66859	0.89399	1.66849	0.77613	1.66841	0.524	1.66863	0.97126	1.6685
1.27617	1.66955	0.90045	1.66952	0.78233	1.66942	0.53	1.66968	0.97704	1.6696
1.28207	1.67049	0.90648	1.67046	0.78839	1.67039	0.536	1.6706	0.9829	1.6705
1.28761	1.67153	0.91176	1.67149	0.79436	1.67144	0.54	1.67163	0.98872	1.6716
1.29395	1.67248	0.91717	1.67243	0.80011	1.6724	0.544	1.67265	0.99444	1.6725
1.30164	1.67353	0.92293	1.67345	0.80582	1.67334	0.548	1.67358	1.00032	1.6735
1.30974	1.67455	0.92957	1.67454	0.81158	1.67445	0.552	1.67465	1.006	1.6746
1.3178	1.67554	0.93645	1.67545	0.81791	1.67539	0.556	1.67559	1.01188	1.6755
1.32576	1.67645	0.94327	1.6764	0.82436	1.67639	0.56	1.67661	1.01776	1.6765
1.33328	1.6778	0.95007	1.67743	0.83068	1.67747	0.566	1.6778	1.02354	1.6778
1.34011	1.67845	0.95664	1.6784	0.83679	1.67832	0.572	1.67853	1.02934	1.6784
1.34596	1.67957	0.9628	1.6795	0.84309	1.67951	0.578	1.67964	1.03516	1.6796
1.35182	1.68044	0.96828	1.6804	0.84902	1.68039	0.582	1.68049	1.04102	1.6805
1.35789	1.68148	0.97357	1.68135	0.85495	1.68138	0.588	1.68152	1.04682	1.6815
1.3653	1.68261	0.97928	1.68252	0.86069	1.68256	0.592	1.68269	1.05268	1.6827
1.37352	1.68342	0.98587	1.68343	0.86659	1.68329	0.596	1.68359	1.05846	1.6836
1.3816	1.68444	0.99267	1.68441	0.87283	1.68439	0.6	1.68461	1.06436	1.6845
1.38959	1.68544	0.99959	1.68543	0.87939	1.68537	0.604	1.6857	1.07024	1.6856
1.39718	1.68647	1.00634	1.68643	0.88571	1.68641	0.608	1.68652	1.07606	1.6865
1.40403	1.68754	1.01301	1.68745	0.8921	1.68747	0.614	1.68761	1.08196	1.6875
1.41016	1.68844	1.01936	1.6884	0.89832	1.68838	0.62	1.68862	1.08784	1.6885
1.41595	1.68946	1.02499	1.68942	0.90447	1.68941	0.626	1.68962	1.09372	1.6895
1.42197	1.69061	1.03038	1.69053	0.9104	1.69055	0.63	1.69064	1.09958	1.6906
1.42939	1.6914	1.03602	1.69137	0.91634	1.69138	0.636	1.6916	1.10556	1.6915
1.43749	1.69248	1.0426	1.69242	0.92219	1.69237	0.64	1.69254	1.11138	1.6926
1.44568	1.69349	1.0495	1.69341	0.92859	1.69325	0.644	1.69365	1.11726	1.6936
1.45373	1.69448	1.05646	1.69442	0.93514	1.69437	0.648	1.69454	1.12308	1.6945
1.46146	1.69551	1.06342	1.69544	0.94162	1.69541	0.652	1.69558	1.12898	1.6955
1.46852	1.69644	1.07024	1.69639	0.94803	1.69638	0.658	1.69652	1.13492	1.6965
1.47475	1.69747	1.07671	1.69738	0.95454	1.69728	0.664	1.69757	1.14084	1.6975
1.48067	1.69848	1.08241	1.69844	0.9608	1.69842	0.67	1.69863	1.14672	1.6986
1.4864	1.69942	1.08785	1.69937	0.96675	1.69933	0.674	1.69958	1.15268	1.6995
1.49379	1.7004	1.09346	1.70038	0.97251	1.70035	0.68	1.7005	1.15848	1.7004
1.502	1.70145	1.09977	1.70134	0.97853	1.70129	0.684	1.70162	1.16444	1.7015
1.51022	1.70242	1.10679	1.70238	0.98475	1.70232	0.688	1.70257	1.17038	1.7024
1.51822	1.70352	1.11378	1.70348	0.99141	1.70346	0.692	1.70358	1.17632	1.7035
1.52583	1.70412	1.12072	1.70435	0.99795	1.70427	0.696	1.70466	1.18228	1.7044
1.53318	1.70537	1.12762	1.70523	1.00448	1.70526	0.702	1.7055	1.1883	1.7055
1.53951	1.7065	1.13425	1.70639	1.01097	1.70641	0.708	1.70668	1.19414	1.7066
1.54545	1.70733	1.14011	1.70732	1.01745	1.70726	0.714	1.70757	1.19998	1.7074
1.55136	1.70846	1.1456	1.70839	1.02355	1.70832	0.72	1.70855	1.20606	1.7085
1.55842	1.70942	1.15123	1.70936	1.02964	1.70929	0.724	1.70966	1.21192	1.7095
1.56661	1.71044	1.15763	1.71039	1.0355	1.71027	0.728	1.71052	1.2179	1.7104
1.5749	1.71151	1.16465	1.71145	1.04186	1.71142	0.732	1.71161	1.2239	1.7115
1.58293	1.71243	1.17173	1.71235	1.04844	1.71231	0.736	1.7125	1.22982	1.7124
1.59072	1.71337	1.17868	1.71336	1.05506	1.71331	0.742	1.71358	1.23578	1.7134
1.59823	1.71453	1.18576	1.71445	1.06163	1.71448	0.748	1.71463	1.24186	1.7146
1.60476	1.71532	1.19244	1.71531	1.06825	1.71528	0.754	1.71549	1.24776	1.7154
1.61077	1.71639	1.1986	1.71636	1.07484	1.71631	0.76	1.71646	1.25374	1.7165
1.61665	1.71735	1.20406	1.71728	1.08093	1.71721	0.764	1.71764	1.25972	1.7175
1.62348	1.71838	1.2098	1.71833	1.08707	1.71826	0.77	1.71843	1.26566	1.7184
1.63157	1.71948	1.21599	1.71939	1.09311	1.71937	0.774	1.71956	1.27168	1.7195
1.63994	1.72038	1.22311	1.72034	1.09934	1.72025	0.778	1.72049	1.27762	1.7204
1.64791	1.7214	1.2302	1.72129	1.10627	1.72122	0.782	1.72152	1.28372	1.7214
1.65588	1.72242	1.23723	1.72237	1.11285	1.72231	0.786	1.7226	1.2897	1.7225
1.66351	1.7234	1.24424	1.72332	1.11948	1.72326	0.792	1.72352	1.29572	1.7234
1.67032	1.72442	1.25116	1.72435	1.12603	1.72431	0.798	1.72446	1.30172	1.7244
1.67626	1.72539	1.25741	1.7253	1.13259	1.72521	0.806	1.72553	1.30778	1.7254
1.68228	1.72639	1.26301	1.72631	1.13897	1.72628	0.81	1.72649	1.31364	1.7264
1.68882	1.72741	1.2688	1.72738	1.14513	1.72734	0.816	1.72753	1.31966	1.7274
1.69695	1.7284	1.27495	1.72834	1.15124	1.7283	0.82	1.72844	1.3258	1.7284
1.70523	1.72927	1.28194	1.72928	1.15766	1.72922	0.824	1.7295	1.33174	1.7293
1.71339	1.73031	1.28917	1.73039	1.16416	1.73028	0.828	1.73064	1.33794	1.7305
1.7212	1.73128	1.29619	1.73124	1.17115	1.73116	0.832	1.73145	1.34386	1.7314
1.72917	1.73242	1.30328	1.73238	1.17766	1.73232	0.838	1.73248	1.35004	1.7324
1.73606	1.73331	1.31001	1.73326	1.18434	1.7332	0.846	1.73361	1.35594	1.7334
1.74224	1.73434	1.31637	1.73431	1.19098	1.73415	0.85	1.7345	1.36196	1.7344
1.74801	1.73546	1.32215	1.73541	1.19743	1.73538	0.856	1.73556	1.36802	1.7355
1.75442	1.73639	1.32787	1.73629	1.20365	1.73619	0.862	1.7365	1.3741	1.7364
1.76239	1.73737	1.33396	1.73728	1.21002	1.73721	0.866	1.73752	1.3801	1.7373
1.77098	1.73852	1.34084	1.73833	1.21597	1.73827	0.87	1.7386	1.38624	1.7385
1.7791	1.73929	1.34783	1.73928	1.22278	1.7392	0.874	1.73951	1.39222	1.7394
1.78725	1.74038	1.35491	1.74034	1.22961	1.74028	0.88	1.7405	1.39838	1.7404
1.795	1.74129	1.36199	1.74124	1.23628	1.74117	0.884	1.74142	1.40432	1.7413
1.80208	1.74231	1.36912	1.74226	1.24303	1.74219	0.892	1.74246	1.41034	1.7423
1.80826	1.74339	1.37586	1.7434	1.2498	1.74338	0.898	1.74353	1.4165	1.7434
1.81417	1.74435	1.38185	1.74428	1.25631	1.7442	0.904	1.7445	1.42252	1.7443
1.82028	1.74529	1.3877	1.74522	1.26266	1.74523	0.908	1.74547	1.42858	1.7453
1.82814	1.74637	1.39391	1.74628	1.26879	1.74619	0.914	1.74659	1.43468	1.7464
1.83663	1.74728	1.40102	1.74726	1.27511	1.74718	0.918	1.74739	1.4407	1.7473
1.84488	1.74834	1.4085	1.7483	1.28177	1.74825	0.922	1.74843	1.44688	1.7484
1.85285	1.74929	1.41584	1.74921	1.28867	1.7492	0.926	1.74944	1.45276	1.7493
1.86068	1.75029	1.42332	1.75025	1.29543	1.75019	0.932	1.75042	1.45894	1.7503
1.86801	1.75136	1.43073	1.75132	1.30224	1.75127	0.938	1.7515	1.46502	1.7514
1.87434	1.75233	1.43762	1.75223	1.309	1.75221	0.944	1.75242	1.47126	1.7524
1.88023	1.75329	1.44387	1.75321	1.31589	1.75321	0.95	1.75342	1.47724	1.7533
1.88617	1.75452	1.44971	1.7545	1.32209	1.75418	0.956	1.75468	1.48338	1.7544
1.89396	1.75526	1.45589	1.75513	1.32833	1.75505	0.96	1.75534	1.4895	1.7553
1.90262	1.75635	1.46295	1.75632	1.33468	1.75626	0.964	1.75642	1.49568	1.7564
1.91094	1.75724	1.47052	1.75722	1.3413	1.75718	0.968	1.75742	1.5018	1.7573
1.91909	1.75826	1.47808	1.75822	1.34837	1.75819	0.972	1.75839	1.5079	1.7583
1.92687	1.75938	1.48537	1.75939	1.35528	1.75936	0.978	1.75951	1.51392	1.7594
1.93436	1.76015	1.49283	1.76018	1.36213	1.76023	0.984	1.76046	1.52008	1.7603
1.94086	1.76129	1.49996	1.76122	1.36884	1.76122	0.992	1.76148	1.52636	1.7614
1.94693	1.76235	1.50635	1.76215	1.37559	1.76222	0.998	1.76261	1.53244	1.7624
1.95293	1.76327	1.51236	1.76324	1.38207	1.76315	1.002	1.76335	1.53854	1.7633
1.96051	1.76433	1.5185	1.76429	1.38836	1.76423	1.008	1.76446	1.54474	1.7643
1.96934	1.76531	1.52552	1.76521	1.39479	1.76516	1.012	1.76544	1.55082	1.7654
1.97782	1.76631	1.53345	1.76619	1.40139	1.76616	1.016	1.76643	1.557	1.7664
1.9859	1.76735	1.5411	1.76738	1.40838	1.76731	1.02	1.76748	1.56306	1.7675
1.9939	1.76819	1.54878	1.76821	1.41527	1.7681	1.026	1.76841	1.5692	1.7683
2.00142	1.76923	1.55626	1.7692	1.4222	1.76918	1.032	1.76934	1.57534	1.7693
2.00828	1.77026	1.56359	1.77021	1.42917	1.77014	1.038	1.77054	1.58166	1.7703
2.01428	1.77122	1.57006	1.77119	1.43604	1.77114	1.044	1.7714	1.58772	1.7713
2.02024	1.77228	1.57606	1.77224	1.44262	1.77221	1.05	1.77243	1.594	1.7723
2.02744	1.77324	1.58224	1.77318	1.449	1.77316	1.056	1.77341	1.60004	1.7732
2.03596	1.77426	1.58923	1.77416	1.45532	1.77412	1.06	1.77441	1.60632	1.7743
2.04454	1.7753	1.59692	1.77525	1.46213	1.7752	1.064	1.77543	1.61248	1.7754
2.0529	1.77624	1.60477	1.77615	1.46899	1.77613	1.068	1.7764	1.61866	1.7763
2.06088	1.7772	1.6124	1.77718	1.47598	1.77714	1.074	1.77735	1.62492	1.7772
2.0688	1.77823	1.62025	1.77817	1.48282	1.77812	1.08	1.77842	1.63098	1.7783
2.0756	1.77921	1.62796	1.77919	1.48982	1.77912	1.086	1.77937	1.63708	1.7792
2.08174	1.78033	1.63486	1.78027	1.49676	1.78023	1.092	1.78039	1.64338	1.7803
2.08766	1.78117	1.64112	1.78118	1.50346	1.78113	1.098	1.78121	1.64952	1.7812
2.0946	1.78227	1.64744	1.78213	1.50996	1.78208	1.104	1.78239	1.65578	1.7823
2.10308	1.78333	1.65427	1.78328	1.51649	1.78316	1.11	1.78348	1.66198	1.7834
2.11192	1.7842	1.66195	1.78415	1.52318	1.78409	1.114	1.78433	1.66806	1.7841
2.12014	1.78525	1.66969	1.7852	1.53002	1.78514	1.118	1.78541	1.67434	1.7853
2.12822	1.78625	1.67741	1.78615	1.537	1.78602	1.122	1.78648	1.68056	1.7864
2.13602	1.78725	1.68534	1.78714	1.54409	1.78713	1.128	1.78733	1.68668	1.7873
2.1431	1.7883	1.69297	1.78824	1.551	1.78822	1.136	1.7884	1.69296	1.7883
2.14922	1.78926	1.69994	1.78915	1.55805	1.78915	1.142	1.78939	1.69916	1.7893
2.15532	1.79019	1.70625	1.79017	1.5649	1.79012	1.148	1.79039	1.70536	1.7902
2.1621	1.79138	1.71256	1.7913	1.57154	1.79116	1.152	1.79146	1.7115	1.7914
2.17042	1.79214	1.71925	1.79213	1.57801	1.79208	1.158	1.79233	1.7177	1.7922
2.17914	1.79319	1.72699	1.79317	1.58466	1.79313	1.162	1.79331	1.72394	1.7933
2.18752	1.79418	1.73509	1.79414	1.59168	1.79402	1.166	1.7945	1.73028	1.7943
2.19558	1.79521	1.743	1.79513	1.59867	1.79505	1.17	1.79527	1.73636	1.7952
2.2036	1.79623	1.75092	1.7962	1.60565	1.79617	1.178	1.79637	1.74264	1.7963
2.21088	1.79718	1.75884	1.79712	1.61267	1.79709	1.184	1.79729	1.74888	1.7972
2.2174	1.79817	1.76637	1.79806	1.61982	1.79805	1.19	1.79836	1.75518	1.7982
2.2235	1.79927	1.77289	1.79918	1.62688	1.79913	1.196	1.7994	1.76142	1.7993
2.22994	1.80019	1.77921	1.80008	1.63332	1.80007	1.202	1.80036	1.76764	1.8002
2.23808	1.80119	1.7858	1.80116	1.63993	1.80111	1.208	1.80129	1.77388	1.8012
2.24682	1.80216	1.79338	1.80209	1.64666	1.80202	1.212	1.80238	1.78026	1.8023
2.25502	1.80318	1.8013	1.80312	1.65353	1.80306	1.216	1.80326	1.78632	1.8032
2.26314	1.80421	1.80928	1.80417	1.66067	1.80414	1.22	1.80437	1.79266	1.8043
2.27102	1.80517	1.81699	1.80514	1.66777	1.80511	1.226	1.80531	1.79886	1.8052
2.27848	1.80617	1.82488	1.80601	1.67497	1.80604	1.232	1.80619	1.80508	1.8061
2.28482	1.80735	1.83229	1.80727	1.68204	1.80716	1.238	1.80744	1.81136	1.8073
2.2909	1.80808	1.83913	1.80804	1.68897	1.80796	1.246	1.80835	1.81764	1.8082
2.29706	1.80922	1.84549	1.80912	1.6957	1.80908	1.25	1.80931	1.8239	1.8093
2.30506	1.81013	1.85219	1.81005	1.70243	1.81001	1.256	1.81054	1.83024	1.8102
2.3137	1.81111	1.85983	1.81109	1.70915	1.8111	1.26	1.81129	1.83642	1.8112
2.32224	1.81225	1.86782	1.81222	1.71587	1.81225	1.264	1.81238	1.84266	1.8123
2.33038	1.81318	1.87585	1.81295	1.72321	1.81304	1.27	1.81336	1.8489	1.8132
2.33848	1.81415	1.88392	1.81413	1.73075	1.81404	1.276	1.81429	1.85526	1.8142
2.3462	1.81528	1.89202	1.81514	1.73748	1.81512	1.282	1.81542	1.86142	1.8154
2.35284	1.81619	1.89973	1.8161	1.74462	1.81606	1.288	1.81635	1.8677	1.8162
2.35898	1.81717	1.90649	1.81713	1.75172	1.81707	1.294	1.81734	1.87396	1.8173
2.3651	1.81805	1.91285	1.81805	1.75852	1.81802	1.3	1.81832	1.88036	1.8182
2.37274	1.81911	1.91944	1.8191	1.7653	1.81897	1.306	1.81927	1.88646	1.8192
2.38134	1.82022	1.92681	1.82015	1.7722	1.82013	1.31	1.82035	1.89286	1.8203
2.38982	1.82114	1.93499	1.82108	1.77937	1.82102	1.314	1.82129	1.89906	1.8212
2.39812	1.82214	1.94326	1.82204	1.78616	1.82202	1.32	1.82229	1.90542	1.8222
2.4062	1.82316	1.95127	1.82305	1.79344	1.82305	1.324	1.82334	1.9117	1.8232
2.41396	1.82406	1.95925	1.82402	1.80065	1.824	1.332	1.82424	1.91796	1.8242
2.4208	1.82515	1.96715	1.8251	1.80788	1.82506	1.338	1.82522	1.92424	1.8252
2.42708	1.82605	1.97414	1.82603	1.815	1.826	1.344	1.82629	1.93068	1.8262
2.43318	1.82712	1.98054	1.82704	1.8218	1.82697	1.35	1.82725	1.9368	1.8272
2.44074	1.82816	1.98728	1.82812	1.82876	1.82809	1.356	1.82833	1.94314	1.8282
2.44954	1.82912	1.99454	1.82905	1.83544	1.82903	1.362	1.82926	1.9494	1.8292
2.45816	1.83006	2.00266	1.83	1.84239	1.82999	1.366	1.83027	1.95572	1.8301
2.46634	1.83141	2.01082	1.83095	1.84968	1.83099	1.37	1.83148	1.96202	1.8313
2.47456	1.83204	2.01886	1.83192	1.85696	1.83181	1.374	1.83226	1.96836	1.8321
2.48248	1.83316	2.02706	1.83312	1.86403	1.83308	1.382	1.83321	1.9746	1.8332
2.4896	1.83406	2.03508	1.834	1.87119	1.83398	1.388	1.8342	1.98104	1.8341
2.49592	1.83504	2.04234	1.83502	1.87848	1.83494	1.394	1.83522	1.98734	1.8352
2.502	1.83622	2.04878	1.83618	1.88587	1.83618	1.4	1.83635	1.99364	1.8363
2.50908	1.83693	2.05534	1.83708	1.89246	1.83697	1.406	1.83724	1.99996	1.8371
2.51764	1.83807	2.06262	1.83799	1.89931	1.83799	1.412	1.83827	2.0062	1.8381
2.52624	1.83913	2.07076	1.83896	1.90634	1.83899	1.416	1.83934	2.01252	1.8393
2.53448	1.84008	2.07894	1.84003	1.9134	1.83996	1.42	1.84022	2.01888	1.8401
2.5425	1.84115	2.08706	1.84108	1.92083	1.84105	1.426	1.84128	2.02514	1.8412
2.55052	1.84212	2.09524	1.84197	1.92823	1.84198	1.432	1.84222	2.03154	1.8421
2.55774	1.84306	2.10342	1.84294	1.93536	1.84299	1.438	1.84324	2.03786	1.8431
2.56332	1.84428	2.11082	1.84412	1.9425	1.84417	1.444	1.84427	2.0442	1.8442
2.56902	1.84506	2.11754	1.84498	1.94959	1.84493	1.452	1.84525	2.05058	1.8451
2.5759	1.84605	2.12414	1.846	1.95669	1.84597	1.458	1.84625	2.05696	1.8461
2.58434	1.84707	2.13132	1.84699	1.96385	1.84684	1.462	1.84731	2.06338	1.8472
2.59328	1.84804	2.13934	1.84799	1.97069	1.84796	1.466	1.84823	2.0697	1.8481
2.6018	1.8491	2.14762	1.84904	1.9778	1.84901	1.47	1.84924	2.07598	1.8491
2.61014	1.85006	2.1557	1.84998	1.9852	1.84997	1.476	1.85026	2.08244	1.8501
2.61836	1.85104	2.16392	1.85095	1.99257	1.85094	1.482	1.85121	2.08864	1.8511
2.626	1.85207	2.172	1.85206	1.99995	1.852	1.49	1.85226	2.09504	1.8522
2.63266	1.85304	2.17964	1.85298	2	1.85292	1.496	1.8532	2.10136	1.8531
2.63906	1.85401	2.18636	1.85398	2.0145	1.85396	1.502	1.85422	2.1077	1.854
2.64578	1.85505	2.1929	1.85494	2.02162	1.8549	1.508	1.85525	2.11412	1.8551
2.65396	1.85602	2.2001	1.85597	2.02868	1.85595	1.514	1.85623	2.12032	1.8561
2.66262	1.85711	2.20792	1.85705	2.03574	1.85703	1.518	1.85721	2.1266	1.8571
2.67106	1.85792	2.21616	1.85797	2.0426	1.85788	1.522	1.85816	2.13302	1.8581
2.67918	1.85893	2.22438	1.85886	2.04998	1.85883	1.526	1.85916	2.13926	1.8591
2.68742	1.86008	2.23246	1.86003	2.0575	1.85995	1.534	1.86032	2.1458	1.8602
2.69504	1.86105	2.24068	1.86092	2.06474	1.86089	1.54	1.86116	2.15208	1.8611
2.70176	1.86206	2.24846	1.86198	2.07218	1.86197	1.548	1.86218	2.15834	1.8621
2.70802	1.86306	2.25546	1.86295	2.07948	1.86296	1.554	1.86341	2.16482	1.8632
2.71466	1.86406	2.26226	1.86396	2.0868	1.86393	1.56	1.8642	2.17118	1.8641
2.72268	1.86509	2.26914	1.86502	2.09392	1.86508	1.566	1.86524	2.17748	1.8651
2.73148	1.86604	2.27696	1.86589	2.10094	1.86585	1.57	1.86625	2.18388	1.8661
2.7399	1.86701	2.28506	1.867	2.10794	1.8669	1.574	1.86721	2.19018	1.8671
2.74812	1.86815	2.2932	1.86805	2.1154	1.86797	1.58	1.86827	2.19662	1.8682
2.75618	1.8689	2.30138	1.86896	2.1227	1.86888	1.586	1.86916	2.203	1.869
2.76406	1.87001	2.30992	1.86995	2.13006	1.86989	1.592	1.87012	2.2094	1.87
2.77086	1.871	2.318	1.87087	2.13764	1.87093	1.6	1.87133	2.21584	1.871
2.7773	1.87199	2.32508	1.8719	2.14506	1.87187	1.606	1.87213	2.2222	1.872
2.78368	1.87304	2.33176	1.87297	2.15218	1.873	1.612	1.87318	2.22854	1.8731
2.79142	1.87398	2.33842	1.87395	2.15946	1.87383	1.618	1.87414	2.23498	1.8741
2.80018	1.87494	2.3459	1.87488	2.1666	1.87484	1.622	1.87517	2.24136	1.8751
2.8087	1.87607	2.3545	1.87595	2.17398	1.8759	1.626	1.87623	2.24786	1.8761
2.817	1.87698	2.3628	1.8769	2.18114	1.87687	1.63	1.8772	2.25412	1.877
2.82514	1.87799	2.371	1.87793	2.18844	1.87789	1.636	1.87812	2.26046	1.878
2.83314	1.87893	2.37944	1.87886	2.19616	1.87888	1.644	1.8792	2.26702	1.879
2.84014	1.87997	2.38752	1.87991	2.20334	1.87986	1.65	1.88015	2.27328	1.88
2.84666	1.88099	2.39488	1.88095	2.21068	1.88095	1.658	1.88119	2.2796	1.8811
2.853	1.88197	2.40156	1.88195	2.21802	1.88189	1.664	1.88237	2.28606	1.882
2.86062	1.88291	2.40848	1.88286	2.22552	1.88282	1.67	1.88307	2.29232	1.8829
2.86922	1.88404	2.41604	1.88394	2.2327	1.88394	1.674	1.88428	2.2989	1.8842
2.87774	1.88486	2.42428	1.88481	2.23982	1.8848	1.68	1.88516	2.3052	1.8849
2.88602	1.88599	2.43264	1.88594	2.24704	1.88596	1.684	1.88618	2.31162	1.886
2.89416	1.88685	2.44098	1.88682	2.25434	1.88683	1.69	1.88726	2.31814	1.8869
2.9022	1.88794	2.44926	1.88776	2.26186	1.88772	1.696	1.88808	2.3245	1.888
2.90942	1.88908	2.45756	1.88898	2.26932	1.88898	1.702	1.8892	2.33086	1.8891
2.91608	1.88996	2.46514	1.88988	2.2769	1.88977	1.71	1.89017	2.33734	1.89
2.92248	1.89104	2.47204	1.89081	2.2842	1.89082	1.716	1.89119	2.34356	1.891
2.92976	1.89197	2.47908	1.89197	2.29156	1.89191	1.722	1.89225	2.35016	1.8922
2.93838	1.89289	2.48642	1.89288	2.29898	1.89285	1.728	1.89312	2.35642	1.8929
2.947	1.89397	2.4944	1.89393	2.30624	1.89387	1.732	1.89423	2.36276	1.894
2.9553	1.89486	2.50284	1.89482	2.31338	1.89478	1.736	1.89518	2.36926	1.895
2.96332	1.89591	2.51118	1.89581	2.32082	1.89581	1.742	1.89609	2.37562	1.896
2.97148	1.89702	2.51954	1.89694	2.3284	1.89691	1.748	1.89717	2.3821	1.8971
2.97872	1.89794	2.52774	1.89784	2.33592	1.89785	1.756	1.89807	2.3886	1.898
2.98542	1.8989	2.53544	1.89883	2.34328	1.89882	1.762	1.89912	2.39494	1.899
2.99196	1.89996	2.54234	1.89988	2.35072	1.8998	1.768	1.90019	2.40156	1.9001
2.99884	1.90088	2.54936	1.90081	2.35832	1.9008	1.774	1.90116	2.40778	1.901
3.00736	1.90197	2.55674	1.9019	2.36584	1.90186	1.78	1.90209	2.41424	1.902
3.01614	1.90291	2.56484	1.90283	2.37316	1.90279	1.784	1.90315	2.42082	1.903
3.02428	1.90394	2.57322	1.90382	2.38046	1.90381	1.79	1.90409	2.42702	1.904
3.03234	1.90497	2.58164	1.90489	2.38772	1.90487	1.794	1.90515	2.43354	1.905
3.04042	1.90593	2.59	1.90585	2.39504	1.9058	1.802	1.90605	2.44004	1.906
3.04784	1.90682	2.59852	1.90681	2.40266	1.9068	1.808	1.90711	2.44622	1.9069
3.05482	1.90814	2.60626	1.90771	2.41018	1.90798	1.816	1.90827	2.4528	1.9082
3.06126	1.90884	2.61344	1.90883	2.41762	1.90879	1.822	1.90915	2.45902	1.9089
3.06802	1.90998	2.62056	1.90993	2.42532	1.90987	1.828	1.91003	2.46552	1.91
3.07602	1.91087	2.62792	1.91079	2.43306	1.91078	1.834	1.91117	2.47204	1.9108
3.08484	1.9118	2.63596	1.91181	2.4404	1.91176	1.838	1.91207	2.47832	1.9119
3.09346	1.91301	2.64444	1.91297	2.44756	1.91291	1.844	1.91314	2.48488	1.9131
3.10186	1.91389	2.65282	1.9137	2.45518	1.91377	1.848	1.9141	2.49138	1.914
3.11018	1.9149	2.6611	1.91483	2.46232	1.91478	1.854	1.91512	2.49758	1.915
3.11816	1.91596	2.6693	1.91582	2.46992	1.91578	1.862	1.91618	2.50422	1.9162
3.12504	1.91686	2.67726	1.91682	2.47752	1.91677	1.868	1.91709	2.51056	1.9169
3.13186	1.91794	2.6846	1.91788	2.48508	1.91785	1.876	1.9181	2.51702	1.918
3.13848	1.91885	2.69154	1.91879	2.49278	1.91881	1.882	1.9191	2.5236	1.9189
3.14636	1.91984	2.69864	1.91976	2.5009	1.91974	1.888	1.92006	2.52984	1.9199
3.15502	1.92099	2.70666	1.92088	2.50824	1.921	1.892	1.92111	2.53634	1.921
3.16324	1.92186	2.71522	1.92182	2.51544	1.92168	1.898	1.92205	2.5428	1.9219
3.17112	1.92286	2.72356	1.92278	2.52278	1.92277	1.902	1.923	2.54908	1.9229
3.1792	1.92386	2.73186	1.92375	2.53022	1.92365	1.908	1.92415	2.55572	1.924
3.18688	1.92486	2.74022	1.92476	2.53778	1.92474	1.916	1.92505	2.56206	1.9249
3.194	1.9259	2.74824	1.92582	2.54548	1.9258	1.922	1.92605	2.56854	1.9259
3.20062	1.92683	2.75566	1.92677	2.55294	1.92677	1.93	1.92708	2.57512	1.9269
3.20736	1.92785	2.76256	1.92775	2.5607	1.92774	1.936	1.92806	2.58142	1.9279
3.21512	1.92886	2.77	1.92885	2.5688	1.92879	1.942	1.9291	2.58802	1.929
3.2237	1.92983	2.77764	1.92976	2.57636	1.92971	1.948	1.93002	2.5945	1.9299
3.2322	1.93081	2.786	1.93076	2.58374	1.93075	1.952	1.93104	2.60078	1.9309
3.24066	1.9318	2.79452	1.93173	2.59102	1.93169	1.956	1.93207	2.60748	1.9319
3.24896	1.93279	2.80286	1.93276	2.59836	1.93273	1.964	1.93311	2.61384	1.9329
3.25692	1.93392	2.81136	1.93387	2.60606	1.93384	1.97	1.93404	2.62046	1.934
3.26402	1.9348	2.81936	1.93468	2.61372	1.93453	1.978	1.93522	2.627	1.9347
3.27084	1.93571	2.82692	1.9357	2.62134	1.93565	1.984	1.93604	2.63332	1.9358
3.2774	1.93691	2.8342	1.93675	2.62918	1.9367	1.99	1.93715	2.63992	1.937
3.28486	1.93787	2.84148	1.93776	2.63736	1.93772	1.996	1.93801	2.64638	1.9379
3.29334	1.93884	2.84914	1.93878	2.64504	1.93876	2	1.93902	2.65274	1.9388
3.30186	1.93974	2.85742	1.93968	2.65276	1.93964	2	1.94016	2.65948	1.94
3.31022	1.94082	2.86584	1.94077	2.65966	1.94066	2.02	1.94097	2.66572	1.9409
3.31848	1.94195	2.87422	1.94183	2.66708	1.94186	2.02	1.94202	2.67234	1.942
3.32666	1.94288	2.8827	1.94277	2.67474	1.94273	2.02	1.94299	2.67886	1.9428
3.33408	1.9438	2.89092	1.94362	2.68232	1.94366	2.04	1.94405	2.68508	1.9439
3.34112	1.94492	2.89872	1.94486	2.6899	1.94481	2.04	1.9451	2.69172	1.945
3.3477	1.94576	2.90606	1.94572	2.69792	1.94567	2.04	1.94602	2.69816	1.9459
3.3549	1.94682	2.91338	1.94675	2.70586	1.94669	2.06	1.947	2.70446	1.9468
3.36372	1.9478	2.9208	1.9477	2.71428	1.94762	2.06	1.94811	2.71106	1.9479
3.37226	1.94881	2.92914	1.94869	2.72148	1.94865	2.06	1.94894	2.71734	1.9488
3.38042	1.94984	2.93752	1.94978	2.7286	1.94979	2.06	1.95	2.72396	1.9499
3.38858	1.95084	2.94582	1.95074	2.73594	1.95067	2.08	1.95102	2.73052	1.9508
3.3968	1.95178	2.95424	1.95167	2.74372	1.95161	2.08	1.95198	2.7368	1.9518
3.40436	1.95288	2.96282	1.95275	2.75136	1.95269	2.08	1.95305	2.74346	1.9529
3.4114	1.95377	2.97072	1.9537	2.75914	1.95368	2.1	1.95405	2.74974	1.9538
3.41804	1.95483	2.97816	1.95474	2.76692	1.95471	2.1	1.95498	2.7561	1.9548
3.42526	1.95579	2.98546	1.95566	2.77512	1.95564	2.1	1.95605	2.76284	1.9559
3.43354	1.95681	2.99298	1.95667	2.7832	1.95667	2.12	1.957	2.76904	1.9568
3.44212	1.95783	3.00106	1.95773	2.79094	1.95772	2.12	1.95798	2.77572	1.9579
3.4505	1.95881	3.0096	1.95874	2.79818	1.95871	2.12	1.95916	2.7823	1.9588
3.4587	1.9597	3.01794	1.95965	2.8053	1.95962	2.12	1.95994	2.78854	1.9598
3.46722	1.96079	3.02632	1.96079	2.81302	1.96067	2.14	1.96109	2.7953	1.961
3.47478	1.96171	3.03478	1.96157	2.82078	1.96159	2.14	1.96198	2.80164	1.9618
3.48208	1.96285	3.04288	1.96276	2.82834	1.96273	2.14	1.96301	2.80802	1.9628
3.48884	1.9638	3.05048	1.96363	2.83618	1.9636	2.16	1.96414	2.8148	1.9639
3.49566	1.96479	3.05784	1.96463	2.8446	1.96465	2.16	1.96491	2.82108	1.9648
3.5034	1.96586	3.06528	1.96578	2.85292	1.96577	2.16	1.966	2.8278	1.9659
3.5118	1.96676	3.07314	1.96664	2.86078	1.9666	2.18	1.96694	2.83434	1.9668
3.51978	1.96777	3.08158	1.96766	2.86796	1.96764	2.18	1.96799	2.84056	1.9678
3.5278	1.96892	3.09008	1.96869	2.8751	1.96863	2.18	1.96906	2.84732	1.969
3.53596	1.96972	3.09852	1.9696	2.88272	1.96965	2.2	1.96999	2.85374	1.9698
3.5437	1.97082	3.10686	1.97073	2.89034	1.97065	2.2	1.97105	2.86022	1.9708
3.5512	1.97171	3.11502	1.97163	2.89812	1.97159	2.2	1.97194	2.86712	1.9718
3.55828	1.97273	3.12288	1.97267	2.90584	1.97257	2.22	1.97284	2.87318	1.9728
3.56506	1.97381	3.1303	1.97373	2.9144	1.97374	2.22	1.97396	2.87994	1.9738
3.57276	1.97476	3.13786	1.97458	2.9226	1.9746	2.22	1.97487	2.88658	1.9748
3.58124	1.97572	3.14564	1.97561	2.93072	1.97559	2.24	1.97596	2.89278	1.9757
3.58968	1.97676	3.1542	1.97662	2.938	1.97655	2.24	1.97699	2.89964	1.9769
3.59786	1.9777	3.16264	1.97761	2.945	1.97759	2.24	1.97796	2.906	1.9778
3.6061	1.97875	3.17132	1.97868	2.95244	1.97865	2.24	1.97888	2.91252	1.9788
3.6141	1.9797	3.17966	1.97961	2.96028	1.97959	2.26	1.97996	2.91926	1.9798
3.62172	1.98074	3.188	1.9806	2.96774	1.98059	2.26	1.98091	2.92544	1.9808
3.62882	1.98173	3.19566	1.98166	2.97574	1.98164	2.26	1.98196	2.93216	1.9818
3.63574	1.98274	3.20314	1.98264	2.984	1.98259	2.28	1.9829	2.93874	1.9828
3.64318	1.98368	3.21062	1.9836	2.99282	1.98358	2.28	1.98394	2.94508	1.9838
3.65192	1.98482	3.21842	1.98465	3.00088	1.98451	2.28	1.98507	2.95182	1.985
3.66044	1.98568	3.22668	1.98557	3.0084	1.98551	2.3	1.98587	2.95808	1.9857
3.6687	1.98678	3.23528	1.98671	3.01534	1.98667	2.3	1.98694	2.96464	1.9868
3.67692	1.98768	3.24358	1.98758	3.0227	1.98758	2.3	1.98794	2.97148	1.9877
3.6849	1.98864	3.25198	1.98849	3.03052	1.98851	2.32	1.98885	2.97762	1.9888
3.69262	1.9898	3.26008	1.98963	3.03814	1.98969	2.32	1.98999	2.98444	1.9899
3.69996	1.99051	3.26804	1.99065	3.04586	1.99057	2.32	1.99083	2.99098	1.9908
3.70678	1.99168	3.27574	1.9916	3.05438	1.99158	2.34	1.99193	2.99728	1.9917
3.7142	1.99271	3.28332	1.99259	3.06318	1.99255	2.34	1.993	3.00414	1.9928
3.72236	1.99368	3.29116	1.99361	3.07138	1.99356	2.34	1.99393	3.01038	1.9937
3.73058	1.99476	3.29958	1.99465	3.07922	1.99464	2.34	1.9949	3.01696	1.9948
3.73894	1.99569	3.30798	1.99561	3.0859	1.99556	2.36	1.99597	3.02374	1.9958
3.74724	1.99672	3.31632	1.99657	3.09312	1.99645	2.36	1.99687	3.02986	1.9968
3.7554	1.99778	3.3247	1.99767	3.10102	1.99758	2.36	1.99795	3.03664	1.9978
3.7632	1.99871	3.33306	1.99859	3.10872	1.99856	2.38	1.99886	3.04322	1.9987
3.77064	1.99965	3.34104	1.99959	3.11644	1.99959	2.38	1.99988	3.04942	1.9996
3.77754	2.00067	3.34892	2.00052	3.12492	2.0005	2.38	2.00094	3.05646	2.0008
3.78452	2.00166	3.3565	2.00156	3.13378	2.00152	2.4	2.00191	3.06264	2.0017
3.79248	2.00273	3.36412	2.00263	3.1423	2.00261	2.4	2.00286	3.06934	2.0028
3.80034	2.0037	3.37216	2.00359	3.15022	2.00355	2.4	2.00391	3.07606	2.0037
3.80822	2.00463	3.38074	2.00454	3.15694	2.0045	2.42	2.00482	3.08214	2.0047
3.81618	2.00568	3.38906	2.00563	3.16402	2.00558	2.42	2.00592	3.08902	2.0058
3.82438	2.00667	3.39768	2.00656	3.17166	2.00651	2.42	2.00682	3.09552	2.0067
3.83232	2.00765	3.40604	2.00758	3.17966	2.00757	2.44	2.00787	3.1019	2.0077
3.83988	2.00865	3.41422	2.00855	3.18718	2.00848	2.44	2.00888	3.10878	2.0087
3.84692	2.00965	3.42216	2.00957	3.19566	2.00954	2.44	2.00988	3.115	2.0097
3.85362	2.01075	3.42986	2.01068	3.2047	2.01063	2.46	2.01082	3.1219	2.0108
3.86084	2.01155	3.43746	2.01157	3.21354	2.01154	2.46	2.01177	3.1285	2.0117
3.8686	2.01266	3.44558	2.01243	3.22162	2.01244	2.46	2.0128	3.13484	2.0126
3.87628	2.01377	3.45392	2.0135	3.22824	2.01358	2.48	2.01394	3.14176	2.0138
3.88368	2.01459	3.46254	2.01453	3.23506	2.01444	2.48	2.01481	3.14826	2.0147
3.8911	2.01565	3.4708	2.0156	3.24282	2.01553	2.48	2.01582	3.15454	2.0156
3.89888	2.01665	3.47906	2.01656	3.25056	2.01646	2.48	2.01697	3.16156	2.0169
3.90672	2.01765	3.48704	2.01757	3.25812	2.01744	2.5	2.01771	3.16764	2.0177
3.91424	2.0187	3.49532	2.01867	3.26626	2.0186	2.5	2.01888	3.1746	2.0188
3.92068	2.01955	3.50314	2.01957	3.27552	2.0195	2.52	2.01988	3.18126	2.0197
3.92644	2.02058	3.5107	2.02052	3.2847	2.02045	2.52	2.02082	3.18734	2.0207
3.9326	2.02171	3.51852	2.02157	3.29286	2.02155	2.52	2.02193	3.19432	2.0218
3.9398	2.02255	3.52692	2.02252	3.29994	2.02244	2.52	2.02279	3.2007	2.0227
3.94782	2.02365	3.5355	2.02357	3.30662	2.0235	2.54	2.02385	3.20708	2.0237
3.95614	2.02465	3.54402	2.02456	3.31428	2.0245	2.54	2.02496	3.2141	2.0247
3.96438	2.02562	3.55262	2.02547	3.32216	2.02549	2.54	2.02574	3.22004	2.0257
3.97262	2.02665	3.56112	2.02656	3.32962	2.02662	2.56	2.02681	3.2269	2.0267
3.9807	2.0276	3.56924	2.02754	3.33788	2.02741	2.56	2.02784	3.23358	2.0277
3.9884	2.02861	3.57724	2.02847	3.34698	2.02847	2.56	2.02879	3.23974	2.0287
3.99516	2.02964	3.58482	2.02955	3.35628	2.02949	2.58	2.02987	3.24672	2.0297
4.00236	2.0306	3.59254	2.03049	3.3647	2.03044	2.58	2.0308	3.25308	2.0307
4.01034	2.03163	3.60078	2.03153	3.37198	2.03152	2.58	2.03178	3.25952	2.0316
4.0192	2.0326	3.60914	2.03244	3.37834	2.03246	2.6	2.03285	3.26648	2.0327
4.02788	2.03359	3.61762	2.03351	3.38566	2.03347	2.6	2.03381	3.27248	2.0336
4.0366	2.03462	3.6261	2.03453	3.39358	2.03453	2.6	2.03479	3.27948	2.0347
4.04496	2.03565	3.63444	2.03553	3.40114	2.03551	2.62	2.03579	3.28626	2.0357
4.05304	2.03661	3.64302	2.03643	3.40916	2.03641	2.62	2.03674	3.2922	2.0365
4.06056	2.03783	3.65112	2.03741	3.41838	2.03742	2.62	2.03792	3.29934	2.0378
4.0679	2.0385	3.65892	2.03843	3.4279	2.03842	2.64	2.03877	3.30574	2.0385
4.07546	2.03959	3.66654	2.03956	3.43672	2.03956	2.64	2.03969	3.3123	2.0396
4.08338	2.04049	3.67488	2.04042	3.44402	2.04045	2.64	2.04083	3.31934	2.0407
4.0919	2.04161	3.6832	2.04142	3.45024	2.04139	2.66	2.0417	3.32544	2.0416
4.10054	2.04267	3.69164	2.04261	3.45752	2.04255	2.66	2.0428	3.33224	2.0427
4.109	2.04362	3.7003	2.04334	3.46534	2.04347	2.66	2.04373	3.33894	2.0437
4.11724	2.04453	3.70856	2.04446	3.4729	2.04443	2.68	2.04479	3.34506	2.0446
4.12536	2.0457	3.71696	2.04549	3.48106	2.04541	2.68	2.04586	3.35214	2.0458
4.1331	2.04651	3.72542	2.04646	3.49022	2.04646	2.68	2.04679	3.35856	2.0467
4.14096	2.04762	3.7333	2.04753	3.4999	2.04749	2.7	2.04777	3.36504	2.0477
4.1494	2.04852	3.74096	2.04844	3.50856	2.04841	2.7	2.04892	3.37216	2.0487
4.15768	2.04958	3.74902	2.04948	3.51664	2.04931	2.7	2.04969	3.37816	2.0496
4.16556	2.05064	3.75738	2.05057	3.52266	2.05055	2.72	2.05079	3.38514	2.0507
4.17398	2.05156	3.76594	2.05143	3.5297	2.05146	2.72	2.05175	3.3919	2.0517
4.18256	2.05255	3.7744	2.05241	3.53736	2.05243	2.72	2.05275	3.39814	2.0527
4.19102	2.0536	3.78282	2.05349	3.54516	2.05345	2.74	2.05382	3.40522	2.0537
4.19902	2.05451	3.79128	2.05441	3.55294	2.05439	2.74	2.05477	3.41154	2.0546
4.20634	2.05559	3.7999	2.05549	3.56206	2.05547	2.74	2.0557	3.41816	2.0557
4.21338	2.05656	3.808	2.05641	3.57196	2.05639	2.76	2.05678	3.42538	2.0566
4.2215	2.05755	3.81552	2.05743	3.58132	2.05736	2.76	2.05774	3.43136	2.0576
4.23006	2.05857	3.82326	2.05847	3.58926	2.05846	2.76	2.05878	3.43838	2.0587
4.2385	2.05955	3.83142	2.05944	3.59532	2.05943	2.78	2.05973	3.44474	2.0596
4.2469	2.06052	3.8399	2.06041	3.60194	2.0604	2.78	2.06074	3.451	2.0606
4.25526	2.06186	3.8483	2.06142	3.60988	2.06141	2.78	2.06185	3.45822	2.0618
4.26344	2.06248	3.85668	2.06233	3.61754	2.06229	2.78	2.06272	3.4644	2.0625
4.27144	2.06359	3.86528	2.06352	3.6252	2.0635	2.8	2.06368	3.47106	2.0636
4.27912	2.06449	3.8741	2.06439	3.63414	2.06439	2.8	2.06471	3.47816	2.0645
4.28608	2.06556	3.88218	2.06534	3.64422	2.06537	2.82	2.06568	3.4841	2.0656
4.29368	2.06664	3.88992	2.0666	3.65362	2.06662	2.82	2.06679	3.49116	2.0667
4.30188	2.0675	3.8978	2.06738	3.66218	2.06728	2.82	2.06775	3.49776	2.0676
4.31028	2.06859	3.90598	2.06846	3.66848	2.06839	2.84	2.06876	3.504	2.0685
4.3185	2.06961	3.91458	2.06939	3.67494	2.06938	2.84	2.06982	3.51124	2.0698
4.32676	2.07049	3.92312	2.07041	3.68258	2.07042	2.84	2.07075	3.51738	2.0706
4.3352	2.07157	3.93162	2.07148	3.69028	2.07147	2.84	2.07173	3.52398	2.0717
4.3436	2.07251	3.94014	2.07243	3.69792	2.07242	2.86	2.0728	3.53102	2.0727
4.3511	2.07352	3.94898	2.07343	3.70654	2.07339	2.86	2.07369	3.53674	2.0736
4.35794	2.07467	3.95756	2.07463	3.7168	2.07445	2.88	2.07473	3.54392	2.0747
4.365	2.07549	3.9652	2.07532	3.72664	2.07529	2.88	2.07571	3.55042	2.0756
4.37288	2.07654	3.97262	2.07639	3.73502	2.07639	2.88	2.07668	3.55672	2.0767
4.38152	2.07756	3.98034	2.0774	3.74166	2.07739	2.88	2.07779	3.56388	2.0776
4.39004	2.07848	3.98884	2.07839	3.74766	2.07837	2.9	2.07868	3.56996	2.0785
4.39882	2.07955	3.99736	2.07943	3.75536	2.07943	2.9	2.0797	3.57674	2.0796
4.40724	2.08053	4.00596	2.0804	3.76298	2.08036	2.9	2.08074	3.58388	2.0806
4.4158	2.0815	4.01456	2.08137	3.77044	2.08132	2.92	2.08169	3.58978	2.0816
4.4236	2.08258	4.02334	2.08242	3.77888	2.0824	2.92	2.08274	3.59694	2.0826
4.43066	2.08349	4.03216	2.08337	3.78922	2.08335	2.92	2.08363	3.6033	2.0836
4.43774	2.08444	4.04038	2.08437	3.79932	2.08436	2.94	2.08466	3.60962	2.0845
4.44522	2.08547	4.04772	2.08533	3.80816	2.08529	2.94	2.08571	3.61698	2.0856
4.4534	2.08649	4.05554	2.08638	3.81514	2.08631	2.94	2.08675	3.62296	2.0865
4.46176	2.08754	4.06392	2.08748	3.82092	2.08745	2.96	2.08763	3.62988	2.0876
4.47034	2.08844	4.07254	2.08836	3.8282	2.08829	2.96	2.0889	3.63684	2.0886
4.47868	2.08949	4.08118	2.08925	3.83624	2.08931	2.96	2.08964	3.6427	2.0895
4.48728	2.09059	4.0898	2.09038	3.8437	2.09039	2.98	2.09077	3.6501	2.0907
4.49548	2.09153	4.09884	2.09139	3.85196	2.09128	2.98	2.09163	3.65636	2.0916
4.50262	2.09245	4.108	2.09239	3.86224	2.09236	2.98	2.09255	3.66296	2.0925
4.50924	2.09353	4.116	2.09338	3.8728	2.09324	3	2.0938	3.67034	2.0936
4.5167	2.09446	4.12358	2.09433	3.88168	2.09435	3	2.09468	3.67628	2.0945
4.52494	2.09555	4.13142	2.09544	3.8892	2.09542	3	2.09568	3.68336	2.0956
4.53342	2.09651	4.13986	2.09631	3.8944	2.09623	3.02	2.0967	3.69018	2.0965
		4.1483	2.09738	3.90152	2.09727
		4.15662	2.09846	3.90922	2.09849
		4.16506	2.09936	3.91674	2.09927
		4.17442	2.10036	3.92472	2.10031
		4.18354	2.10128	3.93494	2.1013
		4.1915	2.10235	3.94574	2.1023
		4.19892	2.10339	3.95508	2.10341
		4.20656	2.10436	3.96314	2.10429
		4.2142	2.10531	3.9681	2.10525
		4.22242	2.10637	3.9749	2.10629

## Sheet: 6c
	ηohmic		ηkineic		ηTransport
	Overpotential（mV）	Standard errors of Overpotential	Overpotential（mV）	Standard errors of Overpotential	Overpotential（mV）	Standard errors of Overpotential
400 ℃	231.333	5.03322	298.667	5.50757	9.83333	3.5473
500 ℃	226	2	351	7.81025	20.1	5.72975
600 ℃	231	1.73205	370	6.55744	29.6667	7.63763
700 ℃	249.333	16.773	394.333	25.1661	30.3333	5.1316
R-IrOx	236	4	330	7.54983	21.3333	6.35085

[truncated: 38 more sheets: 6f, 6g, 6h, 6i, S1, S2, S3, S4, S5, S6, S11, S12, S13, S14, S19, S24, S25, S27, S28, S29 …]
